# Supplementary material for: Network analysis of mitonuclear GWAS reveals functional networks and tissue expression profiles of disease-associated genes
Source: Hum Genet. 2016 Oct 4;136(1):55–65. doi: 10.1007/s00439-016-1736-9 (PMC5214989; doi:10.1007/s00439-016-1736-9)
Supplement: Supplementary file 4 — Supplementary material 4 (XLSX 157 kb) [file 439_2016_1736_MOESM4_ESM.xlsx]

## Sheet: Sheet1
GWAS Genes	Mitochondrial Proteome (nuclear and mitochondrial)	Genes in Both Lists	Protein Coding Genes in Mitochondrial Genome (none appear in GWAS catalog)			Mitocarta 2	Genes in Mitocarta2 Not Appearing in Original Analysis	New GWAS Associations from Mitocarta2.0
A1CF	A2LD1	AADAT	ND1			AADAT	ABCA13	ABCB9
A2BP1	AADAT	ABAT	ND2			AARS2	ABCB9	ACSM2A
AACP	AARS2	abca8	ND3			AASS	ACCS	ARF5
AADAC	AARSL	ABCB10	ND4			ABAT	ACOT7	ARMS2
AADACL4	AASS	ABCC12	ND4L			ABCA13	ACSM2A	ATXN2
AADAT	ABAT	ABCF2	ND5			ABCA9	ADCK3	CBR3
AAK1	abca8	ACAD10	ND6			ABCB10	AK4	COX19
AAMP	ABCA9	ACAD11	CYB			ABCB6	AKR1B10	ECI2
AATF	ABCB10	ACAD8	CO1			ABCB7	APOPT1	FUNDC1
AATK	ABCB6	ACAD9	CO2			ABCB8	ARF5	HTATIP2
ABAT	ABCB7	ACADL	CO3			ABCB9	ARL2	LAMC1
ABCA1	ABCB8	ACADM	ATP6			ABCD1	ARMS2	LYRM9
ABCA4	ABCC12	ACADS	ATP8			ABCD2	ATP5J2-PTCD1	METAP1D
ABCA7	ABCD1	ACN9	RNR2			ABCD3	ATXN2	METTL15
ABCA8	ABCD2	ACO1				ABCF2	BCL2L2	MPV17L2
ABCB10	ABCD3	Acsl6				ABHD10	BNIP3	MSRB3
ABCB11	ABCF1	ACSM1				ABHD11	C12orf10	NCEH1
ABCB5	ABCF2	ACSM5				ACAA1	C15orf40	NDUFAF6
ABCB9	ABHD10	ACSS1				ACAA2	C17orf89	NUCB2
ABCC1	ABHD11	ACSS3				ACACA	C5orf63	OSBPL1A
ABCC12	ABHD12B	acta2				ACACB	CBR3	PABPC5
ABCC13	ABHD14B	Actc1				ACAD10	CCDC109B	SLC25A48
ABCC4	ACAA1	actn1				ACAD11	CDC25C	STX17
ABCC5	ACAA2	actn4				ACAD8	CEP89	TKT
ABCC9	ACACA	Acy3				ACAD9	CHCHD10	VWA8
ABCF2	ACACB	ACYP2				ACADL	CHPT1	WDR81
ABCF3	ACAD10	ADCK1				ACADM	CISD2
ABCG1	ACAD11	ADHFE1				ACADS	CISD3
ABCG2	ACAD8	adk				ACADSB	CMC2
ABCG5	ACAD9	Ado				ACADVL	CMC4
ABCG8	ACADL	aga				ACAT1	COA1
ABHD12	ACADM	AGR2				ACCS	COA3
ABHD16B	ACADS	AGXT				ACLY	COA4
ABHD2	ACADSB	AGXT2				ACN9	COA5
ABHD3	ACADVL	AK3				ACO1	COA6
ABHD8	ACAT1	AKAP10				ACO2	COA7
ABI2	ACAT2	AKR1D1				ACOT13	COX14
ABI3BP	ACCN4	alb				ACOT2	COX19
ABL1	ACLY	Aldh16a1				ACOT7	COX20
ABL2	ACN9	ALDH18A1				ACOT9	DHCR24
ABLIM1	ACO1	ALDH1A2				ACOX1	DMPK
ABO	ACO2	ALDH1L1				ACOX3	DNA2
ABP1	ACOT12	ALDH2				ACP6	DUS2
ABRA	ACOT13	ALDH3A1				ACSF2	ECI1
AC000050.2	ACOT2	ALDH4A1				ACSF3	ECI2
AC005224.1	ACOT8	ALDH5A1				ACSL1	EMC2
AC006320.2	ACOT9	ALDH7A1				ACSL4	FAM136A
AC007056.4-3	ACOX1	Aldob				ACSL6	FAM195A
AC007106.1	Acox2	ALG3				ACSM1	FAM210A
AC007246.3	ACOX3	allC				ACSM2A	FAM210B
AC007387.1	acp1	AMPD1				ACSM3	FAM213A
AC007402.3	ACP2	ank1				ACSM5	FBXL4
AC007425.1	ACP6	ank2				ACSS1	FDX1L
AC007450.3	ACSF2	Ankrd60				ACSS3	FKBP10
AC007652.1	ACSF3	ANPEP				ACYP2	FUNDC1
AC007686.1	ACSL1	ANXA1				ADCK1	GATC
AC007953.1	ACSL4	anxa11				ADCK2	GOLPH3
AC007953.21	ACSL5	anxa3				ADCK3	GSTO1
AC008541.1	Acsl6	anxa4				ADCK4	HINT1
AC008620.2	ACSM1	ANXA5				ADCK5	HMBS
AC009063.8	ACSM3	AP2M1				ADHFE1	HOGA1
AC009117.8	ACSM4	Ap3d1				AFG3L2	HTATIP2
AC009271.7	ACSM5	ap3s2				AGK	IBA57
AC010148.1	ACSS1	Apcdd1				AGMAT	IFI27
AC010149.4	ACSS3	APOA1				AGPAT5	KIAA0100
AC011747.3	ACTA1	APOE				AGR2	KIAA0391
AC013262.1	acta2	Apoh				AGXT	LAMC1
AC015574.1	Actc1	arg1				AGXT2	LYRM9
AC015804.1	actn1	ARHGAP1				AHCYL1	MALSU1
AC016582.2	actn4	Arl8b				AIFM1	MARC1
AC016912.4	Acy3	ARMC1				AIFM2	MARC2
AC018897.4	ACYP2	ARMC4				AIFM3	MARCH5
AC019176.2	adal	arpc2				AK2	MCU
AC022274.1	ADAT2	AS3MT				AK3	MCUR1
AC023798.16	adc	ASAH1				AK4	METAP1D
AC023950.6	ADCK1	ASAH2				AKAP1	METTL15
AC025187.6	ADCK2	Ascl4				AKAP10	METTL17
AC062028.1	ADCK4	atg16l1				AKR1B10	METTL5
AC067942.6-1	ADCK5	atg5				AKR7A2	MFF
AC068954.1	ADHFE1	ATM				ALAS1	MGARP
AC073072.5	adk	ATP10D				ALAS2	MGME1
AC078918.1	Ado	Atp1a2				ALDH18A1	MICU1
AC079250.1	ADSL	Atp1b1				ALDH1B1	MICU2
AC079612.1	AFF4	ATP2A2				ALDH1L1	MIEF1
AC079779.6	AFG3L2	ATP2B2				ALDH1L2	MINOS1
AC087190.5-2	aga	ATP5O				ALDH2	MPC1
AC090059.9	AGFG2	ATP5SL				ALDH3A2	MPC1L
AC090398.2	AGK	Atp6v1a				ALDH4A1	MPC2
AC091951.3	AGMAT	atp6v1b2				ALDH5A1	MPV17L
AC092594.1	AGPAT5	ATP6V1H				ALDH6A1	MPV17L2
AC092725.3	AGPS	AUH				ALDH7A1	MRPL57
AC093909.2	AGR2	BAD				ALDH9A1	MSRB3
AC095058.3	AGRN	BAK1				ALKBH1	MTFP1
AC096559.2	AGXT	BCAT1				ALKBH3	MTFR1L
AC100788.1	AGXT2	BCKDHB				ALKBH7	MTG2
AC103588.1	AGXT2L2	BCL2				AMACR	NADK2
AC103702.3	AHCYL1	BCL2L11				AMT	NBR1
AC105008.1	AICDA	bhmT				ANGEL2	NCEH1
AC105105.1	AIFM1	bin1				APEX2	NDUFAF5
AC105245.4	AIFM2	Bmf				APOA1BP	NDUFAF6
AC106810.1	AIFM3	bms1				APOO	NDUFAF7
AC106873.3	ak1	BRP44				APOOL	NOA1
AC108043.3-1	AK2	BTBD16				APOPT1	NUCB2
AC108171.5	AK3	C10orf58				ARF5	OBSCN
AC109462.1	AK3L1	C10orf67				ARG2	OSBPL1A
AC109592.1	AK3L2	C12orf43				ARL2	OXLD1
AC110611.1	AKAP1	C12orf5				ARMC10	PABPC5
AC112482.3	AKAP10	C12orf65				ARMS2	PACSIN2
AC113608.1	AKR1A1	C18orf19				ASAH2	PAM16
AC117500.2	AKR1B1	c18orf45				ATAD1	PDF
AC119396.1	AKR1D1	C1orf63				ATAD3A	PET100
AC130454.2	AKR7A2	C1QBP				ATAD3B	PET112
AC131213.4	Akr7a3	C2				ATIC	PET117
AC138517.1	ALAS1	C20orf132				ATP10D	PI4KA
AC138982.2	ALAS2	c2orf47				ATP5A1	PICK1
AC139712.2	alb	C2orf50				ATP5B	PIF1
ACAD10	Aldh16a1	C3orf1				ATP5C1	PKLR
ACAD11	ALDH18A1	C3orf28				ATP5D	PLGRKT
ACAD8	ALDH1A2	C3orf31				ATP5E	PPWD1
ACAD9	ALDH1A3	C4orf14				ATP5F1	PRELID2
ACADL	ALDH1B1	C5orf35				ATP5G1	PTCD1
ACADM	ALDH1L1	C6orf57				ATP5G2	PTPN4
ACADS	ALDH1L2	C7orf10				ATP5G3	PYCR2
ACAN	ALDH2	C7orf62				ATP5H	PYURF
ACBD4	ALDH3A1	C8orf38				ATP5I	RBFA
ACBD7	ALDH3A2	C9orf46				ATP5J	RCN2
ACCN1	Aldh3b1	Cacna2d1				ATP5J2	RDH11
ACE	ALDH3B2	CALU				ATP5J2-PTCD1	RECQL4
ACHE	ALDH4A1	CASP8				ATP5L	RMDN1
ACMSD	ALDH5A1	CATSPER3				ATP5O	RMDN3
ACN9	ALDH6A1	Cbs				ATP5S	RPS18
ACO1	ALDH7A1	CCBL1				ATP5SL	SEPT4
ACOXL	ALDH9A1	ccbl2				ATP6	SETD9
ACP5	ALDOA	CCDC58				ATP8	SIRT4
ACPL2	Aldob	CCNH				ATPAF1	SLC16A7
ACSBG1	aldoc	ccnl1				ATPAF2	SLC25A41
ACSL6	ALG3	CCT2				ATPIF1	SLC25A47
ACSM1	alg6	Cct3				ATXN2	SLC25A48
ACSM2A	ALKBH1	cct5				AUH	SLC25A51
ACSM2B	Alkbh3	CD28				AURKAIP1	SLC25A53
ACSM5	ALKBH7	CD8B				BAD	SLIRP
ACSS1	allC	CDH13				BAK1	SMDT1
ACSS3	AMACR	Cdk1				BAX	SNAP29
ACTA	AMPD1	CDK5RAP3				BCAT2	SPATA19
ACTA2	AMT	CEP350				BCKDHA	STOM
ACTBL2	anapc10	CFL1				BCKDHB	STOML1
ACTC1	ANAPC10P1	CHAC1				BCKDK	STX17
ACTL6B	ANGEL2	CHCHD7				BCL2	SUGCT
ACTL7A	ank1	CISD1				BCL2L1	TAMM41
ACTL7B	ank2	CLIC4				BCL2L13	TARS
ACTL8	ANKDD1B	CLYBL				BCL2L2	TCAIM
ACTL9	Ankrd13c	Cobll1				BCS1L	TCHP
ACTN1	ANKRD2	COG6				BDH1	TEFM
ACTN2	ANKRD26	COMT				BID	TIMM10B
ACTN4	ANKRD53	COMTD1				BLOC1S1	TIMM21
ACTR1A	ANKRD58	COX10				BNIP3	TIMMDC1
ACTR3	Ankrd60	COX11				BNIP3L	TKT
ACTR3B	Ankzf1	COX15				BOLA1	TMBIM4
ACTRT3	ANPEP	COX18				BOLA3	TMEM205
ACVR1B	ANXA1	COX4I1				BPHL	TRMT10C
ACVR2A	ANXA10	COX7C				C10orf10	TRMT61B
ACY3	anxa11	CPS1				C10orf2	TSTD3
ACYP2	anxa3	CPT1A				C12orf10	TUBB3
ADA	anxa4	CPT1B				C12orf65	TXNDC12
ADAD1	ANXA5	CPT2				C14orf159	TYSND1
ADAD2	ANXA6	CRAT				C14orf2	UQCC1
ADAM12	AP1S1	CRYAA				C15orf40	UQCC2
ADAM15	AP2M1	CS				C15orf48	UQCR11
ADAM18	Ap3d1	CTH				C15orf61	VWA8
ADAM19	ap3s2	CTNNB1				C16orf91	WDR81
ADAM24P	Apcdd1	CTSZ				C17orf89	YBEY
ADAM28	APEX2	CYB5B				C19orf52
ADAM29	APOA1	CYB5R2				C19orf70
ADAM30	APOA1BP	CYCS				C1QBP
ADAM7	APOBEC3H	CYP24A1				C20orf24
ADAMTS-8	APOE	cyp4b1				C21orf33
ADAMTS10	Apoh	DACT2				C2orf47
ADAMTS12	APOLD1	DAD1				C2orf69
ADAMTS13	apoo	DBI				C3orf33
ADAMTS14	APOOL	DCDC2				C5orf63
ADAMTS15	aqp7	DCLK1				C6orf136
ADAMTS16	Arcn1	DCN				C6orf203
ADAMTS17	arg1	DCP1A				C6orf57
ADAMTS18	ARG2	DDAH1				C7orf55
ADAMTS19	ARHGAP1	DDX1				C8orf82
ADAMTS2	ARHGDIA	DDX6				CA5A
ADAMTS20	ARL16	DEFB112				CA5B
ADAMTS3	ARL6IP5	DHRS7B				CARKD
ADAMTS6	Arl8b	DLD				CARS2
ADAMTS7	ARMC1	DLST				CASP8
ADAMTS9	ARMC10	DMGDH				CAT
ADAMTSL1	ARMC4	DNAJC15				CBR3
ADAMTSL3	arpc2	Dnajc21				CBR4
ADAMTSL4	AS3MT	DNM2				CCBL2
ADARB1	ASAH1	DNM3				CCDC109B
ADARB2	ASAH2	DOCK8				CCDC127
ADCK1	Asb10	Dok6				CCDC51
ADCY2	Ascl4	dpf1				CCDC58
ADCY3	aspdh	DPYD				CCDC90B
ADCY5	ASPM	DSTN				CCT7
ADCY7	ASS1	DUT				CDC25C
ADCY8	ATAD1	echdc1				CECR5
ADCY8/EFR3A	ATAD3A	ECHDC3				CEP89
ADCY9	ATAD3B	EEFSEC				CHCHD1
ADCYAP1	ate1	EFHA1				CHCHD10
ADCYAP1R1	atg16l1	EFHD1				CHCHD2
ADD2	atg5	ehd3				CHCHD3
ADH1B	athl1	EHHADH				CHCHD4
ADH1C	ATIC	ELK3				CHCHD5
ADH4	ATM	EMID1				CHCHD6
ADH5	ATP10D	Enpp1				CHCHD7
ADH5P2	ATP13A1	Ephx2				CHDH
ADH6	ATP1A1	Erbb4				CHPT1
ADH7	Atp1a2	ERCC4				CISD1
ADHFE1	atp1a3	ERP44				CISD2
ADIPOQ	Atp1b1	ETFA				CISD3
ADIPOR2	Atp1b3	ETFDH				CKMT1A
ADK	ATP1B4	EVI5L				CKMT1B
ADM	ATP2A1	F2R				CKMT2
ADO	ATP2A2	FADS2				CLIC4
ADORA2A	ATP2A3	FAM110B				CLPB
ADORA2B	ATP2B2	fam117b				CLPP
ADORA3	ATP5A1	fam185a				CLPX
ADPGK	ATP5B	fam69a				CLYBL
ADRA1A	ATP5C1	fam82a1				CMC1
ADRA1D	ATP5D	FARS2				CMC2
ADRA2A	ATP5E	FASTKD2				CMC4
ADRB1	ATP5F1	Fbn1				CMPK2
ADRM1	ATP5G1	Fbp1				COA1
ADSS	ATP5G2	FBXO31				COA3
AEBP2	ATP5G3	FBXO47				COA4
AF086303	ATP5H	FDFT1				COA5
AF429306	ATP5I	FEN1				COA6
AFAP1L1	ATP5J	Fev				COA7
AFAP1L2	ATP5J2	fgb				COASY
AFF1	ATP5L	FGG				COMT
AFF3	ATP5O	FHIT				COMTD1
AFM	ATP5S	fitm2				COQ10A
AFP	ATP5SL	FTH1				COQ10B
AGA	ATP6	FTMT				COQ2
AGAP1	ATP6V0A1	FXC1				COQ3
AGAP2	Atp6v0b	GALC				COQ4
AGAP4	ATP6V0C	gas7				COQ5
AGBL1	atp6v0d1	GATM				COQ6
AGER	Atp6v0e2	GCDH				COQ7
AGL	Atp6v1a	GDA				COQ9
AGMO	atp6v1b2	Gdap1				COX1
AGMOI	ATP6V1D	glcci1				COX10
AGPAT1	ATP6V1E1	glrx3				COX11
AGPAT3	ATP6V1F	GLRX5				COX14
AGPAT4	ATP6V1H	GLS2				COX15
AGPHD1	ATP8	GLYAT				COX16
AGR2	ATPAF1	gm2a				COX17
AGTR2	ATPAF2	Gna12				COX18
AGXT	ATPBD3	GOT1				COX19
AGXT2	ATPIF1	GOT2				COX2
AGXT2L1	AUH	GPAM				COX20
AHCLY2	AURKAIP1	GPD1L				COX3
AHCYL2	baat	GPX1				COX4I1
AHI1	BAD	GPX4				COX4I2
AHNAK	BAK1	GSC2				COX5A
AHR	BAK1P1	GSDMC				COX5B
AHRR	Bat5	HADH				COX6A1
AHSA2	BAX	HAO1				COX6A2
AHSG	BBOX1	HAO2				COX6B1
AIF1	BCAN	HCCS				COX6B2
AIM1	BCAT1	HDAC5				COX6C
AIM1L	BCAT2	HIF3A				COX7A1
AIRE	BCKDHA	HK1				COX7A2
AJ412031	BCKDHB	HK2				COX7A2L
AJAP1	BCKDK	hpd				COX7B
AJUBA	BCL2	HRSP12				COX7C
AK002179	BCL2L1	Hs3st2				COX8A
AK026189	BCL2L11	HS6ST1				COX8C
AK055811	BCL2L13	HSD17B12				CPOX
AK055980	BCS1L	Hsp90b1				CPS1
AK056368	BDH1	Hus1b				CPT1A
AK057517	BECN1	ICOSLG				CPT1B
AK094352	BEST3	IDE				CPT1C
AK095310	BFSP2	IFT74				CPT2
AK096023	bhmT	Igf1				CRAT
AK097143	BID	igfbp3				CRLS1
AK097288	bin1	IHH				CROT
AK125078	BLOC1S1	IL1F10				CRY1
AK127238	BLOC1S2	Il24				CRYZ
AK127771	BLVRB	IMMP2L				CS
AK127888	BLZF1	INSIG1				CYB5A
AK294384	Bmf	IREB2				CYB5B
AK3	bms1	Isl1				CYB5R2
AK309218	BNIP3L	IVD				CYB5R3
AK8	BOLA1	KIAA0020				CYC1
AKAP10	bola3	KIAA0564				CYCS
AKAP11	BPHL	KIAA1109				CYP11A1
AKAP13	Bpil3	KIF1B				CYP11B2
AKAP6	bpnt1	KIF25				CYP24A1
AKD2	BRP44	kmo				CYP27A1
AKNAD1	BRP44L	KRT5				CYP27B1
AKR1B15	bsg	krt8				CYTB
AKR1C	BTBD16	LACE1				D2HGDH
AKR1C1	BTD	LACTB				DAP3
AKR1C4	BZW1	LCP1				DARS2
AKR1CL2	BZW1L1	LDHA				DBI
AKR1D1	BZW1P1	Ldhc				DBT
AKR1E2	C10orf10	LGALS1				DCAKD
AKT3	c10orf2	LGALS3				DCXR
AL049691.1	C10orf22	Lgi3				DDAH1
AL109920.3	C10orf57	Lin28b				DDX28
AL121890.2	C10orf58	Lman2				DECR1
AL121911.1	C10orf65	LMNB1				DGUOK
AL132875.2	C10orf67	LOC100129500				DHCR24
AL133264.1	C10orf89	loh12cr1				DHODH
AL139	C11orf91	LRRK1				DHRS1
AL139020.1	C12orf32	LSM1				DHRS4
AL139097.1	C12orf43	Lyplal1				DHRS7B
AL160192.2	C12orf5	LYRM4				DHRSX
AL161904.1	C12orf62	MAMSTR				DHTKD1
AL162718.1	C12orf65	MAOA				DHX30
AL163760.3	C14orf112	MAP4				DIABLO
AL353597.20	C14orf119	MAT2B				DLAT
AL353790.1	C14orf153	MBP				DLD
AL354896.16	C14orf156	MC4R				DLST
AL354897.1	C14orf159	MCCC1				DMGDH
AL355500.2	C14orf2	mcl1				DMPK
AL358335.4	C14orf68	ME2				DNA2
AL365229.1	C15orf43	ME3				DNAJA3
AL391500.13	C15orf48	Mettl8				DNAJC11
AL445923.10	C15orf61	MFN2				DNAJC15
AL450992.4	C15orf62	MGLL				DNAJC19
AL591509.5	C16orf51	mgst1				DNAJC28
AL591893.2	C16orf91	Mgst3				DNAJC30
AL833181	C17orf25	MIPEP				DNAJC4
ALB	C17orf42	MLH3				DNLZ
ALCAM	C17orf90	MMAB				DNM1L
ALDH16A1	c18orf10	MMACHC				DTYMK
ALDH18A1	C18orf19	MMADHC				DUS2
ALDH1A2	C18orf22	MOBP				DUSP26
ALDH1L1	C18orf43	MOSC1				DUT
ALDH2	c18orf45	MOSC2				EARS2
ALDH3A1	C18orf55	MRPL10				ECH1
ALDH4A1	c19orf10	MRPL14				ECHDC1
ALDH5A1	c19orf28	MRPL23				ECHDC2
ALDH7A1	c19orf50	MRPL33				ECHDC3
ALDH8A1	C19orf52	MRPS22				ECHS1
ALDOB	C19orf69	MRPS24				ECI1
ALG1	C19orf70	MRPS30				ECI2
ALG10B	C1orf115	MRPS6				ECSIT
ALG12	c1orf144	MSRA				EEFSEC
ALG14	C1orf151	MSRB2				EFHD1
ALG3	C1orf166	MTCH2				EHHADH
ALKBH8	C1orf177	MTERF				ELAC2
ALLC	C1orf189	MTG1				EMC2
ALMS1	C1orf223	MTHFD1				ENDOG
ALOX12	C1orf227	MTHFD1L				EPHX2
ALOX5	C1orf31	MTHFD2L				ERAL1
ALOX5AP	C1orf57	MTIF3				ETFA
Alpha-globin	C1orf63	MTX1				ETFB
ALPK1	C1orf69	MUT				ETFDH
ALPK2	C1QBP	MYBPC1				ETHE1
ALPK3	C2	MYBPC3				EXOG
ALPL	c20orf108	Myh3				FABP1
ALX3	C20orf132	Myh6				FAHD1
ALX4	C20orf141	Myh7				FAHD2A
AMIGO1	C20orf142	MYH9				FAM136A
AMIGO2	C20orf175	MYL12B				FAM162A
AMN1	C20orf194	myl2				FAM185A
AMOTL1	C20orf24	NDUFA10				FAM195A
AMPA1	C20orf44	NDUFA8				FAM210A
AMPD	C20orf45	NDUFAF1				FAM210B
AMPD1	C20orf52	NDUFB6				FAM213A
AMPD3	C20orf7	NEURL				FARS2
AMZ1	C20orf72	NIPSNAP3A				FASN
AN06	C21orf33	NIPSNAP3B				FASTK
ANAPC1	c21orf57	NME2				FASTKD1
ANAPC13	c21orf70	nnmt				FASTKD2
ANAPC4	C22orf16	npepps				FASTKD3
ANGPT1	c22orf32	Nploc4				FASTKD5
ANGPT2	C22orf9	NR1I3				FBXL4
ANGPTL1	c2orf47	NSUN3				FDPS
ANGPTL3	C2orf49	NT5C2				FDX1
ANGPTL4	C2orf50	NT5DC3				FDX1L
ANGPTL5	C2orf56	NTHL1				FDXR
ANGPTL6	c2orf64	NUBP2				FECH
ANGPTL8	C2orf65	NUBPL				FH
ANK1	c2orf69	NUDT19				FHIT
ANK2	C3orf1	NUDT7				FIS1
ANK3	C3orf23	NUP98				FKBP10
ANKAR	C3orf28	NUSAP1				FKBP8
ANKDD1A	C3orf31	OPA3				FLAD1
ANKFN1	C3orf32	oplaH				FOXRED1
ANKH	c3orf33	OSBPL10				FPGS
ANKLE1	C3orf49	PAK7				FTH1
ANKLE2	C3orf60	PARK7				FTMT
ANKMY1	C4orf14	PC				FTSJ2
ANKRD13B	c5orf33	PCBD2				FUNDC1
ANKRD16	C5orf35	PCCA				FUNDC2
ANKRD17	C5orf47	PCCB				FXN
ANKRD27	C5orf54	PDCD6IP				GADD45GIP1
ANKRD29	C6orf125	Pdia4				GAPDH
ANKRD30A	c6orf136	PDK1				GARS
ANKRD31	c6orf203	PDLIM5				GATC
ANKRD33	C6orf47	Pdzk1				GATM
ANKRD55	C6orf49	Pecr				GBAS
ANKRD6	C6orf57	Pgcp				GCAT
ANKRD60	C6orf66	pgm1				GCDH
ANKS1	C7orf10	PGS1				GCSH
ANKS1A	c7orf30	PHGDH				GDAP1
ANKS1B	C7orf44	PIGY				GFER
ANO10	c7orf55	PIK3C3				GFM1
ANO2	C7orf61	PISD				GFM2
ANO4	C7orf62	PITRM1				GHITM
ANO5	C8orf22	pla2g2e				GK
ANO6	C8orf38	pla2g4a				GLDC
ANO7	C8orf73	pla2g6				GLOD4
ANP32A	C8orf82	Plbd1				GLRX2
ANP32D	C9orf46	PLN				GLRX5
ANPEP	C9orf89	PMAIP1				GLS
ANTXR1	C9orf95	PMPCA				GLS2
ANTXR2	CA2	PNKD				GLUD1
ANUBL1	CA3	Pnpo				GLYAT
ANXA1	CA5A	poc1b				GLYCTK
ANXA11	CA5B	pold3				GNG5
ANXA13	CABC1	POLG				GOLPH3
ANXA2P3	Cacna2d1	PPA2				GOT2
ANXA3	CALR	PPIF				GPAM
ANXA4	CALU	PPM1K				GPD2
ANXA5	CARKD	PRDX5				GPI
ANXA9	CARS2	PRKCH				GPT2
AOAH	CASP2	Procr				GPX1
AOX1	Casp3	PRODH				GPX4
AOX2P	CASP8	prpH				GRHPR
AP003097.1	casq1	PRSS35				GRPEL1
AP005434.1	cat	PRUNE				GRPEL2
AP1G2	CATSPER3	PSAP				GRSF1
AP2A2	CBARA1	psma5				GSR
AP2B1	CBLC	PTCD3				GSTK1
AP2M1	CBR4	Pvalb				GSTO1
AP3B1	Cbs	PXMP4				GSTZ1
AP3B2	CCBL1	pygb				GTPBP10
AP3D1	ccbl2	PYGL				GTPBP3
AP3S2	CCDC109A	PYGM				GTPBP6
AP4B1	ccdc127	PYROXD2				GUF1
AP5B1	Ccdc136	Qsox1				GUK1
APBA2	Ccdc142	QSOX2				HADH
APBB1IP	CCDC44	RAB10				HADHA
APBB2	CCDC51	Rab14				HADHB
APCDD1	Ccdc54	RAB32				HAGH
APCDD1L	Ccdc56	RAB3D				HAO2
API5	CCDC58	RAB4B				HARS2
APIP	CCDC70	rab5b				HCCS
APO	CCDC84	RAB8B				HDHD3
APOA	CCDC90A	RAD23B				HEBP1
APOA1	CCDC90B	rad50				HEMK1
APOA4	Ccl27	RAF1				HIBADH
APOA5	CCNH	RAI14				HIBCH
APOB	ccnl1	RAP1A				HIGD1A
APOBEC3A	CCRN4L	Rap1b				HIGD2A
APOBEC3B	CCT2	RBJ				HINT1
APOBEC3G	Cct3	RBP4				HINT2
APOBEC4	cct5	RCN1				HINT3
APOC	CCT7	REEP5				HK1
APOC1	CD28	RFK				HK2
APOC2	CD3EAP	Rgs11				HMBS
APOC3	CD59	RHOB				HMGCL
APOC4	CD8B	RHOT1				HMGCS2
APOE	Cdca3	RNF44				HOGA1
APOE-C1	CDH13	Rngtt				HRSP12
APOE-CI-CII	Cdipt	RPL10AP9				HSCB
APOE/APOC1	Cdk1	Rpl13a				HSD17B10
APOH	CDK5RAP3	RPL15P3				HSD17B4
APOL1	CDK7	RPL27A				HSD17B8
APOL3	Cds2	rpl5				HSDL1
APOL5	CECR5	Rpn2				HSDL2
APOM	CECR6	RPS14				HSPA9
APRIN	CEP350	RPUSD4				HSPB7
AQP11	CERK	RSPH3				HSPD1
AQP9	CFL1	RTDR1				HSPE1
AR	CHAC1	rtn4				HTATIP2
ARAP1	CHAT	SAMM50				HTRA2
ARAP2	CHCHD1	SC5DL				IARS2
AREG	CHCHD2	SCO1				IBA57
ARF5	CHCHD3	SERPINA1				ICT1
ARF7	CHCHD4	Sgpp1				IDE
ARFGEF2	CHCHD5	SH2B3				IDH1
ARG1	CHCHD6	slc10a7				IDH2
ARHGAP1	CHCHD7	Slc16a11				IDH3A
ARHGAP10	CHDH	SLC22A4				IDH3B
ARHGAP11A	CHKB	Slc24a4				IDH3G
ARHGAP11B	CHMP6	SLC24A5				IDI1
ARHGAP12	Chp	SLC25A1				IFI27
ARHGAP15	CHRNA10	SLC25A10				IMMP1L
ARHGAP18	chst13	SLC25A12				IMMP2L
ARHGAP20	CHST14	SLC25A13				IMMT
ARHGAP22	chst2	SLC25A2				ISCA1
ARHGAP24	CIDEC	SLC25A26				ISCA2
ARHGAP28	CISD1	SLC25A28				ISCU
ARHGAP30	ckap5	SLC25A36				ISOC2
ARHGAP31	CKB	SLC25A43				IVD
ARHGAP42	ckm	SLC25A44				KARS
ARHGEF	CKMT1A	Slc25a45				KIAA0100
ARHGEF10	CKMT1B	SLC25A46				KIAA0141
ARHGEF10L	CKMT2	SLC27A1				KIAA0391
ARHGEF2	CLIC4	slc27a2				KIF1B
ARHGEF3	CLPB	SLC4A1				KMO
ARHGEF5	CLPP	SLC8A1				KRT5
ARHGEF7	CLPX	SLCO2A1				L2HGDH
ARID1B	CLTC	SLMAP				LACE1
ARID2	CLYBL	slmo2				LACTB
ARID3A	Cma1	SMC2				LACTB2
ARID5A	Cmbl	Snca				LAMC1
ARID5B	CMC1	SNPH				LAP3
ARL11	CMPK2	SNX19				LARS2
ARL14	CNP	snx7				LDHAL6B
ARL15	CNTD2	SOD1				LDHB
ARL4C	CO1	SOD2				LDHD
ARL6	CO2	Sox4				LETM1
ARL8B	CO3	SPRYD4				LETM2
ARMC1	COASY	SPTBN1				LETMD1
ARMC2	Cobll1	sptlc1				LIAS
ARMC4	COG6	SQRDL				LIPT1
ARMS2	COL6A2	STAR				LIPT2
ARNT	COMT	STARD7				LONP1
ARNTL	COMTD1	stip1				LONP2
ARPC1A	COQ10A	stk19				LRPPRC
ARPC2	COQ10B	Stk35				LYPLA1
ARPP-21	COQ2	STMN2				LYPLAL1
ARRB1	COQ3	SUCLA2				LYRM1
ARRDC3	COQ4	SUCLG1				LYRM2
ARRDC4	COQ5	SUCLG2				LYRM4
ARSA	COQ6	SUPV3L1				LYRM5
ARSB	COQ7	SYN3				LYRM7
ARSE	COQ9	synj2bp				LYRM9
ARSG	COX1	TAT				MACROD1
ARSJ	COX10	TEAD1				MALSU1
ARVCF	COX11	TERT				MAOA
AS3MT	COX15	TF				MAOB
ASAH1	COX16	TFAM				MARC1
ASAH2	COX17	TFRC				MARC2
ASAP1	COX18	THEM4				MARCH5
ASAP3	COX2	TIMM23				MARS2
ASB1	COX3	tmed10				MAVS
ASB13	COX4I1	tmed9				MCAT
ASB18	COX4I2	TMEM126B				MCCC1
ASB3	cox4nb	TMEM160				MCCC2
ASB7	COX5A	TMTC1				MCEE
ASCC2	COX5B	TNNI2				MCU
ASCC3	COX6A1	TNNT2				MCUR1
ASCL1	COX6A2	TOMM20				MDH1
ASCL4	COX6B1	TOMM40				MDH2
ASGR1	COX6B2	TOMM7				ME1
ASH2L	COX6C	TOP1				ME2
ASIP	COX7A1	TRAF6				ME3
ASPA	COX7A2	TRAP1				MECR
ASPG	COX7A2L	TRIAP1				METAP1D
ASRGL1	COX7B	TRIB1				METTL15
ASS1P11	COX7B2	trub2				METTL17
ASTN2	COX7C	Tsen2				METTL5
ASXL3	COX8A	TSEN34				METTL8
ASZ1	COX8C	TSHZ3				MFF
ATAD2B	CPOX	TTC29				MFN1
ATAD5	CPS1	TTC3				MFN2
ATAD5/RNF135	CPT1A	Tubb1				MGARP
ATCAY	CPT1B	TUSC3				MGME1
ATF1	CPT1C	TXK				MGST1
ATF4	CPT2	TXNRD2				MGST3
ATF6	CRABP1	Tyk2				MICU1
ATF7	CRAT	Tymp				MICU2
ATF7IP	CREG1	ube2l3				MIEF1
ATF7IP2	CRLS1	UBL4B				MINOS1
ATG16L1	CROT	Uchl1				MIPEP
ATG16L2	CRY1	uqcc				MLH1
ATG3	CRYAA	USP12				MLYCD
ATG4C	CRYAB	Utp20				MMAB
ATG5	cryz	VAMP1				MMACHC
ATG7	CS	Vars2				MMADHC
ATL1	CTH	VEGFA				MOCS1
ATM	CTNNB1	Wdhd1				MPC1
ATOH7	CTPS2	WSCD2				MPC1L
ATP10A	CTSA	Xbp1				MPC2
ATP10D	CTSB	XPR1				MPST
ATP11A	CTSD	YWHAG				MPV17
ATP12A	CTSZ	YWHAZ				MPV17L
ATP13A2	ctu1	ZFHX3				MPV17L2
ATP1A2	CTU2	Zfpm2				MRM1
ATP1B1	CXorf23					MRPL1
ATP2A2	CXorf34					MRPL10
ATP2B1	CXorf48					MRPL11
ATP2B2	CXorf58					MRPL12
ATP2B4	CYB					MRPL13
ATP2C2	cyb5a					MRPL14
ATP5C2	CYB5B					MRPL15
ATP5GP2	CYB5R1					MRPL16
ATP5LP4	CYB5R2					MRPL17
ATP5O	cyb5r3					MRPL18
ATP5SL	CYC1					MRPL19
ATP6V0A2	CYCS					MRPL2
ATP6V0A4	CYP11A1					MRPL20
ATP6V0D2	CYP11B1					MRPL21
ATP6V1A	CYP11B2					MRPL22
ATP6V1B2	CYP24A1					MRPL23
ATP6V1C2	CYP27A1					MRPL24
ATP6V1G3	CYP27B1					MRPL27
ATP6V1H	cyp4b1					MRPL28
ATP8A1	CYP51A1					MRPL3
ATP8A2	CYTB					MRPL30
ATP8B1	D2hgdh					MRPL32
ATP8B3	DACT2					MRPL33
ATPBD4	DAD1					MRPL34
ATRNL1	DAND5					MRPL35
ATXN1	dao					MRPL36
ATXN2	DAP3					MRPL37
ATXN2L	Dars					MRPL38
ATXN3	DARS2					MRPL39
ATXN7L1	DBI					MRPL4
ATXN7L2	DBT					MRPL40
AUH	DCAF5					MRPL41
AUTS2	DCAKD					MRPL42
AVGR8	DCDC2					MRPL43
AXIN1	DCDC2B					MRPL44
B3GALNT1	DCI					MRPL45
B3GALT1	DCLK1					MRPL46
B3GALT4	DCN					MRPL47
B3GALT5	DCP1A					MRPL48
B3GALTL	DCXR					MRPL49
B3GAT2	DDAH1					MRPL50
B3GNT2	DDX1					MRPL51
B3GNT3	ddx26b					MRPL52
B3GNT4	DDX28					MRPL53
B3GNT7	DDX6					MRPL54
B4GALT1	DECR1					MRPL55
B4GALT5	DECR2					MRPL57
B4GALT6	DEFB112					MRPL9
BACE1	DEFB125					MRPS10
BACE2	DENND2D					MRPS11
BACH1	DES					MRPS12
BACH2	DFFB					MRPS14
BAD	DFNB59					MRPS15
BAG3	DGAT1					MRPS16
BAGE2	DGUOK					MRPS17
BAI3	DHODH					MRPS18A
BAIAP2	DHRS1					MRPS18B
BAIAP2L1	DHRS11					MRPS18C
BAK1	DHRS13					MRPS2
BAMBI	Dhrs2					MRPS21
BANK1	DHRS4					MRPS22
BANP	DHRS7B					MRPS23
BARD1	DHRSX					MRPS24
BARX1	DHTKD1					MRPS25
BARX2	DHX29					MRPS26
BASE	DHX30					MRPS27
BASP1	DIABLO					MRPS28
BAT1	DIRAS3					MRPS30
BAT2	DLAT					MRPS31
BAT3	DLD					MRPS33
BATF	DLST					MRPS34
BAZ1B	DLSTP1					MRPS35
BAZ2A	DLX3					MRPS36
BAZ2B	DMGDH					MRPS5
BBS9	DNAJA3					MRPS6
BBX	dnajb11					MRPS7
BC017578	DNAJC11					MRPS9
BC037833	DNAJC15					MRRF
BC037918	DNAJC19					MRS2
BC039529	Dnajc21					MSRA
BC041448	DNAJC28					MSRB2
BC043421	DNAJC3					MSRB3
BC087858	Dnajc30					MTCH1
BC101287	DNAJC4					MTCH2
BCAM	DNLZ					MTCP1
BCAS3	DNM1L					MTERF
BCAT1	DNM2					MTERFD1
BCDIN3D	DNM3					MTERFD2
BCHE	DOCK8					MTERFD3
BCKDHB	Dok6					MTFMT
BCL11A	DPCD					MTFP1
BCL11B	dpf1					MTFR1
BCL2	DPM1					MTFR1L
BCL2L11	DPY19L1					MTG1
BCL6	DPYD					MTG2
BCL7B	Dpysl2					MTHFD1
BCL9	Dpysl3					MTHFD1L
BCM01	DRG2					MTHFD2
BCMO1	DST					MTHFD2L
BCO2	DSTN					MTHFS
BCOR	DTD1					MTIF2
BCORL1	dtymk					MTIF3
BCR	dullard					MTO1
BDNF	DUS2L					MTPAP
BDP1	Dusp21					MTRF1
BEGAIN	DUSP26					MTRF1L
BEND7	DUT					MTX1
BEST1	DYNC1H1					MTX2
BET1	DYSFIP1					MUL1
BET1L	EARS2					MUT
BFZB	ECH1					MUTYH
BGLAP	echdc1					NADK2
BHLHB2	Echdc2					NAGS
BHMT	ECHDC3					NARS2
BICC1	ECHS1					NBR1
BICD1	ECSIT					NCEH1
BICD2	EEF1A1					NCOA4
BIK	EEF1A1P24					ND1
BIN1	EEF1A1P5					ND2
BIN2	EEF1A1P9					ND3
BIRC2	EEF1A2					ND4
BIRC5	EEF1D					ND4L
BLID	Eef2					ND5
BLK	EEFSEC					ND6
BMF	EFHA1					NDUFA1
BMP1	EFHD1					NDUFA10
BMP2	Eftud1					NDUFA11
BMP3	egln3					NDUFA12
BMP4	Ehd2					NDUFA13
BMP6	ehd3					NDUFA2
BMP7	Ehd4					NDUFA3
BMPER	EHHADH					NDUFA4
BMPR1B	Eif2s2					NDUFA5
BMPR2	eif3a					NDUFA6
BMS1	ELAC2					NDUFA7
BNC2	ELK3					NDUFA8
BNIP1	ELN					NDUFA9
BNIPL	EME2					NDUFAB1
BOC	EMID1					NDUFAF1
BOD1	EMX1					NDUFAF2
BOK	ENDOG					NDUFAF3
BOLL	ENDOGL1					NDUFAF4
BPTF	eno1					NDUFAF5
BRAF	ENO3					NDUFAF6
BRAP	ENOSF1					NDUFAF7
BRAT1	Enpp1					NDUFB1
BRCA2	Ephx2					NDUFB10
BRD1	EPS8L2					NDUFB11
BRD3	ERAL1					NDUFB2
BRD7	Erbb4					NDUFB3
BRDG1	ERCC4					NDUFB4
BRE	ERCC8					NDUFB5
BRF1	Eri1					NDUFB6
BRIP1	ERICH1					NDUFB7
BRP44	ERP29					NDUFB8
BRSK1	ERP44					NDUFB9
BRUNOL4	Esyt1					NDUFC1
BRWD1	etf1					NDUFC2
BRWD2	ETFA					NDUFS1
BSCL2	ETFB					NDUFS2
BSN	ETFDH					NDUFS3
BST1	ETHE1					NDUFS4
BSX	EVI5L					NDUFS5
BTBD1	exog					NDUFS6
BTBD11	EXOSC10					NDUFS7
BTBD16	EZR					NDUFS8
BTBD3	F2R					NDUFV1
BTBD8	Faah					NDUFV2
BTBD9	FABP1					NDUFV3
BTG1	fabp3					NEU4
BTN1A1	FABP4					NFS1
BTNL2	Fabp5					NFU1
BUD13	Fabp5l2					NGRN
BX247991	FABP5L7					NIF3L1
BYSL	FABP5L8					NIPSNAP1
BZW2	FABP5L9					NIPSNAP3A
C10orf107	FADS2					NIPSNAP3B
C10orf11	FAH					NIT1
C10orf110	FAHD1					NIT2
C10orf113	FAHD2A					NLN
C10orf122	FAM110B					NLRX1
C10orf136	Fam116b					NME3
C10orf18	fam117b					NME4
C10ORF204	FAM121A					NME6
C10orf32	FAM131A					NMNAT3
C10orf35	Fam162a					NNT
C10orf58	FAM169B					NOA1
C10orf59	FAM173A					NRD1
c10orf64	fam185a					NSUN3
C10orf67	FAM185B					NSUN4
C10orf71	Fam198a					NT5C
C10orf76	Fam32a					NT5DC2
C10orf78	FAM36A					NT5DC3
C10orf79	fam65a					NT5M
C10orf81	fam69a					NTHL1
C10orf90	Fam69b					NUBPL
C10orf91	Fam69c					NUCB2
C10orf97	Fam71f1					NUDT13
C11orf0	fam73a					NUDT19
C11orf10	fam82a1					NUDT2
C11orf21	FAM82A2					NUDT5
C11orf30	FAM82B					NUDT6
C11orf41	FAM82C					NUDT8
C11orf44	FARS2					NUDT9
C11orf49	farsa					OAT
C11orf71	FASN					OBSCN
C11orf73	FASTK					OCIAD1
C11orf74	FASTKD1					OCIAD2
C11orf82	FASTKD2					OGDH
C11orf84	FASTKD3					OGDHL
C11orf9	Fastkd5					OGG1
C12orf23	Fbn1					OMA1
C12orf28	Fbp1					OPA1
C12orf30	fbxl12					OPA3
C12orf35	FBXL21					OSBPL1A
C12orf36	FBXL6					OSGEPL1
C12orf42	FBXO18					OTC
C12orf43	FBXO31					OXA1L
C12orf5	FBXO47					OXCT1
C12orf51	FDFT1					OXLD1
C12orf55	FDPS					OXNAD1
C12orf60	FDX1					OXR1
C12orf65	FDXR					OXSM
C12orf67	FECH					P4HB
C12orf74	FEN1					PABPC5
C13orf16	FETUB					PACSIN2
C13orf29	Fev					PAICS
C13orf31	fgb					PAK7
C14orf102	FGG					PAM16
C14orf118	FGL1					PANK2
C14orf139	FH					PARK7
c14ORF143	FHIT					PARL
C14orf177	FHL2					PARS2
C14orf21	FIS1					PC
C14orf37	fitm2					PCBD2
C14orf39	FKBP1A					PCCA
C14orf45	FKBP3					PCCB
C14orf49	FKBP8					PCK2
C14orf70	FKSG24					PDE12
C14orf73	FLAD1					PDF
C15orf2	FLJ10241					PDHA1
C15orf32	FLJ10769					PDHA2
C15orf33	FLJ12118					PDHB
C15orf37	FLJ14213					PDHX
C15orf42	FLJ14668					PDK1
C15orf44	FLJ20487					PDK2
C15orf51	FLJ20581					PDK3
C15orf53	FLJ20920					PDK4
C15orf54	FOXRED1					PDP1
C16orf38	FPGS					PDP2
C16orf45	frmd3					PDPR
C16orf47	FSIP2					PDSS1
C16orf55	FTH1					PDSS2
C16orf74	FTHL16					PET100
C16orf75	FTHL20					PET112
C16orf78	FTHL3					PET117
C16orf96	FTMT					PEX11B
C17orf47	FTSJ2					PGAM5
C17orf53	FUNDC2					PGS1
C17orf62	FXC1					PHB
C17orf68	FXN					PHB2
C17orf71	gabpb1					PHYH
C17orf82	Gad1					PI4KA
c18orf1	GADD45GIP1					PICK1
C18orf12	GAL3ST3					PIF1
C18orf19	gal3st4					PINK1
C18orf2	GALC					PISD
C18orf20	Gamt					PITRM1
C18orf21	GAPDH					PKLR
C18orf34	GAPDHL6					PLGRKT
C18orf4	GARS					PMAIP1
C18orf45	gas7					PMPCA
C18orf58	GATM					PMPCB
C18orf62	GBAS					PNPLA8
C19orf18	GCAT					PNPO
C19orf29	GCDH					PNPT1
C19orf35	GCSH					POLDIP2
C19orf44	GDA					POLG
C19orf61	Gdap1					POLG2
C19orf62	GDF1					POLRMT
C1GALT1	GDF5OS					PPA2
C1orf100	GDI2					PPIF
C1orf102	GFAP					PPM1K
C1orf106	GFER					PPOX
C1orf110	GFM1					PPTC7
C1orf125	GFM2					PPWD1
C1orf168	Ggnbp1					PRDX2
C1orf182	GGPS1					PRDX3
C1orf185	GHITM					PRDX4
C1orf19	GJC3					PRDX5
C1orf49	GK					PRDX6
C1orf53	GK2					PRELID1
C1orf63	GK3P					PRELID2
C1orf85	glcci1					PREPL
C1orf87	GLDC					PRODH
C1orf94	GLO1					PRODH2
C1QBP	GLOD4					PROSC
C1QL1	GLP2R					PRSS35
C1QTNF2	GLRX					PSMA6
C1QTNF6	GLRX2					PSTK
C1QTNF7	glrx3					PTCD1
C2	GLRX5					PTCD2
C20orf107	GLS					PTCD3
C20orf132	GLS2					PTGES2
C20orf133	GLUD1					PTPMT1
C20orf173	GLUL					PTPN4
C20orf187	GLYAT					PTRH1
C20orf196	GLYCTK					PTRH2
C20orf23	gm2a					PTS
C20orf4	GMPPB					PUS1
C20orf46	Gna12					PUSL1
C20orf54	gnai2					PXMP2
C20orf70	GNAO1					PXMP4
C20orf71	gnb2					PYCR1
C20orf79	GNG12					PYCR2
C20orf82	GNG5					PYURF
C20orf94	Gnl3l					QDPR
C21orf121	GOT1					QRSL1
C21orf131	GOT2					QTRT1
C21orf34	GPAM					RAB11FIP5
C21orf45	GPAT2					RAB24
C21orf49	GPD1					RAB32
C21orf7	GPD1L					RAB35
C22orf30	GPD2					RARS
C22orf34	GPI					RARS2
C2CD2	GPR137					RBFA
C2CD4A	GPRC5C					RCN2
C2CD4B	GPS1					RDH11
C2CD4C	GPS2					RDH13
C2orf16	GPT2					RDH14
C2orf3	GPX1					RECQL4
C2orf34	GPX4					REXO2
C2orf42	grhpr					RFK
C2orf43	grn					RHOT1
C2orf47	GRPEL1					RHOT2
C2orf48	GRPEL2					RMDN1
C2orf50	GRSF1					RMDN3
C2orf52	GSC2					RMND1
C2orf74	GSDMC					RNASEH1
C2orf82	GSR					RNMTL1
C2orf83	GSTK1					ROMO1
C2orf85	GSTM2					RPIA
C3	GSTM4					RPL10A
C3orf1	GSTP1					RPL34
C3orf21	Gstz1					RPL35A
C3orf27	GTPBP10					RPS14
C3orf28	GTPBP3					RPS15A
C3orf31	GTPBP5					RPS18
C3orf38	Gtpbp6					RPUSD3
C3orf39	GTPBP8					RPUSD4
C3orf47	GUF1					RSAD1
C3orf56	GUK1					RTN4IP1
C3orf63	H2AFZ					SAMM50
C3orf70	h3f3a					SARDH
C4	H3f3b					SARS2
C4BPB	HAAO					SCCPDH
C4orf14	Hacl1					SCO1
C4orf17	HADH					SCO2
C4orf21	HADHA					SCP2
C4orf22	HADHB					SDHA
C4orf23	HAGH					SDHAF1
C4orf26	HAO1					SDHAF2
C4orf36	HAO2					SDHB
C4orf39	HARS2					SDHC
C4orf52	HARSL					SDHD
C5AR1	HAX1					SDR39U1
C5orf15	HBLD1					SDSL
C5orf23	HBLD2					SECISBP2
C5orf30	HBXIP					SELO
C5orf35	HCCS					SEPT4
C5orf36	Hcn2					SERAC1
C5orf37	HDAC5					SERHL2
C5orf42	HDDC2					SETD9
C5orf56	hdhd2					SFXN1
C6	HDHD3					SFXN2
C6orf1	HEATR1					SFXN3
C6orf10	HEBP1					SFXN4
C6orf105	HEMK1					SFXN5
C6orf106	HFM1					SHMT1
C6orf118	hgd					SHMT2
C6orf12	HGSNAT					SIRT3
C6orf129	HIBADH					SIRT4
C6orf132	HIBCH					SIRT5
C6orf138	HIF3A					SLC16A1
C6orf15	HIGD1A					SLC16A11
C6orf155	HIGD2A					SLC16A7
C6orf167	HINT2					SLC22A4
C6orf170	HINT3					SLC25A1
C6orf173	Hist1h1t					SLC25A10
C6orf182	HIST1H2AA					SLC25A11
C6orf190	Hist1h2ac					SLC25A12
C6orf191	Hist1h2ag					SLC25A13
C6orf195	Hist1h2ah					SLC25A14
C6orf204	Hist1h2ai					SLC25A15
C6orf205	Hist1h2ak					SLC25A16
C6orf214	HIST1H2AL					SLC25A17
C6orf37	HIST1H2AM					SLC25A18
C6orf57	HK1					SLC25A19
C6orf64	HK2					SLC25A20
C6orf71	HK2P1					SLC25A21
C6orf97	HK3					SLC25A22
C7orf10	HMGCL					SLC25A23
C7orf23	HMGCS2					SLC25A24
C7orf42	HMGN4					SLC25A25
C7orf50	HNRNPA1					SLC25A26
C7orf58	HNRNPA1P2					SLC25A27
C7orf62	HNRNPA2B1					SLC25A28
C7orf66	Hnrnpab					SLC25A29
C7orf71	HNRPA1L-2					SLC25A3
C80rf42	HNRPA1L3					SLC25A30
C8orf12	HOXD8					SLC25A31
C8orf13	hpd					SLC25A32
C8orf34	HPDL					SLC25A33
C8orf37	HPS6					SLC25A34
C8orf38	HPX					SLC25A35
C8orf4	HRSP12					SLC25A36
C8orf42	Hs3st2					SLC25A37
C8orf80	HS6ST1					SLC25A38
C8orf84	HSCB					SLC25A39
C9orf11	HSD17B10					SLC25A4
C9orf123	HSD17B12					SLC25A40
C9orf150	HSD17B4					SLC25A41
C9orf171	hsd17b7					SLC25A42
C9orf27	HSD17B8					SLC25A43
C9orf3	HSD3B1					SLC25A44
C9orf46	HSDL1					SLC25A45
C9orf47	HSDL2					SLC25A46
C9orf5	HSP90AA1					SLC25A47
C9orf50	HSP90AA2					SLC25A48
C9orf52	Hsp90b1					SLC25A5
C9orf64	HSPA14					SLC25A51
C9orf72	Hspa1l					SLC25A53
C9orf98	Hspa2					SLC25A6
C9org82	HSPA8					SLC30A6
CA1	HSPA9					SLC30A9
CA10	Hspb1					SLC37A4
CA11	hspb6					SLIRP
CA8	HSPB7					SLMO1
CABIN1	HSPBL2					SLMO2
CABLES1	HSPC268					SMDT1
CABLES2	HSPD1					SNAP29
CACNA1C	HSPD1P1					SND1
CACNA1D	HSPD1P4					SOD1
CACNA1E	HSPD1P5					SOD2
CACNA1G	HSPD1P6					SPATA19
CACNA1I	HSPE1					SPATA20
CACNA1S	HTRA2					SPG7
CACNA2D1	Hus1b					SPR
CACNA2D3	hyou1					SPRYD4
CACNB2	IAH1					SPTLC2
CACNB4	IARS2					SQRDL
CACNG5	ICOSLG					SSBP1
CADM1	ICT1					STAR
CADM2	Id3					STARD7
CADM3	IDE					STOM
CADPS	IDH1					STOML1
CADPS2	IDH2					STOML2
CALCOCO1	IDH3A					STX17
CALCR	IDH3B					SUCLA2
CALD1	IDH3G					SUCLG1
CALM2	IDI1					SUCLG2
CALM2P1	Ier5l					SUGCT
CALM3	IFT74					SUOX
CALML4	Igf1					SUPV3L1
CALN1	igfbp3					SURF1
CALR3	IHH					SYNJ2BP
CALU	IL1F10					TACO1
CAMK1D	Il24					TAMM41
CAMK1G	IL4I1					TARS
CAMK2A	IMMP1L					TARS2
CAMK2B	IMMP2L					TBRG4
CAMK2D	IMMT					TCAIM
CAMK2N2	IMPA1					TCHP
CAMK4	INE2					TCIRG1
CAMKIV	inpp5k					TDRKH
CAMKK1	INSIG1					TEFM
CAMKMT	IQCE					TFAM
CAMSAP1L1	IQCF6					TFB1M
CAMTA1	IQCK					TFB2M
CANCNA1C	IREB2					THEM4
CAND1	iscA1					THG1L
CANX	iscA2					THNSL1
CAPN3	ISCU					TIMM10
CAPN5	Isl1					TIMM10B
CAPN9	ISOC1					TIMM13
CAPNS2	ISOC2					TIMM17A
CAPS2	itgb1bp1					TIMM17B
CAPSL	IVD					TIMM21
CAPZA3	JMJD8					TIMM22
CAPZB	JUP					TIMM23
CARD10	KARS					TIMM44
CARD11	KCNJ1					TIMM50
CARD15	KCNJ14					TIMM8A
CARD17	KIAA0020					TIMM8B
CARD9	KIAA0141					TIMM9
CARS	KIAA0368					TIMMDC1
CART	KIAA0564					TK2
CASKIN1	KIAA1109					TKT
CASP10	KIAA1191					TMBIM4
CASP1P1	KIF1B					TMEM11
CASP7	KIF25					TMEM126A
CASP8	Kifc3					TMEM126B
CASR	KLHDC9					TMEM143
CASS4	kmo					TMEM14C
CAST	KRT1					TMEM177
CASZ1	KRT10					TMEM186
CATSPER3	KRT13					TMEM205
CATSPER4	Krt14					TMEM65
CAV1	KRT17P1					TMEM70
CBFA2T3	KRT18					TMLHE
CBL	KRT18P19					TOMM20
CBLB	KRT18P26					TOMM22
CBLN	KRT19					TOMM34
CBLN2	KRT2					TOMM40
CBLN3	KRT20					TOMM40L
CBR3	krt24					TOMM5
CBS	KRT25					TOMM6
CBX1	KRT26					TOMM7
CBX4	KRT35					TOMM70A
CBX5	Krt4					TOP1MT
CBX6	KRT5					TOP3A
CBX7	KRT71					TPI1
CC2D2A	KRT73					TRAP1
CCBE1	KRT74					TRIAP1
CCBL1	Krt75					TRIT1
CCBL2	KRT76					TRMT1
CCBP2	KRT77					TRMT10C
CCDC100	KRT78					TRMT11
CCDC102A	krt8					TRMT2B
CCDC102B	KRT84					TRMT61B
CCDC108/IHH	Krt85					TRMU
CCDC116	KRT8P9					TRNT1
CCDC121	KRTAP11-1					TRUB2
CCDC13	KRTAP15-1					TSFM
CCDC134	KRTAP4-11					TSPO
CCDC141	Krtap4-6					TST
CCDC146	Krtap4-7					TSTD1
CCDC15	KRTAP4-8					TSTD3
CCDC157	KYNU					TTC19
CCDC162P	L2HGDH					TUBB3
CCDC164	LACE1					TUFM
CCDC19	LACTB					TXN2
CCDC26	LACTB2					TXNDC12
CCDC27	LALBA					TXNRD1
CCDC3	lamp1					TXNRD2
CCDC33	LAP3					TYSND1
CCDC34	Larp4					UCP1
CCDC38	LARS2					UCP2
CCDC41	Lass1					UCP3
CCDC46	LBX2					UNG
CCDC53/GNPTAB	LCMT2					UQCC1
CCDC57	Lcn2					UQCC2
CCDC58	LCP1					UQCR10
CCDC60	Ldb3					UQCR11
CCDC62	LDHA					UQCRB
CCDC63	LDHAL6B					UQCRC1
CCDC64	LDHB					UQCRC2
CCDC67	Ldhc					UQCRFS1
CCDC68	LDHD					UQCRH
CCDC69	LETM1					UQCRQ
CCDC77	LETM2					USMG5
CCDC80	LETMD1					VARS2
CCDC82	LGALS1					VDAC1
CCDC85A	LGALS3					VDAC2
CCDC86	Lgi3					VDAC3
CCDC88A	LIAS					VWA8
CCDC88B	Lin28b					WARS2
CCDC88C	LIPT1					WBSCR16
CCDC91	lipT2					WDR81
CCDC92	Lix1l					XPNPEP3
CCDC99	Lman1					XRCC6BP1
CCHCR1	Lman2					YARS2
CCK	lmna					YBEY
CCL11	LMNB1					YME1L1
CCL13	LOC100129272					ZADH2
CCL19	LOC100129500
CCL2	LOC100129652
CCL20	LOC100130794
CCL21	LOC100130902
CCL23	LOC100131128
CCL28	LOC100131149
CCL4L2	LOC100131463
CCL7	LOC100133042
CCND1	LOC100133317
CCND2	LOC100133770
CCND3	LOC100133772
CCNE1	LOC123876
CCNH	LOC149501
CCNL1	LOC153328
CCNY	LOC197322
CCR1	LOC26172
CCR3	LOC283398
CCR4	LOC284184
CCR6	LOC339229
CCRL2	LOC341392
CCT2	LOC387787
CCT3	LOC389293
CCT5	LOC402175
CCT7P2	LOC440434
CCT8L2	LOC440917
CD109	LOC440926
CD163	LOC440957
CD164	LOC441282
CD180	LOC442308
CD19	LOC442454
CD2	LOC642311
CD200R1	LOC643219
CD200R1L	LOC643233
CD226	LOC644006
CD244	LOC644037
CD247	LOC644310
CD276	LOC644589
CD28	LOC644754
CD2AP	LOC644914
CD300LF	LOC645175
CD30L	LOC645317
CD33	LOC645619
CD34	LOC645691
CD36	LOC646630
CD4	LOC648603
CD40	LOC650024
CD44	LOC651610
CD46	LOC652797
CD48	LOC652826
CD5	LOC653375
CD53	LOC653557
CD58	LOC653877
CD6	LOC653881
CD69	LOC653924
CD80	LOC654085
CD82	LOC727762
CD83	LOC727947
CD84	LOC728324
CD86	LOC728611
CD8B	LOC728643
CD9	LOC728666
CD93	LOC728914
CD96	LOC729080
CDAN1	LOC729535
CDC123	LOC729774
CDC14C	LOC730107
CDC2	LOC731602
CDC37	loh12cr1
CDC42	LONP1
CDC42BPB	LONP2
CDC42BPG	LRCH4
CDC42EP3	LRPPRC
CDC5L	LRRK1
CDC7	Lrrtm1
CDC73	Lrrtm2
CDC91L1	lrtomt
CDCA7	LRWD1
CDCA7L	LSM1
CDH1	Lypla1
CDH10	LYPLA3
CDH12	Lyplal1
CDH13	LYRM1
CDH18	LYRM2
CDH2	LYRM4
CDH20	LYRM5
CDH23	LYRM7
CDH4	lysmd1
CDH5	macrod1
CDH6	maf1
CDH7	Magmas
CDH8	MAK16
CDH9	MAMSTR
CDHR3	MAN2B2
CDK1	man2c1
CDK17	MAOA
CDK2	MAOB
CDK4	MAP1D
CDK4PS	MAP4
CDK5R2	MARS
CDK5RAP2	MARS2
CDK5RAP3	MAT2B
CDK6	MAVS
CDK8	MB
CDKAL	MBP
CDKAL1	MBTPS2
CDKL1	MC4R
CDKN1A	MCART1
CDKN1B	MCAT
CDKN1C	MCCC1
CDKN2A	MCCC2
CDKN2A/2B	MCCD1
CDKN2A/B	MCEE
CDKN2B	mcl1
CDKN2B-AS1	MDH1
CDKN2B-ASI	MDH2
CDKN2BAS	MDN1
CDKN3	ME1
CDNK2A	ME2
CDON	ME3
CDRT4	MECR
CDSN	memo1
CDT1	METT11D1
CDV3	METT5D1
CDYL	METTL12
CDYL2	Mettl8
CEBPB	METTL9
CEBPE	MFN1
CEBPG	MFN2
CELA1	MFSD6L
CELF1	MGC19604
CELF2	MGC21644
CELSR2	MGC3196
CENPC1	MGC61571
CENPE	MGC70857
CENPF	MGLL
CENPM	mgst1
CENPO	Mgst3
CENPV	MIPEP
CENPW	MLH1
CENTD1	MLH3
CENTD2	MLYCD
CENTG2	MMAA
CEP110	MMAB
CEP112	MMACHC
CEP120	MMADHC
CEP152	MOBP
CEP170	Mocs1
CEP250	mogs
CEP350	MOSC1
CEP57	MOSC2
CEP72	MPST
CEP85/CCDC21	MPV17
CEPT1	MR1
CERKL	mre11a
CERS2	MRM1
CES1	MRP63
CETP	MRPL1
CF1	MRPL10
CFB	MRPL11
CFDP1	MRPL12
CFH	MRPL13
CFHR4	MRPL14
CFHR5	MRPL15
CFI	MRPL16
CFL1	MRPL17
CFLAR	MRPL18
CFTR	MRPL19
CGNL1	MRPL2
CGREF1	MRPL20
CH25H	MRPL21
CHAC1	MRPL22
CHAF1B	MRPL23
CHCHD7	MRPL24
CHCHD9	MRPL27
CHD1	MRPL28
CHD1L	MRPL3
CHD2	MRPL30
CHD4	MRPL32
CHD6	MRPL33
CHD7	MRPL34
CHD9	MRPL35
CHEK2	MRPL36
CHFR	MRPL37
CHI3L1	MRPL38
CHIC2	MRPL39
CHL1	MRPL4
CHM	MRPL40
CHMP4B	MRPL41
CHMP4C	MRPL42
CHMP5	MRPL43
CHMP7	MRPL44
CHN2	MRPL45
CHODL	MRPL46
CHRM2	MRPL47
CHRM3	MRPL48
CHRNA3	MRPL49
CHRNA5	MRPL50
CHRNB3	MRPL51
CHRNB4	MRPL52
CHRND	MRPL53
CHRNG	MRPL54
CHST11	MRPL55
CHST12	MRPL9
CHST3	MRPS10
CHST8	MRPS11
CHST9	MRPS12
CHSY1	MRPS14
CIITA	MRPS15
CILP2	MRPS16
CISD1	MRPS17
CITED2	MRPS18A
CLC	MRPS18B
CLCC1	MRPS18C
CLCN6	MRPS2
CLDN1	MRPS21
CLDN11	MRPS22
CLDN14	MRPS23
CLDN2	MRPS24
CLDN23	MRPS25
CLEC12B	MRPS26
CLEC16A	MRPS27
CLEC3A	MRPS28
CLEC5A	MRPS30
CLECL1	MRPS31
CLGN	MRPS33
CLIC4	MRPS34
CLIC5	MRPS35
CLMN	MRPS36
CLN6	MRPS5
CLN8	MRPS6
CLNK	MRPS7
CLOCK	MRPS9
CLPTM1L	MRRF
CLRN3	MRS2
CLSTN2	MRS2L
CLTB	MS4A15
CLU	Msh4
CLVS2	Msl1
CLYBL	MSMP
CMAS	msn
CMIP	MSRA
CMKLR1	MSRB2
CMPK1	MTCH1
CMTM6	MTCH2
CMTM7	MTCP1
CMTM8	MTERF
CMYA5	MTERFD1
CNBD1	MTERFD2
CNDP2	MTERFD3
CNIH4	MTFMT
CNKSR3	MTFR1
CNN3	MTG1
CNNM2	MTHFD1
CNNM3	MTHFD1L
CNOT1	MTHFD2
CNOT2	MTHFD2L
CNOT6L	MTHFS
CNTF	MTIF2
CNTLN	MTIF3
CNTN1	MTO1
CNTN4	MTP18
CNTN5	MTPAP
CNTN6	MTRF1
CNTNAP	MTRF1L
CNTNAP2	MTX1
CNTNAP4	MTX2
CNTNAP5	MUL1
COBL	MULK
COBLL1	MUT
COG5	MUTYH
COG6	MYBPC1
COL10A1	MYBPC3
COL11A1	MYH1
COL13A1	myh10
COL14A1	MYH13
COL17A1	Myh3
COL18A1	Myh6
COL1A1	Myh7
COL1A2	MYH9
COL21A1	MYL1
COL22A1	MYL12A
COL23A1	MYL12B
COL25A1	myl2
COL27A1	Myl3
COL28A1	MYL4
COL4A1	myl6
COL4A2	MYL7
COL4A3	MYLC2PL
COL4A3BP	Mylpf
COL4A4	myom2
COL5A1	NAA30
COL6A3	NACAD
COL6A5	NAG6
COL8A1	NAGS
COL8A2	Nanos3
COLEC12	NANS
COMMD10	napA
COMMD6	NAPEPLD
COMT	NARS
COMTD1	NARS2
COPB2	NAT8L
COPZ1	NCKAP1
CORO2B	NCOA4
COX10	ND1
COX11	ND2
COX15	ND3
COX18	ND4
COX19	ND4L
COX4I1	ND5
COX7C	ND6
CP	NDUFA1
CPAMD8	NDUFA10
CPEB4	NDUFA11
CPED1	NDUFA12
CPLX2	NDUFA12L
CPLX3	NDUFA13
CPM	NDUFA2
CPN1	NDUFA3
CPNE4	NDUFA4
CPNE5	NDUFA5
CPNE8	NDUFA6
CPO	NDUFA7
CPS1	NDUFA8
CPSF2	NDUFA9
CPSF6	NDUFAB1
CPT1A	NDUFAF1
CPT1B	NDUFAF2
CPT2	NDUFAF3
CPVL	Ndufaf4
CPXCR1	NDUFB1
CR1	NDUFB10
CR1L	NDUFB11
CR2	NDUFB2
CRAC1	NDUFB3
CRADD	NDUFB4
CRAT	NDUFB5
CRB1	NDUFB6
CRBN	NDUFB7
CRCP	NDUFB8
CRCT1	NDUFB9
CREB5	NDUFC1
CREBBP	NDUFC2
CREBL1	NDUFS1
CREBL2	NDUFS2
CREM	NDUFS3
CRHR1	NDUFS4
CRHR2	NDUFS5
CRIM1	NDUFS6
CRIPT	NDUFS7
CRLF3	NDUFS8
CRMP1	NDUFV1
CRNN	NDUFV2
CROCC	NDUFV3
CRP	Necab2
CRPP1	NEFH
CRTAC1	NEU4
CRTC1	NEURL
CRTC3	NFS1
CRY2	NFU1
CRYAA	NFXL1
CRYBB2P1	NGRN
CRYGC	NHEDC2
CRYGS	NIF3L1
CRYL1	NIPSNAP1
CS	NIPSNAP3A
CSAD	NIPSNAP3B
CSE1L	NIT1
CSF1	NIT2
CSF2	NLN
CSF2RA	NLRX1
CSF3	NME1
CSGALNACT1	NME1-NME2
CSH1	NME2
CSH1/GH1	NME3
CSK	NME4
CSMD1	NME6
CSMD2	NMNAT3
CSMD3	nnmt
CSNK1A1	NNT
CSNK1A1L	Noto
CSNK1G3	npepps
CSNK2A2	Nploc4
CSPG3	NPW
CSRNP3	nqo1
CSRP2BP	NR1I3
CST3	NR3C1
CST5	NRD1
CST9	Nrg2
CST9L	NRN1
CSTF3	Nrn1l
CT62	NSUN3
CTAGE14P	nsun4
CTB-33G10.1	NT5C
CTB-7E3.1	NT5C2
CTBP2	NT5C3
CTC-359D24.2	NT5DC2
CTC-430J12.2	NT5DC3
CTC-497E21.5	NT5M
CTC1	NTHL1
CTCF	NUBP2
CTCFL	NUBPL
CTD-2127O16.1	NUCB1
CTDP1	NUDT13
CTDSP1	NUDT19
CTDSPL	NUDT2
CTF1	NUDT5
CTH	Nudt6
CTLA4	NUDT7
CTNNA2	NUDT8
CTNNA3	nudt9
CTNNB1	NUP98
CTNNBL1	NUSAP1
CTNND2	NXF1
CTSH	OAT
CTSO	OCIAD1
CTSS	ociad2
CTSW	Odf2
CTSZ	OGDH
CTU2/GALNS	OGDHL
CTXN3	OGG1
CUBN	Ola1
CUEDC1	Olah
CUGBP2	OMA1
CUL9	OPA1
CUX1	OPA3
CUX2	oplaH
CWC22	OR5AU1
CWH43	OSBPL10
CX3CR1	OSGEPL1
CXCL1	OTC
CXCL12	Otud6a
CXCL13	OXA1L
CXCL2	OXCT1
CXCL3	OXNAD1
CXCL5	OXR1
CXCL6	OXSM
CXCR1	P117
CXCR2	P2RX2
CXCR4	P4HA1
CXCR5	p4hb
CXCR7	PABPC1
CYB561D1	PABPC1P4
CYB5AP5	PACRG
CYB5B	paics
CYB5R2	PAK7
CYBA	PANK2
CYCS	PAPD1
CYCSP14	PARK7
CYCSP44	PARL
CYCSP8	PARP3
CYLC2	PARS2
CYLD	PC
CYMP	PCBD2
CYP17A1	PCCA
CYP19A1	PCCB
CYP1A1	PCK1
CYP1A2	PCK2
CYP20A1	pcmt1
CYP21A1P	PCYOX1
CYP24A1	PDCD6IP
CYP26A1	PDE12
CYP27C1	Pde6g
CYP2A6	PDHA1
CYP2B6	PDHA2
CYP2C	PDHB
CYP2C18	PDHX
CYP2C19	PDIA3
CYP2C8	Pdia4
CYP2C9	pdia6
CYP2D6*4	PDK1
CYP2E1	PDK2
CYP2R1	PDK3
CYP3A4	PDK4
CYP3A5	PDLIM5
CYP4A	Pdlim7
CYP4A11	Pdp1
CYP4B1	PDP2
CYP4F2	PDPR
CYP4F8	PDSS1
CYP4V2	PDSS2
CYP7A1	Pdzk1
CYP7B1	PEBP1
CYSLTR2	PECI
CYTH1	Pecr
CYYR1	pemt
DAAM2	PEO1
DAB1	PET112L
DAB2	PEX11B
DAB2IP	Pex16
DACH1	PEX6
DACT2	PFDN5
DAD1	PFKM
DAGLA	pfn1
DAGLB	PGAM2
DAOA	pgam5
DAP	Pgcp
DAPK1	PGK1
DAPL1	PGK2
DARC	pgm1
DAZAP1	PGRMC1
DAZL	PGRMC2
DBC1	PGS1
DBH	PHB
DBI	PHB2
DBIL5P	PHGDH
DBP	PHOSPHO1
DCAMKL1	PHYH
DCBLD1	PHYHIPL
DCC	PIAS2
DCD	Pign
DCDC2	PIGP
DCDC5	PIGY
DCHS2	PIK3C3
DCLK1	PIK3R4
DCLK2	PINK1
DCLRE1B	PIPOX
DCN	PISD
DCP1A	PITRM1
DCP1B	PKM2
DCTD	PLA2G10
DCUN1D5	pla2g2e
DDA1	PLA2G2F
DDAH1	pla2g4a
DDB2	pla2g6
DDC	Plbd1
DDEF2	PLBD2
DDHD1	pld6
DDR1	PLDN
DDRGK1	PLEKHB1
DDT	PLN
DDX1	Plod3
DDX21	PLP2
DDX46	PLS3
DDX53	PMAIP1
DDX54	PMP2
DDX55	PMPCA
DDX6	PMPCB
DDX60L	PNKD
DEFA1	pnp
DEFA6	pnpla8
DEFAs	Pnpo
DEFB1	PNPT1
DEFB112	poc1b
DEFB128	Podn
DEGS2	pold3
DENND1A	POLDIP2
DENND1B	Pole
DENND1C	POLG
DENND2A	POLG2
DENND3	POLRMT
DENND4A	POM121L12
DENND4B	POMT2
DEPDC5	por
DERL3	PPA1
dessert	PPA2
DFNB31	PPEF1
DGKB	ppiB
DGKD	PPIF
DGKH	PPM1K
DGKI	PPM1M
DGKK	PPM2C
DGKQ	PPME1
DGKZ	PPOX
DHCR7	Ppp1r14a
DHDPSL	PPT1
DHH	PPTC7
DHRS7B	PRCD
DHX15	PRDX1
DHX35	PRDX2
DHX38	PRDX3
DHX57	Prdx4
DIO1	PRDX5
DIP2B	PRDX6
DIP2C	prelid1
DIRAS2	PREPL
DIRC1	PRICKLE4
DIRC3	PRKCH
DIS3L2	PRO1853
DISC1	Procr
DKFZp434E1119	PRODH
DKFZp761E198	PRODH2
DKFZp779M0311	PROSC
DKK1	PRPF31
DKK2	prpH
DKK3	PRPSAP1
DKKL1	PRR11
DLC1	PRR13
DLD	PRSS35
DLEU1	Prssl1
DLEU7	PRUNE
DLG2	PSAP
DLG4	psma5
DLG5	Psma6
DLGAP1	PSMA7
DLGAP2	psmc4
DLK1	PSMD14
DLST	PSME1
DLX6AS	PSTK
DMBX1	PTCD2
DMD	PTCD3
DMGDH	PTGES2
DMRT1	ptp4a3
DMRT2	ptpmt1
DMRT3	Ptpn18
DMRTA1	PTRH1
DMTF1	PTRH2
DMXL1	PTS
DNAH10	PUM1
DNAH11	PUS1
DNAH12	PUSL1
DNAH17	Pvalb
DNAH3	PWP1
DNAH5	PX19
DNAH9	PXMP2
DNAI2	PXMP4
DNAJB8	PYCR1
DNAJC1	pygb
DNAJC10	PYGL
DNAJC15	PYGM
DNAJC21	PYROXD2
DNAJC27	QARS
DNAJC5B	QDPR
DNAJC6	QRSL1
DNAPTP6	Qsox1
DNASE1L3	QSOX2
DNASE2B	Qtrt1
DNER	RAB10
DNM1	RAB11A
DNM2	RAB11B
DNM3	RAB11FIP5
DNMT3A	Rab14
DNMT3AP1	RAB1B
DNMT3B	rab21
DNPEP	RAB24
DOCK1	rab25
DOCK10	RAB2A
DOCK2	RAB32
DOCK3	RAB33B
DOCK4	RAB35
DOCK6	RAB3D
DOCK7	RAB4B
DOCK8	rab5a
DOK2	rab5b
DOK3	rab5c
DOK5	RAB7A
DOK6	RAB8A
DOT1L	RAB8B
DPCR1	RAD18
DPEP1	RAD21L1
DPF1	RAD23B
DPH5	rad50
DPM3	rad51
DPP10	RAF1
DPP4	RAI14
DPP6	RALA
DPP9	RAP1A
DPPA4	Rap1b
DPT	RAPGEF1
DPY19L3	RARS
DPYD	rars2
DPYSL5	RARSL
DQ572382	RASD2
DQA1	RASL10B
DRAM1	RBJ
DRB1	RBM28
DRD1	RBP4
DRD2	RCC2
DRD3	RCN1
DRGX	RDH13
DRIM	RDH14
DSC1	REEP5
DSC3	REXO2
DSCAM	RFK
DSCAML1	RG9MTD1
DSEL	rgn
DSG1	Rgs11
DSG3	RHOA
DSP	RHOB
DSTN	RHOT1
DSTYK	RHOT2
DTL	RILP
DTNB	RMND1
DTWD1	RNASEH1
DTWD2	Rnasek
DTX1	Rnf4
DTX3L	RNF44
DUS4L	Rngtt
DUSP10	RNMTL1
DUSP11	RNR2
DUSP23	ROMO1
DUSP5	RP11-82K18.3
DUSP9	rpiA
DUT	rpl10
DUXA	RPL10A
DVL3	RPL10AP6
DYM	RPL10AP9
DYNC1I1	RPL10P15
DYNC2H1	RPL10P16
DYNLRB2	RPL10P6
DYRK1A	RPL10P9
DYSF	rpl11
E2F3	Rpl13a
E2F5	RPL13AP16
E2F6	RPL13AP18
E2F7	RPL13AP5
EAPP	RPL13AP7
EBF1	RPL15
EBF2	RPL15P17
EBF3	RPL15P18
ECAT8	RPL15P22
ECE1	RPL15P3
ECE2	RPL15P7
ECGF1	RpL18A
ECHDC1	RPL18AP6
ECHDC3	RPL27A
ECI2	RPL3
ECSM2	RpL30
ECT2	rpl31
EDA	RPL31P17
EDC4	RPL31P49
EDEM2	rpl32
EDEM3	RPL34
EDG2	RPL35A
EDG7	RPL37A
EDIL3	RPL38
EDN1	rpl4
EDNRA	RPL4P4
EDNRB	RPL4P5
EEF1A1P14	rpl5
EEF1E1	RPL5P1
EEFSEC	RPL5P34
EEPD1	rpl8
EFCAB1	RPL8P2
EFCAB4A	rplP0
EFCAB4B	RPLP0P2
EFEMP1	RPLP0P3
EFHA1	RPLP0P6
EFHA2	Rpn2
EFHD1	RPP38
EFNA1	RPP40
EFNA4	rps13
EFNA5	RPS13P2
EFR3A	RPS13P8
EFR3B	RPS14
EGF	rps15
EGFL11	RPS15A
EGFL6	RPS15AP11
EGFLAM	RPS15AP12
EGFR	RPS15AP17
EGR2	RPS15AP19
EHBP1	RPS15AP24
EHBP1L1	RPS15P5
EHD3	RPS24
EHF	rps3
EHHADH	RPS3P3
EHMT2	Rps5
EID3	Rpusd3
EIF2AK3	RPUSD4
EIF2AK4	Rrm1
EIF2B5	RSAD1
EIF2C2	RSPH3
EIF3C	RTDR1
EIF3E	RTKN
EIF3F	rtn2
EIF3H	rtn4
EIF4A1P	RTN4IP1
EIF4A1P1	Ruvbl1
EIF4BP8	Rxrb
EIF4E2	S100A1
EIF4ENIF1	S100Z
EIF5	SAMD8
ELA2A	SAMM50
ELAC1	SAMSN1
ELAVL4	SARDH
ELF1	SARS
ELF5	SARS2
ELK3	SBDS
ELL2	SBDSP1
ELMO1	SC5DL
ELOVL2	SCCPDH
ELOVL4	SCFD1
ELOVL5	SCO1
ELOVL6	SCO2
ELSPBP1	SCP2
ELTD1	sdcbp
EMCN	SDHA
EMID1	SDHAF1
EMID2	Sdhaf2
EMP1	SDHB
EMP2	SDHC
EMR1	SDHD
EMX2	SDR39U1
EMX2OS	SDSL
EN1	SEC61A1
ENAH	SEC63
ENG	SECISBP2
ENOX1	selo
ENPEP	SERAC1
ENPP1	serbp1
ENPP2	SERHL2
ENPP3	SERPINA1
ENSA	SERPINB1
ENSG00000102921	Sertad3
ENSG00000118975	SESN3
ENSG00000173957	Sf3a1
ENTPD6	sfrs13b
EOMES	SFXN1
EP400NL	SFXN2
EPAS1	SFXN3
EPB41	SFXN4
EPB41L1	SFXN5
EPB41L2	sgpl1
EPB41L3	Sgpp1
EPB41L4A	SH2B3
EPB41L5	Sh2d3c
EPC1	SHMT1
EPC2	SHMT2
EPDR1	SIAH1
EPGN	sirt1
EPHA1	SIRT3
EPHA10	SIRT5
EPHA3	slain1
EPHA4	slc10a7
EPHA5	SLC16A1
EPHA6	Slc16a11
EPHA7	SLC16A5
EPHB1	SLC19A2
EPHX2	SLC22A4
EPN1	Slc24a4
EPO	SLC24A5
EPS15	SLC25A1
EPS15L1	SLC25A10
EPS15P1	SLC25A11
EPS8	SLC25A12
EPSTI1	SLC25A13
ERAP1	SLC25A14
ERAP2	SLC25A15
ERBB3	SLC25A16
ERBB4	slc25a17
ERC1	SLC25A18
ERC2	SLC25A19
[truncated: 4,832 more rows]
