# Supplementary material for: Network analysis of mitonuclear GWAS reveals functional networks and tissue expression profiles of disease-associated genes
Source: Hum Genet. 2016 Oct 4;136(1):55–65. doi: 10.1007/s00439-016-1736-9 (PMC5214989; doi:10.1007/s00439-016-1736-9)
Supplement: Supplementary file 5 — Supplementary material 5 (XLSX 726 kb) [file 439_2016_1736_MOESM5_ESM.xlsx]

## Sheet: All Mitonuclear Associations
Gene	Disease/Trait	Disease Group	Date Added to Catalog	PUBMEDID	Journal	Study	First Author	Date	Initial Sample Description	Replication Sample Description	Region	Chr_id	Chr_pos	Reported Gene(s)	Mapped_gene	Strongest SNP-Risk Allele	SNPs	p-Value	Context	Upstream_gene_id	Downstream_gene_id	Snp_gene_ids	Upstream_gene_distance	Downstream_gene_distance	Link	Merged	Snp_id_current	Intergenic	Risk Allele Frequency	Pvalue_mlog	p-Value (text)	OR or beta	95% CI (text)	Platform [SNPs passing QC]	CNV	Overlapping Gene
AADAT	Thyroid hormone levels	Other	2013-05-14	23408906	PLoS Genet	A meta-analysis of thyroid-related traits reveals novel loci and gender-specific differences in the regulation of thyroid function.	Porcu E	2013-02-07	up to 14,459 European ancestry females, up to 10,936 European ancestry males, up to 433 Old Order Amish females, up to 592 Old Order Amish males	NA	4q33	4	170132368	AADAT	AADAT - HSP90AA6P	rs11726248-A	rs11726248	5e-09	Intergenic	51166	441051		41.84	472.35	http://www.ncbi.nlm.nih.gov/pubmed/23408906	0	11726248	1	0.106	8.30103	(FT4)	0.11	[0.074-0.148] unit increase	Illumina, Affymetrix [~2.5 Million] (Imputed)	N	AADAT
AADAT	Thyroid hormone levels	Other	2013-05-14	23408906	PLoS Genet	A meta-analysis of thyroid-related traits reveals novel loci and gender-specific differences in the regulation of thyroid function.	Porcu E	2013-02-07	up to 14,459 European ancestry females, up to 10,936 European ancestry males, up to 433 Old Order Amish females, up to 592 Old Order Amish males	NA	4q33	4	170132368	AADAT	AADAT - HSP90AA6P	rs11726248-A	rs11726248	4e-07	Intergenic	51166	441051		41.84	472.35	http://www.ncbi.nlm.nih.gov/pubmed/23408906	0	11726248	1	0.106	6.39794	(FT4-Females)	0.12	[0.076-0.17] unit increase	Illumina, Affymetrix [~2.5 Million] (Imputed)	N	AADAT
ABAT	Anger	Not Disease	2014-10-01	24489884	PLoS One	Genome-wide association study of proneness to anger.	Mick E	2014-01-01	8,747 European ancestry individuals	NA	16p13.2	16	8777224	ABAT	ABAT	rs1299926-T	rs1299926	8e-06	intron			18			http://www.ncbi.nlm.nih.gov/pubmed/24489884	0	1299926	0	0.054	5.09691	(Temperament)	0.26	[NR] unit increase	Affymetrix [677,643]	N	ABAT
ABCA8	HDL cholesterol	Biomarker - Metabolic Disease	2014-05-12	24097068	Nat Genet	Discovery and refinement of loci associated with lipid levels.	Willer CJ	2013-10-06	94,595 European ancestry individuals	93,982 European ancestry individuals	17q24.2	17	68879153	ABCA8	ABCA8	rs4148008-G	rs4148008	1e-12	intron			10351			http://www.ncbi.nlm.nih.gov/pubmed/24097068	0	4148008	0	0.33	12		0.03	[NR] unit decrease	NR (Imputed)	N	ABCA8
ABCA8	HDL cholesterol	Biomarker - Metabolic Disease	2012-01-25	20686565	Nature	Biological, clinical and population relevance of 95 loci for blood lipids.	Teslovich TM	2010-08-05	99,900 European ancestry individuals	NA	17q24.2	17	68879153	ABCA8	ABCA8	rs4148008-G	rs4148008	2e-10	intron			10351			http://www.ncbi.nlm.nih.gov/pubmed/20686565	0	4148008	0	0.32	9.69897		0.42	[0.26-0.58] mg/dL decrease	Affymetrix, Illumina & Perlegen [~2.6 million] (imputed)	N	ABCA8
ABCB10	Circulating myeloperoxidase levels (plasma)	Biomarker - Cardiovascular Disease	2013-09-10	23620142	Hum Mol Genet	Genome-wide and gene-centric analyses of circulating myeloperoxidase levels in the charge and care consortia.	Reiner AP	2013-04-24	9,260 European ancestry individuals		1q42.13	1	229582254	ABCB10,TAF5L,URB2,GALNT2GALNT2	HMGN2P19 - TAF5L	rs12049351-C	rs12049351	1e-06	Intergenic	100874466	27097		11.46	10.86	http://www.ncbi.nlm.nih.gov/pubmed/23620142	0	12049351	1	0.79	6		0.05	[0.030-0.070] unit decrease	Illumina & Affymetrix [2,421,770]	N	ABCB10
ABCC12	Amyotrophic lateral sclerosis (sporadic)	Neurodegenerative Disease	2014-10-06	24529757	Neurobiol Aging	Genome-wide association study combining pathway analysis for typical sporadic amyotrophic lateral sclerosis in Chinese Han populations.	Xie T	2014-01-17	250 Han Chinese ancestry cases, 250 Han Chinese ancestry controls	NA	16q12.1	16	48146199	ABCC12	ABCC12	rs16945894-?	rs16945894	9e-06	intron			94160			http://www.ncbi.nlm.nih.gov/pubmed/24529757	0	16945894	0	NR	5.04576		NR	NR	Illumina [859,311] (pooled)	N	ABCC12
ABCF2	IgG glycosylation	Not Disease	2013-06-14	23382691	PLoS Genet	Loci associated with N-glycosylation of human immunoglobulin G show pleiotropy with autoimmune diseases and haematological cancers.	Lauc G	2013-01-31	2,247 European ancestry individuals	NA	7q36.1	7	151217985	ABCF2,SMARCD3	ABCF2	rs1122979-G	rs1122979	2e-10	intron			10061			http://www.ncbi.nlm.nih.gov/pubmed/23382691	0	1122979	0	0.875183	9.69897	(IGP2)	0.31	[0.22-0.41] unit increase	Illumina [~2.5 Million] (Imputed)	N	ABCF2
ABCF2	IgG glycosylation	Not Disease	2013-06-14	23382691	PLoS Genet	Loci associated with N-glycosylation of human immunoglobulin G show pleiotropy with autoimmune diseases and haematological cancers.	Lauc G	2013-01-31	2,247 European ancestry individuals	NA	7q36.1	7	151217985	ABCF2,SMARCD3	ABCF2	rs1122979-G	rs1122979	1e-09	intron			10061			http://www.ncbi.nlm.nih.gov/pubmed/23382691	0	1122979	0	0.874862	9	(IGP42)	0.3	[0.2-0.39] unit increase	Illumina [~2.5 Million] (Imputed)	N	ABCF2
ABCF2	IgG glycosylation	Not Disease	2013-06-14	23382691	PLoS Genet	Loci associated with N-glycosylation of human immunoglobulin G show pleiotropy with autoimmune diseases and haematological cancers.	Lauc G	2013-01-31	2,247 European ancestry individuals	NA	7q36.1	7	151217985	ABCF2,SMARCD3	ABCF2	rs1122979-G	rs1122979	6e-10	intron			10061			http://www.ncbi.nlm.nih.gov/pubmed/23382691	0	1122979	0	0.875396	9.22185	(IGP45)	0.3	[0.21-0.4] unit increase	Illumina [~2.5 Million] (Imputed)	N	ABCF2
ABCF2	IgG glycosylation	Not Disease	2013-06-14	23382691	PLoS Genet	Loci associated with N-glycosylation of human immunoglobulin G show pleiotropy with autoimmune diseases and haematological cancers.	Lauc G	2013-01-31	2,247 European ancestry individuals	NA	7q36.1	7	151217985	ABCF2,SMARCD3	ABCF2	rs1122979-G	rs1122979	2e-09	intron			10061			http://www.ncbi.nlm.nih.gov/pubmed/23382691	0	1122979	0	0.875342	8.69897	(IGP5)	0.29	[0.2-0.39] unit increase	Illumina [~2.5 Million] (Imputed)	N	ABCF2
ABCF2	IgG glycosylation	Not Disease	2013-06-14	23382691	PLoS Genet	Loci associated with N-glycosylation of human immunoglobulin G show pleiotropy with autoimmune diseases and haematological cancers.	Lauc G	2013-01-31	2,247 European ancestry individuals	NA	7q36.1	7	151217985	ABCF2,SMARCD3	ABCF2	rs1122979-G	rs1122979	7e-06	intron			10061			http://www.ncbi.nlm.nih.gov/pubmed/23382691	0	1122979	0	0.874969	5.1549	(IGP59)	0.22	[0.12-0.32] unit decrease	Illumina [~2.5 Million] (Imputed)	N	ABCF2
ABCF2	Bone mineral density	Other (age-related)	2013-04-11	22504420	Nat Genet	Genome-wide meta-analysis identifies 56 bone mineral density loci and reveals 14 loci associated with risk of fracture.	Estrada K	2012-04-15	Up to 32,961 European and East Asian ancestry individuals	Up to 50,933 European and East Asian ancestry individuals	7q36.1	7	151222743	ABCF2	ABCF2	rs7812088-A	rs7812088	7e-09	intron			10061			http://www.ncbi.nlm.nih.gov/pubmed/22504420	0	7812088	0	0.13	8.1549	(FNBMD)	0.05	[NR] unit increase	Affymetrix & Illumina [~2.5 million] (imputed)	N	ABCF2
ACAD10	Mean platelet volume	Not Disease	2012-04-03	22423221	PLoS Genet	A meta-analysis and genome-wide association study of platelet count and mean platelet volume in african americans.	Qayyum R	2012-03-08	16,388 African American individuals	NA	12q24.12	12	111752634	ACAD10	ACAD10	rs6490294-A	rs6490294	5e-09	intron			80724			http://www.ncbi.nlm.nih.gov/pubmed/22423221	0	6490294	0	0.337	8.30103	(Platelet Count)	4.38	[2.91-5.85] 10^9 L decrease	Affymetrix & Illumina [~2.2 million](imputed)	N	ACAD10
ACAD10	Esophageal cancer	Cancer	2011-06-16	21642993	Nat Genet	Genome-wide association study identifies three new susceptibility loci for esophageal squamous-cell carcinoma in Chinese populations.	Wu C	2011-06-05	2,031 Han Chinese ancestry cases, 2,044 Han Chinese ancestry controls	3,986 Han Chinese ancestry cases, 4,157 Han Chinese ancestry controls	12q24.12	12	111730205	ACAD10	ACAD10	rs11066015-A	rs11066015	7e-21	intron			80724			http://www.ncbi.nlm.nih.gov/pubmed/21642993	0	11066015	0	0.19	20.1549		1.38	[1.29-1.48]	Affymetrix [666,141]	N	ACAD10
ACAD10	Coronary heart disease	Cardiovascular Disease	2013-05-01	23364394	J Hum Genet	A genome-wide association study of a coronary artery disease risk variant.	Lee JY	2013-01-31	2,123 Korean ancestry cases; 3,591 Korean ancestry controls	3,052 Japanese ancestry cases; 4,976 Japanese ancestry controls	12q24.12	12	111730205	ACAD10, ALDH2, C12orf51, RPL6-PTPN11	ACAD10	rs11066015-A	rs11066015	5e-11	intron			80724			http://www.ncbi.nlm.nih.gov/pubmed/23364394	0	11066015	0	NR	10.301		1.41	[1.27-1.56]	Affymetrix [521,786]	N	ACAD10
ACAD11	LDL cholesterol	Biomarker - Metabolic Disease	2014-05-12	24097068	Nat Genet	Discovery and refinement of loci associated with lipid levels.	Willer CJ	2013-10-06	94,595 European ancestry individuals	93,982 European ancestry individuals	3q22.1	3	132444356	ACAD11	DNAJC13	rs17404153-T	rs17404153	2e-09	intron			23317			http://www.ncbi.nlm.nih.gov/pubmed/24097068	0	17404153	0	0.14	8.69897		0.03	[NR] unit decrease	NR (Imputed)	N	ACAD11
ACAD11	HDL cholesterol	Biomarker - Metabolic Disease	2014-05-12	24097068	Nat Genet	Discovery and refinement of loci associated with lipid levels.	Willer CJ	2013-10-06	94,595 European ancestry individuals	93,982 European ancestry individuals	3q22.1	3	132444356	ACAD11	DNAJC13	rs17404153-T	rs17404153	5e-09	intron			23317			http://www.ncbi.nlm.nih.gov/pubmed/24097068	0	17404153	0	0.14	8.30103		0.03	[NR] unit decrease	NR (Imputed)	N	ACAD11
ACAD8	Obesity-related traits	Biomarker - Metabolic Disease	2013-04-09	23251661	PLoS One	Novel genetic loci identified for the pathophysiology of childhood obesity in the Hispanic population.	Comuzzie AG	2012-12-04	815 Hispanic children from 263 families	NA	11q25	11	134269886	ACAD8	GLB1L3	rs478881-A	rs478881	7e-06	missense			112937			http://www.ncbi.nlm.nih.gov/pubmed/23251661	0	478881	0	0.141	5.1549	(INS )	0.03	[NR] µU/mL increase	Illumina [899,892]	N	ACAD8
ACAD8	Obesity-related traits	Biomarker - Metabolic Disease	2013-04-09	23251661	PLoS One	Novel genetic loci identified for the pathophysiology of childhood obesity in the Hispanic population.	Comuzzie AG	2012-12-04	815 Hispanic children from 263 families	NA	11q25	11	134269886	ACAD8	GLB1L3	rs478881-A	rs478881	7e-06	missense			112937			http://www.ncbi.nlm.nih.gov/pubmed/23251661	0	478881	0	0.141	5.1549	(Cystathionine )	0.03	[NR] µmol/L increase	Illumina [899,892]	N	ACAD8
ACAD9	Dental caries	Other	2013-01-16	23064961	J Dent Res	GWAS of dental caries patterns in the permanent dentition.	Shaffer JR	2012-10-11	920 European ancestry individuals	NA	3q21.3	3	128933710	ACAD9	LOC100132731	rs9810890-?	rs9810890	6e-06	intron			100132731			http://www.ncbi.nlm.nih.gov/pubmed/23064961	0	9810890	0	NR	5.22185	(DMFS2)	NR	NR	Illumina [518,997]	N	ACAD9
ACADL	Urinary metabolites (H-NMR features)	Not Disease	2014-10-28	24586186	PLoS Genet	Genome-wide association study of metabolic traits reveals novel gene-metabolite-disease links.	Rueedi R	2014-02-20	835 European ancestry individuals	601 Brazilian individuals	2q34	2	210267691	ACADL	ACADL - MYL1	rs1509569-A	rs1509569	3e-18	Intergenic	33	4632		42.2	22.45	http://www.ncbi.nlm.nih.gov/pubmed/24586186	0	1509569	1	0.44	17.5229	(0.8475, Unknown)	0.32	[NR] unit increase	Illumina [713,870] (Imputed)	N	ACADL
ACADL	Metabolite levels	Not Disease	2013-03-22	23281178	Hum Mutat	A genome-wide assessment of variability in human serum metabolism.	Hong MG	2013-03-01	214 European ancestry prostate cancer cases, 188 European ancestry controls	489 European ancestry prostate cancer cases	2q34	2	210210185	ACADL	ACADL	rs3764913-T	rs3764913	4e-29	intron			33			http://www.ncbi.nlm.nih.gov/pubmed/23281178	0	3764913	0	NR	28.3979	(2,6 dimethylheptanoyl carnitine)	NR	NR	Affymetrix [333,722]	N	ACADL
ACADL	Metabolite levels	Not Disease	2010-01-13	20037589	Nat Genet	A genome-wide perspective of genetic variation in human metabolism.	Illig T	2009-12-27	1,029 European ancestry individuals	1,202 European ancestry individuals	2q34	2	210195326	ACADL	ACADL	rs2286963-T	rs2286963	3e-60	missense			33			http://www.ncbi.nlm.nih.gov/pubmed/20037589	0	2286963	0	0.37	59.5229	(C9/C10:2)	13.8	[NR] % variance explained	Illumina [517,480]	N	ACADL
ACADL	Blood metabolite levels	Not Disease	2014-12-10	24816252	Nat Genet	An atlas of genetic influences on human blood metabolites.	Shin SY	2014-05-11	7,824 European ancestry individuals	NA	2q34	2	210009522	ACADL	RPE	rs3738934-T	rs3738934	1e-134	intron			6120			http://www.ncbi.nlm.nih.gov/pubmed/24816252	0	3738934	0	0.62	134	(X-13431--nonanoylcarnitine)	0.11	[0.098-0.114] unit decrease	Illumina & Affymetrix [2.1 million] Imputed	N	ACADL
ACADM	Metabolite levels	Not Disease	2010-01-13	20037589	Nat Genet	A genome-wide perspective of genetic variation in human metabolism.	Illig T	2009-12-27	1,029 European ancestry individuals	1,202 European ancestry individuals	1p31.1	1	75640990	ACADM	RPL29P5 - ACADM	rs211718-C	rs211718	1e-63	Intergenic	646417	34		58.32	83.36	http://www.ncbi.nlm.nih.gov/pubmed/20037589	0	211718	1	0.31	63	(C12/C10)	14.6	[NR] % variance explained	Illumina [517,480]	N	ACADM
ACADM	Metabolic traits	Not Disease	2012-02-24	21886157	Nature	Human metabolic individuality in biomedical and pharmaceutical research.	Suhre K	2011-08-31	2,820 European ancestry individuals	NA	1p31.1	1	75640990	ACADM	RPL29P5 - ACADM	rs211718-T	rs211718	2e-71	Intergenic	646417	34		58.32	83.36	http://www.ncbi.nlm.nih.gov/pubmed/21886157	0	211718	1	0.304	70.699	(SM-5 + 17 other traits)	0.16	[NR] unit decrease	Affmyetrix & Illumina [534,665]	N	ACADM
ACADM	Blood metabolite ratios	Not Disease	2014-12-10	24816252	Nat Genet	An atlas of genetic influences on human blood metabolites.	Shin SY	2014-05-11	Up to 5,591 European ancestry individuals	Up to 1,767 European ancestry individuals	1p31.1	1	75696204	ACADM	RPL29P5 - ACADM	rs4949874-T	rs4949874	2e-172	Intergenic	646417	34		113.53	28.14	http://www.ncbi.nlm.nih.gov/pubmed/24816252	0	4949874	1	0.7	171.699	(acetylcarnitine/hexanoylcarnitine)	0.07	[0.067-0.079] unit decrease	Illumina & Affymetrix [2.1 million] Imputed	N	ACADM
ACADM	Blood metabolite levels	Not Disease	2014-12-10	24816252	Nat Genet	An atlas of genetic influences on human blood metabolites.	Shin SY	2014-05-11	7,824 European ancestry individuals	NA	1p31.1	1	75750645	ACADM	ACADM	rs11161521-T	rs11161521	6e-100	intron			34			http://www.ncbi.nlm.nih.gov/pubmed/24816252	0	11161521	0	0.7	99.2218	(hexanoylcarnitine)	0.07	[0.064-0.076] unit increase	Illumina & Affymetrix [2.1 million] Imputed	N	ACADM
ACADM	Blood metabolite levels	Not Disease	2014-12-10	24816252	Nat Genet	An atlas of genetic influences on human blood metabolites.	Shin SY	2014-05-11	7,824 European ancestry individuals	NA	1p31.1	1	75670261	ACADM	RPL29P5 - ACADM	rs7552404-A	rs7552404	1e-77	Intergenic	646417	34		87.59	54.09	http://www.ncbi.nlm.nih.gov/pubmed/24816252	0	7552404	1	0.7	77	(octanoylcarnitine)	0.08	[0.067-0.083] unit increase	Illumina & Affymetrix [2.1 million] Imputed	N	ACADM
ACADM	Blood metabolite levels	Not Disease	2014-12-10	24816252	Nat Genet	An atlas of genetic influences on human blood metabolites.	Shin SY	2014-05-11	7,824 European ancestry individuals	NA	1p31.1	1	75750645	ACADM	ACADM	rs11161521-T	rs11161521	1e-63	intron			34			http://www.ncbi.nlm.nih.gov/pubmed/24816252	0	11161521	0	0.7	63	(cis-4-decenoyl carnitine)	0.06	[0.053-0.069] unit increase	Illumina & Affymetrix [2.1 million] Imputed	N	ACADM
ACADM	Blood metabolite levels	Not Disease	2014-12-10	24816252	Nat Genet	An atlas of genetic influences on human blood metabolites.	Shin SY	2014-05-11	7,824 European ancestry individuals	NA	1p31.1	1	75670261	ACADM	RPL29P5 - ACADM	rs7552404-A	rs7552404	3e-43	Intergenic	646417	34		87.59	54.09	http://www.ncbi.nlm.nih.gov/pubmed/24816252	0	7552404	1	0.7	42.5229	(decanoylcarnitine)	0.06	[0.048-0.064] unit increase	Illumina & Affymetrix [2.1 million] Imputed	N	ACADM
ACADS	Urinary metabolites (H-NMR features)	Not Disease	2014-10-28	24586186	PLoS Genet	Genome-wide association study of metabolic traits reveals novel gene-metabolite-disease links.	Rueedi R	2014-02-20	835 European ancestry individuals	601 Brazilian individuals	12q24.31	12	120739469	ACADS	ACADS	rs3916-G	rs3916	2e-22	UTR-3			35			http://www.ncbi.nlm.nih.gov/pubmed/24586186	0	3916	0	0.28	21.699	(0.8875, Unknown)	0.4	[NR] unit increase	Illumina [713,870] (Imputed)	N	ACADS
ACADS	Periodontitis (Mean PAL)	Inflammatory Disease	2014-03-09	24024966	J Clin Periodontol	Genome-wide association study of chronic periodontitis in a general German population.	Teumer A	2013-08-14	up to 4,032 European ancestry individuals	NA	10q26.13	10	123127609	HMX3	ACADSB - HMX3	rs61862032-T	rs61862032	9e-06	Intergenic	36	340784		69.32	8.44	http://www.ncbi.nlm.nih.gov/pubmed/24024966	0	61862032	1	0.98	5.04576	(Age 20-60 years)	0.2	[0.11-0.28] unit increase	Affymetrix & Illumina [up to 17,585,496] (Imputed)	N	ACADS
ACADS	Metabolite levels	Not Disease	2010-01-13	20037589	Nat Genet	A genome-wide perspective of genetic variation in human metabolism.	Illig T	2009-12-27	1,029 European ancestry individuals	1,202 European ancestry individuals	12q24.31	12	120737721	ACADS	ACADS	rs2014355-T	rs2014355	5e-96	intron			35			http://www.ncbi.nlm.nih.gov/pubmed/20037589	0	2014355	0	0.28	95.301	(C3/C4)	21.5	[NR] % variance explained	Illumina [517,480]	N	ACADS
ACADS	Metabolite levels	Not Disease	2010-01-13	20037589	Nat Genet	A genome-wide perspective of genetic variation in human metabolism.	Illig T	2009-12-27	1,029 European ancestry individuals	1,202 European ancestry individuals	12q24.31	12	120737721	ACADS	ACADS	rs2014355-T	rs2014355	5e-96	intron			35			http://www.ncbi.nlm.nih.gov/pubmed/20037589	0	2014355	0	0.28	95.301	(C3/C4)	21.5	[NR] % variance explained	Illumina [517,480]	N	ACADS
ACADS	Metabolic traits	Not Disease	2012-02-24	21886157	Nature	Human metabolic individuality in biomedical and pharmaceutical research.	Suhre K	2011-08-31	2,820 European ancestry individuals	NA	12q24.31	12	120722812	ACADS	UNC119B;MIR4700	rs2066938-G	rs2066938	4e-305	UTR-3;nearGene-5			84747;100616329			http://www.ncbi.nlm.nih.gov/pubmed/21886157	0	2066938	0	0.252	304.398	(SM-1 + 12 other traits)	0.61	[NR] unit increase	Affmyetrix & Illumina [534,665]	N	ACADS
ACADS	Blood metabolite levels	Not Disease	2014-12-10	24816252	Nat Genet	An atlas of genetic influences on human blood metabolites.	Shin SY	2014-05-11	7,824 European ancestry individuals	NA	12q24.31	12	120722812	ACADS	UNC119B;MIR4700	rs2066938-A	rs2066938	3E-630	UTR-3;nearGene-5			84747;100616329			http://www.ncbi.nlm.nih.gov/pubmed/24816252	0	2066938	0	0.74	629.523	(butyrylcarnitine)	0.21	[0.2-0.22] unit decrease	Illumina & Affymetrix [2.1 million] Imputed	N	ACADS
ACN9	Adverse response to radiation therapy	Not Disease	2013-11-15	23719583	Radiother Oncol	Genome-wide association study identifies a region on chromosome 11q14.3 associated with late rectal bleeding following radiation therapy for prostate cancer.	Kerns SL	2013-05-26	79 European, African, Asian, and Hispanic ancestry cases, 241 European, African, Asian, and Hispanic ancestry controls	107 European, African, Asian, and Hispanic ancestry cases, 671 European, African, Asian, and Hispanic ancestry controls	7q21.3	7	97388483	ACN9, TAC1	RPL7AP40 - TAC1	rs10255878-?	rs10255878	4e-06	Intergenic	442712	6863		187.01	343.48	http://www.ncbi.nlm.nih.gov/pubmed/23719583	0	10255878	1	0.14	5.39794		5.2	[1.9-14.5]	Affymetrix [614,453]	N	ACN9
ACO1	Immune response to measles-mumps-rubella vaccine	Not Disease	2014-11-19	24811271	Immunogenetics	Genome-wide SNP associations with rubella-specific cytokine responses in measles-mumps-rubella vaccine recipients.	Kennedy RB	2014-05-09	883 European ancestry individuals	NA	9p21.1	9	30879677	LOC100288436,ACO1	RPS26P2 - FTLP4	rs10813374-?	rs10813374	3e-08	Intergenic	646753	100129251		47.43	54.91	http://www.ncbi.nlm.nih.gov/pubmed/24811271	0	10813374	1	NR	7.52288	(IFN gamma response)	NR	NR	Illumina [NR]	N	ACO1
ACO1	IgG glycosylation	Not Disease	2013-06-14	23382691	PLoS Genet	Loci associated with N-glycosylation of human immunoglobulin G show pleiotropy with autoimmune diseases and haematological cancers.	Lauc G	2013-01-31	2,247 European ancestry individuals	NA	9p21.1	9	32422692	NR	ACO1	rs7032871-T	rs7032871	5e-06	intron			48			http://www.ncbi.nlm.nih.gov/pubmed/23382691	0	7032871	0	0.278858	5.30103	(IGP27)	0.16	[0.09-0.226] unit increase	Illumina [~2.5 Million] (Imputed)	N	ACO1
ACO1	Asthma	Inflammatory Disease	2012-07-09	22561531	Thorax	Genome-wide association study to identify genetic determinants of severe asthma.	Wan YI	2012-05-05	933 European ancestry cases, 3,346 European ancestry controls	231 European ancestry cases, 1,345 European ancestry controls	9p21.1	9	32433528	ACO1	ACO1	rs10970976-?	rs10970976	4e-06	intron			48			http://www.ncbi.nlm.nih.gov/pubmed/22561531	0	10970976	0	NR	5.39794		1.28	[1.16-1.43]	Illumina [6,103,628] (Imputed)	N	ACO1
ACSL6	Inflammatory bowel disease	Inflammatory Disease	2013-02-12	23128233	Nature	Host-microbe interactions have shaped the genetic architecture of inflammatory bowel disease.	Jostins L	2012-11-01	12,924 European ancestry cases, 21,442 European ancestry controls	25,683 European ancestry cases, 17,015 European ancestry controls	5q31.1	5	132435113	IRF1,IL13,CSF2,SLC22A4,IL4,IL3,IL5,PDLIM4,SLC22A5,ACSL6	C5orf56	rs2188962-T	rs2188962	1e-52	intron			441108			http://www.ncbi.nlm.nih.gov/pubmed/23128233	0	2188962	0	0.425	52		1.16	[1.125-1.191]	Affymetrix & Illumina [1.23 million](imputed)	N	ACSL6
ACSL6	Crohn's disease	Inflammatory Disease	2012-04-03	22412388	PLoS Genet	A genome-wide scan of Ashkenazi Jewish Crohn's disease suggests novel susceptibility loci.	Kenny EE	2012-03-08	737 Ashkenazi Jewish cases, 2,257 Ashkenazi Jewish controls	971 Ashkenazi Jewish cases, 2,124 Ashkenazi Jewish controls	5q31.1	5	132067045	IL3, ACSL6, P4HA2, PDLIM4, SLC22A4	IL3 - CSF2	rs3091338-T	rs3091338	4e-08	Intergenic	3562	1437		3.84	6.75	http://www.ncbi.nlm.nih.gov/pubmed/22412388	0	3091338	1	0.328	7.39794		1.23	[1.08-1.42]	Affyemtrix & Illumina [1,060,934] (imputed)	N	ACSL6
ACSM1	Schizophrenia	Psychological/Neurological Disorder	2010-03-25	20185149	J Psychiatr Res	Gene variants associated with schizophrenia in a Norwegian genome-wide study are replicated in a large European cohort.	Athanasiu L	2010-02-23	201 European ancestry cases, 305 European ancestry controls	2,663 European ancestry cases, 13,780 European ancestry controls	16p12.3	16	20668884	ACSM1	ACSM1	rs433598-T	rs433598	3e-06	intron			116285			http://www.ncbi.nlm.nih.gov/pubmed/20185149	0	433598	0	NR	5.52288		1.13	[NR]	Affymetrix [572,888]	N	ACSM1
ACSM1	Schizophrenia	Psychological/Neurological Disorder	2008-11-25	18347602	Mol Psychiatry	Genomewide association for schizophrenia in the CATIE study: results of stage 1.	Sullivan PF	2008-03-18	417 European ancestry cases, 411 European ancestry controls, 217 African American cases, 219 African American controls, 104 American Indian, Asian, Pacific Islander, and Hispanic/Latino ancestry cases, 103 American Indian, Asian, Pacific Islander, or Hispanic/Latino ancestry controls	NA	16p12.3	16	20663170	ACSM1, BUCS1	ACSM1	rs151222-?	rs151222	6e-06	intron			116285			http://www.ncbi.nlm.nih.gov/pubmed/18347602?ordinalpos=3&itool=EntrezSystem2.PEntrez.Pubmed.Pubmed_ResultsPanel.Pubmed_DefaultReportPanel.Pubmed_RVDocSum	0	151222	0	0.08	5.22185		2.1	[NR]	Affymetrix[492,900]	N	ACSM1
ACSM5	Chronic kidney disease	Other (age-related)	2010-05-05	20383146	Nat Genet	New loci associated with kidney function and chronic kidney disease.	Kottgen A	2010-04-11	Up to 67,093 European ancestry individuals	Up to 22,982 European ancestry individuals	16p12.3	16	20356368	UMOD,ACSM5,GP2,PDILT	UMOD - PDILT	rs12917707-T	rs12917707	1e-20	Intergenic	7369	204474		3.49	2.8	http://www.ncbi.nlm.nih.gov/pubmed/20383146	0	12917707	1	0.18	20	(eGFRcrea)	NR	NR	Affymetrix & Illumina [~2.5 million] (imputed)	N	ACSM5
ACSM5	Blood metabolite levels	Not Disease	2014-12-10	24816252	Nat Genet	An atlas of genetic influences on human blood metabolites.	Shin SY	2014-05-11	7,824 European ancestry individuals	NA	16p12.3	16	20438294	ACSM5	ACSM5	rs11647589-A	rs11647589	3e-11	intron			54988			http://www.ncbi.nlm.nih.gov/pubmed/24816252	0	11647589	0	0.72	10.5229	(3-phenylpropionate (hydrocinnamate))	0.03	[0.02-0.04] unit increase	Illumina & Affymetrix [2.1 million] Imputed	N	ACSM5
ACSS1	Cognitive performance	Biomarker - Neurodegenerative Disease	2012-11-13	20125193	Eur J Hum Genet	Common genetic variation and performance on standardized cognitive tests.	Cirulli ET	2010-02-03	Up to 813 European ancestry individuals, up to 167 East Asian ancestry individuals, up to 7 Hispanic/Latin American amncestry individuals, up to 74 South Asian ancestry individuals	NA	20p11.21	20	25038463	ACSS1	ACSS1	rs6050267-?	rs6050267	9e-06	intron			84532			http://www.ncbi.nlm.nih.gov/pubmed/20125193	0	6050267	0	NR	5.04576	(Colorword)	NR	NR	Illumina [up to 563,855]	N	ACSS1
ACSS3	Response to antidepressant treatment (citalopram)	Not Disease	2013-11-20	23726668	J Psychiatr Res	A genome-wide association study of a sustained pattern of antidepressant response.	Hunter AM	2013-05-30	869 European, Hispanic, African American, Asian, mixed race and other ancestry sustained response individuals, 247 European, Hispanic, African American, Asian, mixed race and other ancestry unsustained response individuals	394 European ancestry sustained response individuals, 191 European ancestry unsustained response individuals	12q21.31	12	81150757	ACSS3	ACSS3	rs10492002-?	rs10492002	4e-06	intron			79611			http://www.ncbi.nlm.nih.gov/pubmed/23726668	0	10492002	0	NR	5.39794		1.64	[1.33-2.00]	Affymetrix [430,198]	N	ACSS3
ACSS3	Plasma amyloid beta peptide concentrations (ABx-42)	Biomarker - Neurodegenerative Disease	2014-10-15	24535457	Mol Psychiatry	A genome-wide association meta-analysis of plasma A&#x000ce;&#x000b2; peptides concentrations in the elderly.	Chouraki V	2014-02-18	3,528 European ancestry individuals	NA	12q21.31	12	81081854	ACSS3	ACSS3	rs7138951-G	rs7138951	5e-06	intron			79611			http://www.ncbi.nlm.nih.gov/pubmed/24535457	0	7138951	0	0.094	5.30103		0.12	[0.061-0.179] unit increase	Illumina [2,316,178] (imputed)	N	ACSS3
ACSS3	Dental caries	Other	2013-02-26	23259602	BMC Oral Health	Genome-wide association scan of dental caries in the permanent dentition.	Wang X	2012-12-21	1,483 European ancestry comparatively younger individuals, 5,960 European ancestry comparatively older individuals	NA	12q21.31	12	80943679	LIN7A	MIR618 - ACSS3	rs1163656-?	rs1163656	9e-06	Intergenic	693203	79611		7.85	78.7	http://www.ncbi.nlm.nih.gov/pubmed/23259602	0	1163656	1	NR	5.04576	(Comparatively Older)	NR	NR	Illumina and Affymetrix [~ 1.4 Million] (imputed)	N	ACSS3
ACTA2	Lung cancer	Cancer	2009-09-14	19654303	Cancer Res	Deciphering the impact of common genetic variation on lung cancer risk: a genome-wide association study.	Broderick P	2009-08-04	1,952 European ancestry cases, 1,438 European ancestry controls	2,465 European ancestry cases, 3,005 European ancestry controls, 3,143 individuals, 3,762 individuals	10q23.31	10	88967577	NR	ACTA2	rs1926203-?	rs1926203	1e-06	intron			59			http://www.ncbi.nlm.nih.gov/pubmed/19654303	0	1926203	0	NR	6		1.12	[NR]	Illumina [511,919]	N	ACTA2
ACTA2	Immunoglobulin A	Biomarker - Inflammatory Disease	2010-09-21	20694011	Nat Genet	Association of IFIH1 and other autoimmunity risk alleles with selective IgA deficiency.	Ferreira RC	2010-08-08	430 European ancestry cases, 1,090 European ancestry controls	342 European ancestry cases, 886 European ancestry controls	10q23.31	10	89012072	ACTA2, FAS	FAS	rs2234978-A	rs2234978	6e-06	cds-synon			355			http://www.ncbi.nlm.nih.gov/pubmed/20694011	0	2234978	0	0.31	5.22185		1.32	[1.16-1.50]	Illumina [2,057,134] (imputed)	N	ACTA2
ACTA2	Chronic lymphocytic leukemia	Cancer	2014-06-19	24292274	Nat Genet	A genome-wide association study identifies multiple susceptibility loci for chronic lymphocytic leukemia.	Speedy HE	2013-12-01	1,739 European ancestry cases, 5,199 European ancestry controls	1,144 European ancestry cases, 3,151 European ancestry controls	10q23.31	10	88990206	ACTA, FAS	ACTA2;FAS	rs1800682-A	rs1800682	2e-08	intron;intron			59;355			http://www.ncbi.nlm.nih.gov/pubmed/24292274	0	1800682	0	0.54	7.69897		1.25	[NR]	Illumina [450,000] (Imputed)	N	ACTA2
ACTA2	Chronic lymphocytic leukemia	Cancer	2014-01-07	23770605	Nat Genet	Genome-wide association study identifies multiple risk loci for chronic lymphocytic leukemia.	Berndt SI	2013-06-16	2,179 European ancestry cases, 6,221 European ancestry controls	1,709 European ancestry cases, 6,318 European ancestry controls	10q23.31	10	88999967	ACTA2, FAS	FAS	rs4406737-G	rs4406737	1e-14	intron			355			http://www.ncbi.nlm.nih.gov/pubmed/23770605	0	4406737	0	0.57	14		1.27	[1.19-1.33]	Illumina [549,934]	N	ACTA2
ACTC1	Refractive error	Other (age-related)	2010-10-05	20835239	Nat Genet	A genome-wide association study identifies a susceptibility locus for refractive errors and myopia at 15q14.	Solouki AM	2010-09-12	5,328 European ancestry individuals	10,280 European ancestry individuals	15q14	15	34713872	GJD2,ACTC1,GOLGA8B	MIR1233-2 - GJD2	rs634990-C	rs634990	2e-14	Intergenic	100422845	57369		185.5	38.57	http://www.ncbi.nlm.nih.gov/pubmed/20835239	0	634990	1	0.47	13.699		0.23	[0.228-0.232] diopter increase	Illumina [~2.5 million] (imputed)	N	ACTC1
ACTC1	Prostate cancer (gene x gene interaction)	Cancer	2012-03-31	22219177	Carcinogenesis	A genome-wide search for loci interacting with known prostate cancer risk-associated genetic variants.	Tao S	2012-01-04	4,723 European ancestry cases, 4,792 European ancestry controls	NA	15q14	15	34776108	ACTC1	LOC101928174	rs543686-?	rs543686	4e-06	intron			101928174			http://www.ncbi.nlm.nih.gov/pubmed/22219177	0	543686	0	NR	5.39794	(rs6983267)	1.24	[1.13-1.35]	Affymetrix & Illumina [1,117,531] (imputed)	N	ACTC1
ACTC1	Axial length	Not Disease	2014-02-25	24144296	Am J Hum Genet	Nine loci for ocular axial length identified through genome-wide association studies, including shared loci with refractive error.	Cheng CY	2013-08-08	12,531 European ancestry individuals	8,216 Asian ancestry individuals	15q14	15	34697425	GJD2, ACTC1	MIR1233-2 - GJD2	rs11073058-T	rs11073058	4e-11	Intergenic	100422845	57369		169.05	55.02	http://www.ncbi.nlm.nih.gov/pubmed/24144296	0	11073058	1	0.4532	10.3979		0.07	[0.047-0.086] unit increase	Illumina [2.5 million] (Imputed)	N	ACTC1
ACTN1	Smoking behavior	Not Disease	2009-04-01	19247474	PLoS One	Genome-wide and candidate gene association study of cigarette smoking behaviors.	Caporaso N	2009-02-27	2,617 European ancestry smokers, 1,725 European ancestry controls	NA	14q24.1	14	68941980	ACTN1	ACTN1	rs2268983-?	rs2268983	7e-06	intron			87			http://www.ncbi.nlm.nih.gov/pubmed/19247474?ordinalpos=1&itool=EntrezSystem2.PEntrez.Pubmed.Pubmed_ResultsPanel.Pubmed_DefaultReportPanel.Pubmed_RVDocSum	0	2268983	0	0.51	5.1549	(CPDBI)	1.52	[NR]	Illumina [~518,000]	N	ACTN1
ACTN1	Prostate cancer	Cancer	2013-09-16	23535732	Nat Genet	Identification of 23 new prostate cancer susceptibility loci using the iCOGS custom genotyping array.	Eeles RA	2013-04-01	11,085 European ancestry cases, 11,463 European ancestry controls	19,662 European ancestry cases, 19,715 European ancestry controls	14q24.1	14	68660027	ACTN1, RAD51B, ZFP36L1	RAD51B	rs7141529-G	rs7141529	3e-10	intron			5890			http://www.ncbi.nlm.nih.gov/pubmed/23535732	0	7141529	0	0.5	9.52288		1.09	[1.06-1.12]	Illumina [~2.6 million] (Imputed)	N	ACTN1
ACTN1	Periodontitis (Mean PAL)	Inflammatory Disease	2014-03-09	24024966	J Clin Periodontol	Genome-wide association study of chronic periodontitis in a general German population.	Teumer A	2013-08-14	up to 4,032 European ancestry individuals	NA	14q24.1	14	68893914	ACTN1	ACTN1	rs12050161-T	rs12050161	4000000	intron			87			http://www.ncbi.nlm.nih.gov/pubmed/24024966	0	12050161	0	0.84	-6.60206	(Age 20-60 years)	0.07	[0.040-0.100] unit increase	Affymetrix & Illumina [up to 17,585,496] (Imputed)	N	ACTN1
ACTN4	Migraine with aura	Psychological/Neurological Disorder	2014-01-08	23793025	Nat Genet	Genome-wide meta-analysis identifies new susceptibility loci for migraine.	Anttila V	2013-06-23	5,118 European ancestry cases, 74,239 European ancestry controls	NA	19q13.2	19	38683692	Intergenic	ACTN4	rs973009-?	rs973009	4e-06	intron			81			http://www.ncbi.nlm.nih.gov/pubmed/23793025	0	973009	0	0.87	5.39794		1.18	[1.1-1.27]	Affmetrix & Illumina [~2.3 million] (Imputed)	N	ACTN4
ACTN4	Heart rate	Biomarker - Cardiovascular Disease	2013-08-20	23583979	Nat Genet	Identification of heart rate-associated loci and their effects on cardiac conduction and rhythm disorders.	den Hoed M	2013-04-14	85,787 European ancestry individuals, 6,568 Indian Asian ancestry indiviudals	88,823 European ancestry individuals	19q13.2	19	38697472	ACTN4	ACTN4	rs11083475-G	rs11083475	2e-06	intron			81			http://www.ncbi.nlm.nih.gov/pubmed/23583979	0	11083475	0	0.537	5.69897		NR	NR	Illumina and Affymetrix [2,516,789] (Imputed)	N	ACTN4
ACTN4	Fibrinogen	Not Disease	2014-03-14	23969696	Circulation	Multiethnic meta-analysis of genome-wide association studies in &gt;100 000 subjects identifies 23 fibrinogen-associated Loci but no strong evidence of a causal association between circulating fibrinogen and cardiovascular disease.	Sabater-Lleal M	2013-08-22	91,323 European ancestry individuals	8,423 African American individuals, 1,447 Hispanic individuals	14q24.1	14	68847342	ACTN1	ZFP36L1 - MAGOH3P	rs434943-A	rs434943	1e-08	Intergenic	677	90352		51.1	14.38	http://www.ncbi.nlm.nih.gov/pubmed/23969696	0	434943	1	0.31	8	(EA)	0.01	[0.005-0.009] unit increase	Affymetrix & Illumina [2,515,567] (Imputed)	N	ACTN4
ACTN4	Cognitive performance	Biomarker - Neurodegenerative Disease	2012-11-13	20125193	Eur J Hum Genet	Common genetic variation and performance on standardized cognitive tests.	Cirulli ET	2010-02-03	Up to 813 European ancestry individuals, up to 167 East Asian ancestry individuals, up to 7 Hispanic/Latin American amncestry individuals, up to 74 South Asian ancestry individuals	NA	1p34.3	1	37781481	RP11-109P14.2	ACTN4P2 - MANEAL	rs12117544-?	rs12117544	8e-06	Intergenic	391026	149175		1.97	12.57	http://www.ncbi.nlm.nih.gov/pubmed/20125193	0	12117544	1	NR	5.09691	(Colorword)	NR	NR	Illumina [up to 563,855]	N	ACTN4
ACY3	Serum metabolite levels	Not Disease	2014-11-01	24625756	PLoS Genet	Genetic determinants influencing human serum metabolome among African Americans.	Yu B	2014-03-13	1,260 African American individuals	NA	11q13.2	11	67653870	ACY3	ACY3 - ALDH3B2	rs12288023-C	rs12288023	9e-16	Intergenic	91703	222		3.21	8.29	http://www.ncbi.nlm.nih.gov/pubmed/24625756	0	12288023	1	0.09	15.0458	(N-acetylphenylalanine)	0.27	[NR] unit increase	Affymetrix [2,341,704] (Imputed)	N	ACY3
ACYP2	Telomere length	Biomarker - Longevity	2013-07-09	23535734	Nat Genet	Identification of seven loci affecting mean telomere length and their association with disease.	Codd V	2013-04-01	37,684 European ancestry individuals	10,739 European ancestry individuals	2p16.2	2	54248729	ACYP2	ACYP2	rs11125529-C	rs11125529	8e-10	intron			98			http://www.ncbi.nlm.nih.gov/pubmed/23535734	0	11125529	0	0.858	9.09691		0.06	[0.036-0.076] unit decrease	Illumina & Affymetrix [2,362,330]	N	ACYP2
ACYP2	Sudden cardiac arrest	Cardiovascular Disease	2011-07-20	21658281	BMC Cardiovasc Disord	GWAS for discovery and replication of genetic loci associated with sudden cardiac arrest in patients with coronary artery disease.	Aouizerat BE	2011-06-10	88 European ancestry cases, 517 European ancestry controls	NA	2p16.2	2	54120613	ACYP2	ACYP2	rs1559040-?	rs1559040	4e-08	intron			98			http://www.ncbi.nlm.nih.gov/pubmed/21658281	0	1559040	0	0.11	7.39794	(Recessive)	1.54	[1.32-1.79]	Affymetrix [319,222]	N	ACYP2
ADCK1	Response to anti-retroviral therapy (ddI/d4T) in HIV-1 infection (Grade 1 peripheral neuropathy)	Not Disease	2014-10-28	24554482	J Neurovirol	Genome-wide association study of peripheral neuropathy with D-drug-containing regimens in AIDS Clinical Trials Group protocol 384.	Leger PD	2014-02-20	40 European ancestry cases, 37 African American cases, 13 Hispanic cases, 85 European ancestry controls, 49 African American controls, 30 Hispanic controls	NA	14q24.3	14	77954715	ADCK1	ADCK1 - FRDAP	rs4899685-?	rs4899685	4e-06	Intergenic	57143	122942		20.76	104.79	http://www.ncbi.nlm.nih.gov/pubmed/24554482	0	4899685	1	NR	5.39794	(Hispanic)	14	[NR]	Illumina [936,149]	N	ADCK1
ADHFE1	Blood metabolite ratios	Not Disease	2014-12-10	24816252	Nat Genet	An atlas of genetic influences on human blood metabolites.	Shin SY	2014-05-11	Up to 5,591 European ancestry individuals	Up to 1,767 European ancestry individuals	8q13.1	8	66469033	ADHFE1	ADHFE1	rs10112574-A	rs10112574	3e-14	intron			137872			http://www.ncbi.nlm.nih.gov/pubmed/24816252	0	10112574	0	0.2	13.5229	(X-04499--3,4-dihydroxybutyrate/C-glycosyltryptophan)	0.03	[0.019-0.031] unit decrease	Illumina & Affymetrix [2.1 million] Imputed	N	ADHFE1
ADHFE1	Blood metabolite levels	Not Disease	2014-12-10	24816252	Nat Genet	An atlas of genetic influences on human blood metabolites.	Shin SY	2014-05-11	7,824 European ancestry individuals	NA	8q13.1	8	66448490	ADHFE1	ADHFE1	rs1030420-T	rs1030420	1e-11	intron			137872			http://www.ncbi.nlm.nih.gov/pubmed/24816252	0	1030420	0	0.19	11	(X-04499--3,4-dihydroxybutyrate)	0.02	[0.016-0.028] unit decrease	Illumina & Affymetrix [2.1 million] Imputed	N	ADHFE1
ADK	Primary tooth development (time to first tooth eruption)	Not Disease	2013-11-15	23704328	Hum Mol Genet	Genome-wide association study of primary tooth eruption identifies pleiotropic loci associated with height and craniofacial distances.	Fatemifar G	2013-05-23	11,118 European ancestry individuals		10q22.2	10	74536031	ADK, VCL, AP3M1	ADK	rs7924176-A	rs7924176	2e-08	intron			132			http://www.ncbi.nlm.nih.gov/pubmed/23704328	0	7924176	0	NR	7.69897		0.17	[0.11-0.22] unit decrease	Illumina [2,446,724] (Imputed)	N	ADK
ADK	Primary tooth development (number of teeth)	Not Disease	2013-11-15	23704328	Hum Mol Genet	Genome-wide association study of primary tooth eruption identifies pleiotropic loci associated with height and craniofacial distances.	Fatemifar G	2013-05-23	11,513 European ancestry individuals		10q22.2	10	74536031	ADK, VCL, AP3M1	ADK	rs7924176-A	rs7924176	8e-16	intron			132			http://www.ncbi.nlm.nih.gov/pubmed/23704328	0	7924176	0	NR	15.0969		0.19	[0.15-0.24] unit increase	Illumina [2,446,724] (Imputed)	N	ADK
ADK	Permanent tooth development	Not Disease	2011-10-04	21931568	PLoS Genet	Genome-wide association study identifies four loci associated with eruption of permanent teeth.	Geller F	2011-09-08	5,088 European ancestry females	2,994 European ancestry individuals, 161 individuals	10q22.2	10	74536031	ADK	ADK	rs7924176-G	rs7924176	6e-18	intron			132			http://www.ncbi.nlm.nih.gov/pubmed/21931568	0	7924176	0	0.43	17.2218		0.11	[0.08-0.13] unit decrease	Illumina [521,741]	N	ADK
ADLH4A1	Anorexia nervosa	Psychological/Neurological Disorder	2013-08-07	23568457	Int J Eat Disord	Genetic variants associated with disordered eating.	Wade TD	2013-04-09	237 European ancestry female cases, 2,287 European ancestry female controls	NA	1p36.13	1	18879840	ALDH4A1,TAS1R2	ALDH4A1	rs28441017-G	rs28441017	9e-06	intron			8659			http://www.ncbi.nlm.nih.gov/pubmed/23568457	0	28441017	0	0.827	5.04576		0.09	[0.049-0.123] unit decrease	Illumina [6,150,213] (Imputed)	N	ADLH4A1
ADLH5A1	Liver enzyme levels (alkaline phosphatase)	Biomarker - Metabolic Disease	2011-11-18	22001757	Nat Genet	Genome-wide association study identifies loci influencing concentrations of liver enzymes in plasma.	Chambers JC	2011-10-16	Up to 52,350 European ancestry individuals, up to 8,739 Indian Asian ancestry individuals	NA	6p22.3	6	24491247	ALDH5A1, GPLD1	GPLD1	rs1883415-C	rs1883415	6e-26	nearGene-5			2822			http://www.ncbi.nlm.nih.gov/pubmed/22001757	0	1883415	0	0.33	25.2218		3.1	[2.50-3.70] % increase	Affymetrix, Illumina, and Perlegen [~2.6 million] (imputed)	N	ADLH5A1
ADO	Ewing sarcoma	Cancer	2012-03-10	22327514	Nat Genet	Common variants near TARDBP and EGR2 are associated with susceptibility to Ewing sarcoma.	Postel-Vinay S	2012-02-12	Up to 427 European ancestry cases, up to 4,352 European ancestry controls	661 European ancestry cases, 1,299 European ancestry controls	10q21.3	10	62820815	EGR2, ADO, ZNF365	EGR2	rs224278-C	rs224278	4e-17	intron			1959			http://www.ncbi.nlm.nih.gov/pubmed/22327514	0	224278	0	0.58	16.3979		1.66	[1.42-1.93]	NR [286,966]	N	ADO
ADO	Crohn's disease	Inflammatory Disease	2012-04-03	22412388	PLoS Genet	A genome-wide scan of Ashkenazi Jewish Crohn's disease suggests novel susceptibility loci.	Kenny EE	2012-03-08	737 Ashkenazi Jewish cases, 2,257 Ashkenazi Jewish controls	971 Ashkenazi Jewish cases, 2,124 Ashkenazi Jewish controls	10q21.2	10	62655424	ZNF365, ERG2, ADO	ZNF365	rs7076156-G	rs7076156	7e-09	missense			22891			http://www.ncbi.nlm.nih.gov/pubmed/22412388	0	7076156	0	0.751	8.1549		1.19	[1.10-1.30]	Affyemtrix & Illumina [1,060,934] (imputed)	N	ADO
ADO	Breast size	Cancer	2012-08-20	22747683	BMC Med Genet	Genetic variants associated with breast size also influence breast cancer risk.	Eriksson N	2012-06-30	16,175 European ancestry female individuals	NA	10q21.2	10	62427805	ZNF365, ALDH7A1P4, ADO	ZNF365	rs7089814-C	rs7089814	3e-09	intron			22891			http://www.ncbi.nlm.nih.gov/pubmed/22747683	0	7089814	0	0.375	8.52288		0.1	[0.065-0.127] cup size increase	Illumina [7,422,970] (imputed)	N	ADO
ADO	Atopic dermatitis	Inflammatory Disease	2012-12-21	23042114	Nat Genet	Genome-wide association study identifies eight new susceptibility loci for atopic dermatitis in the Japanese population.	Hirota T	2012-10-07	1,472 Japanese ancestry cases, 7,971 Japanese ancestry controls	1,856 Japanese ancestry cases, 7,021 Japanese ancestry controls	10q21.3	10	62800710	ADO, EGR2	ALDH7A1P4 - ADO	rs1444418-A	rs1444418	2e-07	Intergenic	544	84890		59.32	4.05	http://www.ncbi.nlm.nih.gov/pubmed/23042114	0	1444418	1	0.676	6.69897		1.17	[1.10-1.24]	Illumina [606,164]	N	ADO
AGA	Serum selenium levels	Not Disease	2013-11-15	23698163	Nutrients	Genome-wide association study of serum selenium concentrations.	Gong J	2013-05-21	582 European ancestry individuals	621 European ancestry individuals	4q34.3	4	177397037	AGA	NEIL3 - AGA	rs1395479-A	rs1395479	3e-07	Intergenic	55247	175		34.1	33.74	http://www.ncbi.nlm.nih.gov/pubmed/23698163	0	1395479	1	0.27	6.52288		0.04	[0.027-0.059] mg/dL increase	Illumina [2,474,333]	N	AGA
AGA	Response to mTOR inhibitor (everolimus)	Not Disease	2014-03-15	24009623	Front Genet	Genome-wide association study for biomarker identification of Rapamycin and Everolimus using a lymphoblastoid cell line system.	Jiang J	2013-08-30	87 European ancestry individuals, 91 African American individuals, 94 Han Chinese ancestry individuals	NA	4q34.3	4	178480279	AGA	RNA5SP173 - LINC00290	rs2702449-?	rs2702449	7e-06	Intergenic	100873437	728081		73.45	2583.81	http://www.ncbi.nlm.nih.gov/pubmed/24009623	0	2702449	1	NR	5.1549		0.28	[NR] unit increase	Illumina and Affymetrix [1,348,798]	N	AGA
AGR2	Type 2 diabetes (dietary heme iron intake interaction)	Metabolic Disease	2013-05-16	23386860	Front Genet	Exploring genome-wide - dietary heme iron intake interactions and the risk of type 2 diabetes.	Pasquale LR	2013-01-30	1,806 European ancestry cases, 2,965 European ancestry controls	NA	7p21.1	7	16850188	AGR2, AGR3	LOC100287613	rs1525739-?	rs1525739	6e-06				100287613			http://www.ncbi.nlm.nih.gov/pubmed/23386860	0	1525739	0	NR	5.22185		0.44	[NR] unit decrease	Affymetrix [681,770]	N	AGR2
AGR2	IgG glycosylation	Not Disease	2013-06-14	23382691	PLoS Genet	Loci associated with N-glycosylation of human immunoglobulin G show pleiotropy with autoimmune diseases and haematological cancers.	Lauc G	2013-01-31	2,247 European ancestry individuals	NA	7p21.1	7	16797830	NR	AGR2	rs2280655-C	rs2280655	4e-06	intron			10551			http://www.ncbi.nlm.nih.gov/pubmed/23382691	0	2280655	0	0.977066	5.39794	(IGP9)	0.63	[0.36-0.9] unit increase	Illumina [~2.5 Million] (Imputed)	N	AGR2
AGR2	Adverse response to chemotherapy (neutropenia/leucopenia) (cisplatin)	Not Disease	2013-11-14	23648065	Cancer Sci	Genome-wide association study of chemotherapeutic agent-induced severe neutropenia/leucopenia for patients in Biobank Japan.	Low SK	2013-05-04	176 Japanese ancestry cases, 471 Japanese ancestry controls	NA	7p21.1	7	16822225	AGR2	AGR2 - AGR3	rs10253216-T	rs10253216	2e-07	Intergenic	10551	155465		17.11	37.18	http://www.ncbi.nlm.nih.gov/pubmed/23648065	0	10253216	1	0.468	6.69897	(Dominant model)	1.48	[1.155-1.891]	Illumina [733,202]	N	AGR2
AGXT	Blood metabolite levels	Not Disease	2014-12-10	24816252	Nat Genet	An atlas of genetic influences on human blood metabolites.	Shin SY	2014-05-11	7,824 European ancestry individuals	NA	2q37.3	2	240880379	AGXT	AGXT - C2orf54	rs4675874-A	rs4675874	3e-20	Intergenic	189	79919		1.26	5.67	http://www.ncbi.nlm.nih.gov/pubmed/24816252	0	4675874	1	0.71	19.5229	(X-12556)	0.02	[0.018-0.03] unit decrease	Illumina & Affymetrix [2.1 million] Imputed	N	AGXT
AGXT2	Urinary metabolites (H-NMR features)	Not Disease	2014-10-28	24586186	PLoS Genet	Genome-wide association study of metabolic traits reveals novel gene-metabolite-disease links.	Rueedi R	2014-02-20	835 European ancestry individuals	601 Brazilian individuals	5p13.2	5	35037010	AGXT2	AGXT2	rs37369-C	rs37369	8e-15	missense			64902			http://www.ncbi.nlm.nih.gov/pubmed/24586186	0	37369	0	0.08	14.0969	(1.1975, Aminoisobutyrate)	0.41	[NR] unit increase	Illumina [713,870] (Imputed)	N	AGXT2
AGXT2	Urinary metabolites (H-NMR features)	Not Disease	2014-10-28	24586186	PLoS Genet	Genome-wide association study of metabolic traits reveals novel gene-metabolite-disease links.	Rueedi R	2014-02-20	835 European ancestry individuals	601 Brazilian individuals	5p13.2	5	35000690	AGXT2	AGXT2	rs7717823-C	rs7717823	3e-29	intron			64902			http://www.ncbi.nlm.nih.gov/pubmed/24586186	0	7717823	0	0.41	28.5229	(1.2025, Aminoisobutyrate)	0.44	[NR] unit decrease	Illumina [713,870] (Imputed)	N	AGXT2
AGXT2	Urinary metabolites (H-NMR features)	Not Disease	2014-10-28	24586186	PLoS Genet	Genome-wide association study of metabolic traits reveals novel gene-metabolite-disease links.	Rueedi R	2014-02-20	835 European ancestry individuals	601 Brazilian individuals	5p13.2	5	35037010	AGXT2	AGXT2	rs37369-C	rs37369	1e-63	missense			64902			http://www.ncbi.nlm.nih.gov/pubmed/24586186	0	37369	0	0.08	63	(1.2025, Aminoisobutyrate)	0.77	[NR] unit increase	Illumina [713,870] (Imputed)	N	AGXT2
AGXT2	Urinary metabolites (H-NMR features)	Not Disease	2014-10-28	24586186	PLoS Genet	Genome-wide association study of metabolic traits reveals novel gene-metabolite-disease links.	Rueedi R	2014-02-20	835 European ancestry individuals	601 Brazilian individuals	5p13.2	5	35037010	AGXT2	AGXT2	rs37369-C	rs37369	3e-26	missense			64902			http://www.ncbi.nlm.nih.gov/pubmed/24586186	0	37369	0	0.08	25.5229	(2.6075, Aminoisobutyrate)	0.52	[NR] unit increase	Illumina [713,870] (Imputed)	N	AGXT2
AGXT2	Urinary metabolites (H-NMR features)	Not Disease	2014-10-28	24586186	PLoS Genet	Genome-wide association study of metabolic traits reveals novel gene-metabolite-disease links.	Rueedi R	2014-02-20	835 European ancestry individuals	601 Brazilian individuals	5p13.2	5	35037010	AGXT2	AGXT2	rs37369-C	rs37369	3e-23	missense			64902			http://www.ncbi.nlm.nih.gov/pubmed/24586186	0	37369	0	0.08	22.5229	(2.6125, Aminoisobutyrate)	0.49	[NR] unit increase	Illumina [713,870] (Imputed)	N	AGXT2
AGXT2	Urinary metabolites (H-NMR features)	Not Disease	2014-10-28	24586186	PLoS Genet	Genome-wide association study of metabolic traits reveals novel gene-metabolite-disease links.	Rueedi R	2014-02-20	835 European ancestry individuals	601 Brazilian individuals	5p13.2	5	35037010	AGXT2	AGXT2	rs37369-C	rs37369	3e-16	missense			64902			http://www.ncbi.nlm.nih.gov/pubmed/24586186	0	37369	0	0.08	15.5229	(2.6275, Aminoisobutyrate)	0.42	[NR] unit increase	Illumina [713,870] (Imputed)	N	AGXT2
AGXT2	Urinary metabolites (H-NMR features)	Not Disease	2014-10-28	24586186	PLoS Genet	Genome-wide association study of metabolic traits reveals novel gene-metabolite-disease links.	Rueedi R	2014-02-20	835 European ancestry individuals	601 Brazilian individuals	5p13.2	5	35003007	AGXT2	AGXT2	rs468327-G	rs468327	4e-15	intron			64902			http://www.ncbi.nlm.nih.gov/pubmed/24586186	0	468327	0	0.21	14.3979	(3.0275, Aminoisobutyrate)	0.39	[NR] unit increase	Illumina [713,870] (Imputed)	N	AGXT2
AGXT2	Urinary metabolites (H-NMR features)	Not Disease	2014-10-28	24586186	PLoS Genet	Genome-wide association study of metabolic traits reveals novel gene-metabolite-disease links.	Rueedi R	2014-02-20	835 European ancestry individuals	601 Brazilian individuals	5p13.2	5	35045640	AGXT2	AGXT2	rs40200-G	rs40200	9e-37	intron			64902			http://www.ncbi.nlm.nih.gov/pubmed/24586186	0	40200	0	0.09	36.0458	(3.0925, Aminoisobutyrate)	0.67	[NR] unit increase	Illumina [713,870] (Imputed)	N	AGXT2
AGXT2	Urinary metabolites (H-NMR features)	Not Disease	2014-10-28	24586186	PLoS Genet	Genome-wide association study of metabolic traits reveals novel gene-metabolite-disease links.	Rueedi R	2014-02-20	835 European ancestry individuals	601 Brazilian individuals	5p13.2	5	35037010	AGXT2	AGXT2	rs37369-C	rs37369	2e-31	missense			64902			http://www.ncbi.nlm.nih.gov/pubmed/24586186	0	37369	0	0.08	30.699	(3.0975, Aminoisobutyrate)	0.56	[NR] unit increase	Illumina [713,870] (Imputed)	N	AGXT2
AGXT2	Urinary metabolites (H-NMR features)	Not Disease	2014-10-28	24586186	PLoS Genet	Genome-wide association study of metabolic traits reveals novel gene-metabolite-disease links.	Rueedi R	2014-02-20	835 European ancestry individuals	601 Brazilian individuals	5p13.2	5	35037010	AGXT2	AGXT2	rs37369-C	rs37369	6e-15	missense			64902			http://www.ncbi.nlm.nih.gov/pubmed/24586186	0	37369	0	0.08	14.2218	(3.1075, Aminoisobutyrate)	0.43	[NR] unit increase	Illumina [713,870] (Imputed)	N	AGXT2
AGXT2	Urinary metabolites	Not Disease	2011-06-01	21572414	Nat Genet	A genome-wide association study of metabolic traits in human urine.	Suhre K	2011-05-15	862 European ancestry male individuals	1,862 European ancestry individuals	5p13.2	5	35037010	AGXT2	AGXT2	rs37369-T	rs37369	2e-182	missense			64902			http://www.ncbi.nlm.nih.gov/pubmed/21572414	0	37369	0	0.092	181.699	(3-Aminoisobutyrate concentration)	NR	NR	Affymetrix [645,249]	N	AGXT2
AGXT2	Serum dimethylarginine levels (symmetric)	Not Disease	2014-05-02	24159190	Eur Heart J	Genome-wide association study on dimethylarginines reveals novel AGXT2 variants associated with heart rate variability but not with overall mortality.	Seppala I	2013-10-24	5110 European ancestry individuals	NA	5p13.2	5	35037010	AGXT2	AGXT2	rs37369-T	rs37369	1e-40	missense			64902			http://www.ncbi.nlm.nih.gov/pubmed/24159190	0	37369	0	0.088	40		0.47	[0.4-0.54] unit increase	Illumina and Affymetrix [10,085,758] (Imputed)	N	AGXT2
AGXT2	Serum dimethylarginine levels (asymmetric/symetric ratio)	Not Disease	2014-05-02	24159190	Eur Heart J	Genome-wide association study on dimethylarginines reveals novel AGXT2 variants associated with heart rate variability but not with overall mortality.	Seppala I	2013-10-24	5110 European ancestry individuals	NA	5p13.2	5	35037010	AGXT2	AGXT2	rs37369-T	rs37369	2e-32	missense			64902			http://www.ncbi.nlm.nih.gov/pubmed/24159190	0	37369	0	0.088	31.699		0.41	[0.34-0.48] unit decrease	Illumina and Affymetrix [10,085,758] (Imputed)	N	AGXT2
AGXT2	Serum dimethylarginine levels (asymmetric)	Not Disease	2014-05-02	24159190	Eur Heart J	Genome-wide association study on dimethylarginines reveals novel AGXT2 variants associated with heart rate variability but not with overall mortality.	Seppala I	2013-10-24	5110 European ancestry individuals	NA	5p13.2	5	35039381	Intergenic	AGXT2	rs37370-T	rs37370	1e-07	missense			64902			http://www.ncbi.nlm.nih.gov/pubmed/24159190	0	37370	0	0.906	7		0.18	[0.12-0.25] unit increase	Illumina and Affymetrix [10,085,758] (Imputed)	N	AGXT2
AGXT2	Metabolite levels	Not Disease	2012-02-10	21931564	PLoS Genet	A genome-wide metabolic QTL analysis in Europeans implicates two loci shaped by recent positive selection.	Nicholson G	2011-09-08	142 European ancestry female twins	202 European ancestry individuals	5p13.2	5	35037010	AGXT2	AGXT2	rs37369-T	rs37369	1e-06	missense			64902			http://www.ncbi.nlm.nih.gov/pubmed/21931564	0	37369	0	NR	6	(BAIBu)	1.25	[0.80-1.70] unit increase	Illumina [2,541,644] (imputed)	N	AGXT2
AK3	Platelet counts	Not Disease	2012-11-16	22139419	Nature	New gene functions in megakaryopoiesis and platelet formation.	Gieger C	2011-11-30	47,005 European ancestry individuals, 1,661 Val Borbera individuals	Up to 18,838 European ancestry individuals	9p24.1	9	4744743	AK3	AK3 - ECM1P1	rs409801-C	rs409801	3e-49	Intergenic	50808	100420354		2.7	23.89	http://www.ncbi.nlm.nih.gov/pubmed/22139419	0	409801	1	NR	48.5229		5.59	[4.84-6.33] 10^9/l increase	Affymetrix & Illumina [~2.5 million] (imputed)	N	AK3
AK3	Platelet counts	Not Disease	2013-09-04	20139978	Nat Genet	Genome-wide association study of hematological and biochemical traits in a Japanese population.	Kamatani Y	2010-02-07	14,806 Japanese ancestry individuals	NA	9p24.1	9	4763176	AK3	AK3 - ECM1P1	rs385893-C	rs385893	3e-13	Intergenic	50808	100420354		21.13	5.45	http://www.ncbi.nlm.nih.gov/pubmed/20139978?itool=EntrezSystem2.PEntrez.Pubmed.Pubmed_ResultsPanel.Pubmed_RVDocSum&ordinalpos=1	0	385893	1	0.76	12.5229		5.93	[4.344-7.507] unit increase	Illumina [561,583]	N	AK3
AK3	Platelet counts	Not Disease	2013-09-04	20139978	Nat Genet	Genome-wide association study of hematological and biochemical traits in a Japanese population.	Kamatani Y	2010-02-07	14,806 Japanese ancestry individuals	NA	9p24.1	9	4763176	RCL1	AK3 - ECM1P1	rs385893-T	rs385893	3e-13	Intergenic	50808	100420354		21.13	5.45	http://www.ncbi.nlm.nih.gov/pubmed/20139978?itool=EntrezSystem2.PEntrez.Pubmed.Pubmed_ResultsPanel.Pubmed_RVDocSum&ordinalpos=1	0	385893	1	0.25	12.5229		0.1	[0.072-0.126] unit decrease	Illumina [561,583]	N	AK3
AK3	Hematological parameters	Not Disease	2009-10-30	19820697	Nat Genet	A genome-wide meta-analysis identifies 22 loci associated with eight hematological parameters in the HaemGen consortium.	Soranzo N	2009-10-11	4,627 European ancestry individuals	9,316 European ancestry individuals	9p24.1	9	4763176	AK3	AK3 - ECM1P1	rs385893-C	rs385893	9e-17	Intergenic	50808	100420354		21.13	5.45	http://www.ncbi.nlm.nih.gov/pubmed/19820697?ordinalpos=1&itool=EntrezSystem2.PEntrez.Pubmed.Pubmed_ResultsPanel.Pubmed_DefaultReportPanel.Pubmed_RVDocSum	0	385893	1	NR	16.0458	(PLT)	6.26	[4.78-7.74] 10^9/l increase	Affymetrix and Illumina [~2.11 million] (imputed)	N	AK3
AK3	Crohn's disease	Inflammatory Disease	2012-04-03	22412388	PLoS Genet	A genome-wide scan of Ashkenazi Jewish Crohn's disease suggests novel susceptibility loci.	Kenny EE	2012-03-08	737 Ashkenazi Jewish cases, 2,257 Ashkenazi Jewish controls	971 Ashkenazi Jewish cases, 2,124 Ashkenazi Jewish controls	2p15	2	62486398	TMEM17, EHBP1, CPAMD8, AK3	TMEM17	rs6545946-C	rs6545946	7e-09	intron			200728			http://www.ncbi.nlm.nih.gov/pubmed/22412388	0	6545946	0	0.77	8.1549		1.16	[1.06-1.27]	Affyemtrix & Illumina [1,060,934] (imputed)	N	AK3
AKAP10	Platelet counts	Not Disease	2012-11-16	22139419	Nature	New gene functions in megakaryopoiesis and platelet formation.	Gieger C	2011-11-30	47,005 European ancestry individuals, 1,661 Val Borbera individuals	Up to 18,838 European ancestry individuals	17p11.2	17	19900934	AKAP10	TRNAG26 - AKAP10	rs397969-C	rs397969	2e-09	Intergenic	100189277	11216		40	3.52	http://www.ncbi.nlm.nih.gov/pubmed/22139419	0	397969	1	NR	8.69897		2.13	[1.43-2.83] 10^9/l increase	Affymetrix & Illumina [~2.5 million] (imputed)	N	AKAP10
AKR1D1	Blood metabolite ratios	Not Disease	2014-12-10	24816252	Nat Genet	An atlas of genetic influences on human blood metabolites.	Shin SY	2014-05-11	Up to 5,591 European ancestry individuals	Up to 1,767 European ancestry individuals	7q33	7	138103746	AKR1D1	AKR1D1	rs6980334-A	rs6980334	4e-20	intron			6718			http://www.ncbi.nlm.nih.gov/pubmed/24816252	0	6980334	0	0.76	19.3979	(X-12095--N1-methyl-3-pyridone-4-carboxamide/X-12844)	0.04	[0.030-0.046] unit decrease	Illumina & Affymetrix [2.1 million] Imputed	N	AKR1D1
AKR1D1	Blood metabolite levels	Not Disease	2014-12-10	24816252	Nat Genet	An atlas of genetic influences on human blood metabolites.	Shin SY	2014-05-11	7,824 European ancestry individuals	NA	7q33	7	138114823	AKR1D1	AKR1D1	rs2035647-A	rs2035647	2e-17	intron			6718			http://www.ncbi.nlm.nih.gov/pubmed/24816252	0	2035647	0	0.21	16.699	(X-12844)	0.03	[0.023-0.035] unit decrease	Illumina & Affymetrix [2.1 million] Imputed	N	AKR1D1
AKR1D1	Bipolar disorder (mood-incongruent)	Psychological/Neurological Disorder	2013-01-09	23092984	Transl Psychiatry	Genome-wide association of mood-incongruent psychotic bipolar disorder.	Goes FS	2012-10-23	2,196 cases, 8,418 European and unknown ancestry controls	NA	7q33	7	138174020	AKR1D1	MIR4468 - RPS17P12	rs10255295-G	rs10255295	5e-06	Intergenic	100616226	442726		50.2	124.04	http://www.ncbi.nlm.nih.gov/pubmed/23092984	0	10255295	1	NR	5.30103		1.31	[NR]	Affymetrix & Illumina [NR] (~2.5 Million)	N	AKR1D1
ALB	Prostate cancer	Cancer	2013-09-16	23535732	Nat Genet	Identification of 23 new prostate cancer susceptibility loci using the iCOGS custom genotyping array.	Eeles RA	2013-04-01	11,085 European ancestry cases, 11,463 European ancestry controls	19,662 European ancestry cases, 19,715 European ancestry controls	4q13.3	4	73483441	AFM, RASSF6, AFP, ALB, ANKRD17, COX18, LOC72804, LOC728040	AFM	rs1894292-G	rs1894292	5e-13	intron			173			http://www.ncbi.nlm.nih.gov/pubmed/23535732	0	1894292	0	0.52	12.301		1.1	[1.06-1.12]	Illumina [~2.6 million] (Imputed)	N	ALB
ALDH16A1	Serum uric acid levels	Other	2014-02-13	21983786	Nat Genet	Identification of low-frequency variants associated with gout and serum uric acid levels.	Sulem P	2011-10-09	15,506 European ancestry individuals	NA	NR			ALDH16A1	-	c.1580C>G-G	c.1580C>G	5e-21							http://www.ncbi.nlm.nih.gov/pubmed/21983786				0.019			0.36	[0.29-0.44] s.d. increase	Illumina [15,957,390] (Imputed)	N	ALDH16A1
ALDH16A1	Gout	Other (age-related)	2014-02-13	21983786	Nat Genet	Identification of low-frequency variants associated with gout and serum uric acid levels.	Sulem P	2011-10-09	968 European ancestry cases, 40,000 European ancestry controls	NA	NR			ALDH16A1	-	c.1580C>G-G	c.1580C>G	2e-16							http://www.ncbi.nlm.nih.gov/pubmed/21983786				0.019			3.12	[2.38-4.17]	Illumina [15,957,390] (Imputed)	N	ALDH16A1
ALDH18A1	Blood metabolite levels	Not Disease	2014-12-10	24816252	Nat Genet	An atlas of genetic influences on human blood metabolites.	Shin SY	2014-05-11	7,824 European ancestry individuals	NA	10q24.1	10	95636205	ALDH18A1	ALDH18A1	rs56322409-T	rs56322409	8e-11	intron			5832			http://www.ncbi.nlm.nih.gov/pubmed/24816252	0	56322409	0	0.63	10.0969	(citrulline)	0.01	[0.0071-0.0149] unit decrease	Illumina & Affymetrix [2.1 million] Imputed	N	ALDH18A1
ALDH1A2	Osteoarthritis (hand, severe)	Other (age-related)	2014-11-06	24728293	Nat Genet	Severe osteoarthritis of the hand associates with common variants within the ALDH1A2 gene and with rare variants at 1p31.	Styrkarsdottir U	2014-04-13	623 European ancestry cases, 69,153 European ancestry controls	214 European ancestry cases, 8,172 European ancestry controls	15q21.3[rs3204689]; 15q21.3[rs4238326]			ALDH1A2	-	rs3204689-C	rs3204689, rs4238326, rs12907038	1e-11							http://www.ncbi.nlm.nih.gov/pubmed/24728293				0.52			1.46	[1.31-1.63]	Illumina [34.2 Million] (imputed)	N	ALDH1A2
ALDH1A2	Myopia (pathological)	Neurodegenerative Disease	2013-01-16	23049088	Invest Ophthalmol Vis Sci	A genome-wide association study provides evidence for association of chromosome 8p23 (MYP10) and 10q21.1 (MYP15) with high myopia in the French Population.	Meng W	2012-10-09	187 European ancestry cases, 1064 European ancestry controls		15q21.3	15	57788419	Intergenic	POLR2M - ALDH1A2	rs1559777-?	rs1559777	1e-06	Intergenic	81488	8854		70.86	165.01	http://www.ncbi.nlm.nih.gov/pubmed/23049088	0	1559777	1	0.2	6		NR	NR	Affymetrix & Illumina [152,234]	N	ALDH1A2
ALDH1A2	Hypertension	Cardiovascular Disease	2009-08-12	19609347	PLoS Genet	A genome-wide association study of hypertension and blood pressure in African Americans.	Adeyemo A	2009-07-17	509 African American cases, 508 African American controls	366 West African ancestry cases, 614 West African ancestry controls	15q21.3	15	57921216	ALDH1A2	POLR2M - ALDH1A2	rs1550576-?	rs1550576	3e-06	Intergenic	81488	8854		203.66	32.21	http://www.ncbi.nlm.nih.gov/pubmed/19609347?ordinalpos=1&itool=EntrezSystem2.PEntrez.Pubmed.Pubmed_ResultsPanel.Pubmed_DefaultReportPanel.Pubmed_RVDocSum	0	1550576	1	0.86	5.52288		1.92	[NR]	Affymetrix [808,465]	N	ALDH1A2
ALDH1A2	Digestive system disease (Barrett's esophagus and esophageal adenocarcinoma combined)	Cancer	2014-04-10	24121790	Nat Genet	A genome-wide association study identifies new susceptibility loci for esophageal adenocarcinoma and Barrett's esophagus.	Levine DM	2013-10-13	3,928 European ancestry cases, 3,207 European ancestry controls	1,636 European ancestry cases, 6,911 European ancestry controls	15q21.3	15	57960908	NR	ALDH1A2	rs3784262-A	rs3784262	7e-07	intron			8854			http://www.ncbi.nlm.nih.gov/pubmed/24121790	0	3784262	0	0.54	6.1549		1.14	[1.09-1.2]	Illumina [922,031]	N	ALDH1A2
ALDH1A2	Digestive system disease (Barrett's esophagus and esophageal adenocarcinoma combined)	Cancer	2014-04-10	24121790	Nat Genet	A genome-wide association study identifies new susceptibility loci for esophageal adenocarcinoma and Barrett's esophagus.	Levine DM	2013-10-13	3,928 European ancestry cases, 3,207 European ancestry controls	1,636 European ancestry cases, 6,911 European ancestry controls	15q21.3	15	57960908	NR	ALDH1A2	rs3784262-A	rs3784262	7e-07	intron			8854			http://www.ncbi.nlm.nih.gov/pubmed/24121790	0	3784262	0	0.54	6.1549		1.14	[1.09-1.2]	Illumina [922,031]	N	ALDH1A2
ALDH1A2	Barrett's esophagus	Inflammatory Disease	2014-04-10	24121790	Nat Genet	A genome-wide association study identifies new susceptibility loci for esophageal adenocarcinoma and Barrett's esophagus.	Levine DM	2013-10-13	2,416 European ancestry cases, 3,206 European ancestry controls	759 European ancestry cases, 6,911 European ancestry controls	15q21.3	15	57960908	NR	ALDH1A2	rs3784262-A	rs3784262	4e-07	intron			8854			http://www.ncbi.nlm.nih.gov/pubmed/24121790	0	3784262	0	0.54	6.39794		1.18	[1.11-1.25]	Illumina [922,031]	N	ALDH1A2
ALDH1L1	PR interval in Tripanosoma cruzi seropositivity	Not Disease	2014-07-23	24324551	PLoS One	Genome wide association study (GWAS) of Chagas cardiomyopathy in Trypanosoma cruzi seropositive subjects.	Deng X	2013-11-20	580 Brazilian ancestry individuals	NA	3q21.3	3	126182110	NR	ALDH1L1;ALDH1L1-AS2	rs114542799-?	rs114542799	5e-06	nearGene-5;intron			10840;100862662			http://www.ncbi.nlm.nih.gov/pubmed/24324551	0	114542799	0	NR	5.30103		NR	NR	Affymetrix [5,486,770] (Imputed)	N	ALDH1L1
ALDH1L1	Plasma homocysteine levels (post-methionine load test)	Not Disease	2014-11-01	24651765	PLoS Genet	Genome-wide meta-analysis of homocysteine and methionine metabolism identifies five one carbon metabolism loci and a novel association of ALDH1L1 with ischemic stroke.	Williams SR	2014-03-20	2,710 European and other ancestry individuals, 1,725 European ancestry individuals, 258 African ancestry individuals, 117 individuals	NA	3q21.3	3	126187336	ALDH1L1	ALDH1L1-AS2	rs10934753-A	rs10934753	7e-13	intron			100862662			http://www.ncbi.nlm.nih.gov/pubmed/24651765	0	10934753	0	0.43	12.1549		0.19	[0.14-0.25]	Illumina and Affymetrix [up to 11 Million] (imputed)	N	ALDH1L1
ALDH1L1	Metabolite levels	Not Disease	2013-05-09	23378610	Diabetes	Genetic variants associated with glycine metabolism and their role in insulin sensitivity and type 2 diabetes.	Xie W	2013-02-01	1,004 European ancestry individuals	339 European ancestry individuals	3q21.3	3	126185322	ALDH1L1, KLF15	ALDH1L1-AS2	rs1107366-G	rs1107366	2e-06	intron			100862662			http://www.ncbi.nlm.nih.gov/pubmed/23378610	0	1107366	0	0.51	5.69897	(glycine/serine)	0.02	[0.011-0.027] unit increase	Affymetrix [909,508] (imputed)	N	ALDH1L1
ALDH2	Upper aerodigestive tract cancers	Cancer	2011-04-13	21437268	PLoS Genet	A genome-wide association study of upper aerodigestive tract cancers conducted within the INHANCE consortium.	McKay JD	2011-03-17	2,091 European ancestry cases, 8,334 European ancestry controls	6,574 European ancestry cases, 7,892 European ancestry controls	12q24.13	12	112083644	ALDH2	NAA25	rs4767364-A	rs4767364	2e-08	intron			80018			http://www.ncbi.nlm.nih.gov/pubmed/21437268	0	4767364	0	0.29	7.69897		1.13	[1.08-1.18]	Illumina [294,620]	N	ALDH2
ALDH2	Triglycerides	Biomarker - Metabolic Disease	2012-01-10	22171074	Hum Mol Genet	A genome-wide association and gene-environment interaction study for serum triglycerides levels in a healthy Chinese male population.	Tan A	2011-12-30	1,999 Han Chinese ancestry male individuals	1,496 Han Chinese ancestry male individuals	12q24.12	12	111803962	ALDH2	ALDH2	rs671-?	rs671	2e-06	missense			217			http://www.ncbi.nlm.nih.gov/pubmed/22171074	0	671	0	NR	5.69897		NR	NR	Illumina [1,940,243] (imputed)	N	ALDH2
ALDH2	Stroke (ischemic)	Cardiovascular Disease	2013-01-09	23041239	Lancet Neurol	Genetic risk factors for ischaemic stroke and its subtypes (the METASTROKE collaboration): a meta-analysis of genome-wide association studies.	Traylor M	2012-10-05	12,389 European ancestry cases, 62,004 European ancestry controls	1,322 Pakistani ancestry cases, 1,143 Pakistani ancestry controls, 12,025 European ancestry cases, 27,940 European ancestry controls	12q24.12	12	111774029	ALDH2	ALDH2	rs2238151-T	rs2238151	1e-06	intron			217			http://www.ncbi.nlm.nih.gov/pubmed/23041239	0	2238151	0	0.66	6	(FS)	1.13	[1.08-1.19]	Affymetrix & Illumina [NR] (imputed)	N	ALDH2
ALDH2	Response to alcohol consumption (flushing response)	Not Disease	2014-06-28	24277619	Am J Med Genet B Neuropsychiatr Genet	ALDH2 is associated to alcohol dependence and is the major genetic determinant of "daily maximum drinks" in a GWAS study of an isolated rural Chinese sample.	Quillen EE	2013-11-26	108 Han Chinese ancestry cases, 190 Han Chinese ancestry controls	NA	14q24.2	14	71520348	Intergenic	SIPA1L1	rs11158907-?	rs11158907	2e-06	intron			26037			http://www.ncbi.nlm.nih.gov/pubmed/24277619	0	11158907	0	NR	5.69897		0.56	unit increase	Illumina [247,725]	N	ALDH2
ALDH2	Response to alcohol consumption (flushing response)	Not Disease	2014-06-28	24277619	Am J Med Genet B Neuropsychiatr Genet	ALDH2 is associated to alcohol dependence and is the major genetic determinant of "daily maximum drinks" in a GWAS study of an isolated rural Chinese sample.	Quillen EE	2013-11-26	108 Han Chinese ancestry cases, 190 Han Chinese ancestry controls	NA	12q24.12	12	111803962	ALDH2	ALDH2	rs671-?	rs671	5e-26	missense			217			http://www.ncbi.nlm.nih.gov/pubmed/24277619	0	671	0	NR	25.301		1.81	unit decrease	Illumina [247,725]	N	ALDH2
ALDH2	Renal function-related traits (sCR)	Not Disease	2012-09-18	22797727	Nat Genet	Meta-analysis identifies multiple loci associated with kidney function-related traits in east Asian populations.	Okada Y	2012-07-15	42,257 East Asian, South Asian, and South East Asian ancestry individuals	19,662 East Asian ancestry individuals	12q24.12	12	111803962	ALDH2	ALDH2	rs671-A	rs671	3e-10	missense			217			http://www.ncbi.nlm.nih.gov/pubmed/22797727	0	671	0	0.27	9.52288		0	[0.0031-0.0059] mg/dl increase	Affymetrix & Illumina [2,353,587] (imputed)	N	ALDH2
ALDH2	Myocardial infarction	Cardiovascular Disease	2014-12-11	24916648	Eur J Hum Genet	A genome-wide association study identifies PLCL2 and AP3D1-DOT1L-SF3A2 as new susceptibility loci for myocardial infarction in Japanese.	Hirokawa M	2014-06-11	1,666 Japanese ancestry cases, 3,198 Japanese ancestry controls	11,412 Japanese ancestry cases, 28,397 Japanese ancestry controls	12q24.12[rs3782886]; 12q24.12[rs671]			ALDH2	-	rs3782886-A	rs3782886, rs671	1e-14							http://www.ncbi.nlm.nih.gov/pubmed/24916648				0.26			1.46	[1.33-1.60]	Illumina [455,781]	N	ALDH2
ALDH2	Mean corpuscular hemoglobin concentration	Not Disease	2013-09-04	20139978	Nat Genet	Genome-wide association study of hematological and biochemical traits in a Japanese population.	Kamatani Y	2010-02-07	14,377 Japanese ancestry individuals	NA	12q24.12	12	111803962	ALDH2	ALDH2	rs671-A	rs671	7e-10	missense			217			http://www.ncbi.nlm.nih.gov/pubmed/20139978?itool=EntrezSystem2.PEntrez.Pubmed.Pubmed_ResultsPanel.Pubmed_RVDocSum&ordinalpos=1	0	671	0	0.26	9.1549		0.08	[0.058-0.108] unit decrease	Illumina [561,583]	N	ALDH2
ALDH2	Intracranial aneurysm	Cardiovascular Disease	2012-02-23	22286173	Hum Mol Genet	Genome-wide association study for intracranial aneurysm in the Japanese population identifies three candidate susceptible loci and a functional genetic variant at EDNRA.	Low SK	2012-01-27	1,383 Japanese ancestry cases, 5,484 Japanese ancestry controls	1,048 Japanese ancestry cases, 7,212 Japanese ancestry controls	12q24.12	12	111803962	ALDH2	ALDH2	rs671-C	rs671	3e-06	missense			217			http://www.ncbi.nlm.nih.gov/pubmed/22286173	0	671	0	0.746	5.52288		1.24	[1.148-1.338]	Illumina [565,149]	N	ALDH2
ALDH2	Hematological and biochemical traits	Not Disease	2013-11-05	20139978	Nat Genet	Genome-wide association study of hematological and biochemical traits in a Japanese population.	Kamatani Y	2010-02-07	Up to 14,402 Japanese individuals	NA	12q24.12	12	111672685	BRAP,ALDH2	BRAP	rs3782886-G	rs3782886	5e-09	cds-synon			8315			http://www.ncbi.nlm.nih.gov/pubmed/20139978	0	3782886	0	0.27	8.30103	(ALT)	0.08	[0.052-0.106] unit decrease	Illumina [561,583]	N	ALDH2
ALDH2	Hematological and biochemical traits	Not Disease	2013-11-05	20139978	Nat Genet	Genome-wide association study of hematological and biochemical traits in a Japanese population.	Kamatani Y	2010-02-07	Up to 14,402 Japanese individuals	NA	12q24.12	12	111803962	ALDH2	ALDH2	rs671-A	rs671	5e-09	missense			217			http://www.ncbi.nlm.nih.gov/pubmed/20139978	0	671	0	0.26	8.30103	(GGT)	0.12	[0.082-0.164] unit decrease	Illumina [561,583]	N	ALDH2
ALDH2	Esophageal cancer	Cancer	2009-09-09	19698717	Gastroenterology	Functional variants in ADH1B and ALDH2 coupled with alcohol and smoking synergistically enhance esophageal cancer risk.	Cui R	2009-08-18	182 Japanese ancestry cases, 927 Japanese ancestry controls	782 Japanese ancestry cases, 1,898 Japanese ancestry controls	12q24.12	12	111803962	BRAP, ALDH2	ALDH2	rs671-A	rs671	3e-24	missense			217			http://www.ncbi.nlm.nih.gov/pubmed/19698717	0	671	0	NR	23.5229		1.67	[1.58-1.76]	Illumina [359,195]	N	ALDH2
ALDH2	Drinking behavior	Not Disease	2013-05-02	23364009	Am J Clin Nutr	Common variants at 12q24 are associated with drinking behavior in Han Chinese.	Yang X	2013-01-30	1,420 Han Chinese ancestry cases, 3,590 Han Chinese ancestry controls	4,896 Han Chinese ancestry cases, 13,293 Han Chinese ancestry controls	12q24.13	12	112379979	C12orf51, CCDC63, MYL2, ALDH2	HECTD4	rs11066280-T	rs11066280	3e-215	intron			283450			http://www.ncbi.nlm.nih.gov/pubmed/23364009	0	11066280	0	0.84	214.523		3.33	[3.23-3.45]	Affymetrix [~2.2 Million] (Imputed)	N	ALDH2
ALDH2	Drinking behavior	Not Disease	2011-04-07	21372407	Circ J	Confirmation of ALDH2 as a Major locus of drinking behavior and of its variants regulating multiple metabolic phenotypes in a Japanese population.	Takeuchi F	2011-03-01	733 Japanese ancestry cases, 729 Japanese ancestry controls	2,794 Japanese ancestry drinkers, 1,521 Japanese ancestry chance drinkers, 1,351 Japanese ancestry non-drinkers	12q24.12	12	111803962	ALDH2, BRAP	ALDH2	rs671-?	rs671	4e-211	missense			217			http://www.ncbi.nlm.nih.gov/pubmed/21372407	0	671	0	0.75	210.398		6.25	[5.56-7.14]	Illumina [456,827]	N	ALDH2
ALDH2	Coronary heart disease	Cardiovascular Disease	2013-05-01	23364394	J Hum Genet	A genome-wide association study of a coronary artery disease risk variant.	Lee JY	2013-01-31	2,123 Korean ancestry cases; 3,591 Korean ancestry controls	3,052 Japanese ancestry cases; 4,976 Japanese ancestry controls	12q24.12	12	111730205	ACAD10, ALDH2, C12orf51, RPL6-PTPN11	ACAD10	rs11066015-A	rs11066015	5e-11	intron			80724			http://www.ncbi.nlm.nih.gov/pubmed/23364394	0	11066015	0	NR	10.301		1.41	[1.27-1.56]	Affymetrix [521,786]	N	ALDH2
ALDH2	Coronary heart disease	Cardiovascular Disease	2011-11-03	21971053	Eur J Hum Genet	Genome-wide association study of coronary artery disease in the Japanese.	Takeuchi F	2011-10-05	806 Japanese ancestry cases, 1,337 Japanese ancestry controls	3,593 Japanese ancestry cases, 6,335 Japanese ancestry controls	12q24.12	12	111803962	ALDH2	ALDH2	rs671-A	rs671	2e-34	missense			217			http://www.ncbi.nlm.nih.gov/pubmed/21971053	0	671	0	0.23	33.699		1.43	[1.35-1.51]	Illumina [451,382]	N	ALDH2
ALDH2	Body mass index	Biomarker - Metabolic Disease	2014-11-27	24861553	Hum Mol Genet	Meta-analysis of genome-wide association studies in East Asian-ancestry populations identifies four new loci for body mass index.	Wen W	2014-05-26	82,438 East Asian ancestry individuals, 4,301 South East ancestry individuals	Up to 47,352 East Asian ancestry individuals	12q24.12	12	111803962	ALDH2	ALDH2	rs671-G	rs671	3e-11	missense			217			http://www.ncbi.nlm.nih.gov/pubmed/24861553	0	671	0	0.76	10.5229		0.04	[0.027-0.049] unit increase	Affymetrix & Illumina [~2.5 million] Imputed	N	ALDH2
ALDH2	Blood pressure	Biomarker - Cardiovascular Disease	2011-07-13	21572416	Nat Genet	Meta-analysis of genome-wide association studies identifies common variants associated with blood pressure variation in east Asians.	Kato N	2011-05-15	19,608 East Asian ancestry individuals	30,765 East Asian ancestry individuals	12q24.13	12	112379979	RPL6, PTPN11, ALDH2	HECTD4	rs11066280-T	rs11066280	8e-31	intron			283450			http://www.ncbi.nlm.nih.gov/pubmed/21572416	0	11066280	0	0.75	30.0969	(Systolic)	1.56	[1.31-1.81] mm Hg increase	Affymetrix & Illumina [1.7 million] (imputed)	N	ALDH2
ALDH2	Blood pressure	Biomarker - Cardiovascular Disease	2011-07-13	21572416	Nat Genet	Meta-analysis of genome-wide association studies identifies common variants associated with blood pressure variation in east Asians.	Kato N	2011-05-15	19,608 East Asian ancestry individuals	30,765 East Asian ancestry individuals	12q24.13	12	112379979	RPL6, PTPN11, ALDH2	HECTD4	rs11066280-T	rs11066280	1e-35	intron			283450			http://www.ncbi.nlm.nih.gov/pubmed/21572416	0	11066280	0	0.75	35	(Diastolic)	1.01	[0.85-1.17] mm Hg increase	Affymetrix & Illumina [1.7 million] (imputed)	N	ALDH2
ALDH2	Alcohol dependence	Not Disease	2014-06-28	24277619	Am J Med Genet B Neuropsychiatr Genet	ALDH2 is associated to alcohol dependence and is the major genetic determinant of "daily maximum drinks" in a GWAS study of an isolated rural Chinese sample.	Quillen EE	2013-11-26	102 Han Chinese ancestry cases, 212 Han Chinese ancestry controls	NA	12q24.12	12	111803962	ALDH2	ALDH2	rs671-?	rs671	5e-08	missense			217			http://www.ncbi.nlm.nih.gov/pubmed/24277619	0	671	0	NR	7.30103		0.88	unit increase	Illumina [247,725]	N	ALDH2
ALDH2	Alcohol consumption (maxi-drinks)	Not Disease	2014-06-28	24277619	Am J Med Genet B Neuropsychiatr Genet	ALDH2 is associated to alcohol dependence and is the major genetic determinant of "daily maximum drinks" in a GWAS study of an isolated rural Chinese sample.	Quillen EE	2013-11-26	272 Han Chinese ancestry individuals	NA	12q24.12	12	111803962	ALDH2	ALDH2	rs671-?	rs671	1e-16	missense			217			http://www.ncbi.nlm.nih.gov/pubmed/24277619	0	671	0	NR	16		0.16	unit increase	Illumina [247,725]	N	ALDH2
ALDH2	Alcohol consumption	Not Disease	2011-03-28	21270382	Am J Clin Nutr	Genome-wide association studies identify genetic loci related to alcohol consumption in Korean men.	Baik I	2011-01-26	1,721 Korean ancestry male individuals	1,113 Korean ancestry male individuals	12q24.13	12	112207597	C12orf51,ALDH2	HECTD4	rs2074356-T	rs2074356	9e-59	intron			283450			http://www.ncbi.nlm.nih.gov/pubmed/21270382	0	2074356	0	0.15	58.0458		1.06	[0.94-1.18] unit decrease	Affymetrix [315,914]	N	ALDH2
ALDH3A1	Amyotrophic lateral sclerosis (sporadic)	Neurodegenerative Disease	2014-10-06	24529757	Neurobiol Aging	Genome-wide association study combining pathway analysis for typical sporadic amyotrophic lateral sclerosis in Chinese Han populations.	Xie T	2014-01-17	250 Han Chinese ancestry cases, 250 Han Chinese ancestry controls	NA	NR			ALDH3A1	-	kgp10557168-?	kgp10557168	4e-08							http://www.ncbi.nlm.nih.gov/pubmed/24529757				0.88			NR	NR	Illumina [859,311] (pooled)	N	ALDH3A1
ALDH7A1	Osteoporosis	Other (age-related)	2010-01-28	20072603	PLoS Genet	Genome-wide association study identifies ALDH7A1 as a novel susceptibility gene for osteoporosis.	Guo Y	2010-01-08	350 Han Chinese ancestry cases, 350 Han Chinese ancestry controls	390 Han Chinese ancestry cases, 516 Han Chinese ancestry controls	5q23.2	5	126582456	ALDH7A1	ALDH7A1	rs13182402-G	rs13182402	2e-09	intron			501			http://www.ncbi.nlm.nih.gov/pubmed/20072603?itool=EntrezSystem2.PEntrez.Pubmed.Pubmed_ResultsPanel.Pubmed_RVDocSum&ordinalpos=2	0	13182402	0	0.05	8.69897		2.25	[1.72-2.94]	Affymetrix [281,533]	N	ALDH7A1
ALDH7A1	Inflammatory bowel disease	Inflammatory Disease	2013-02-12	23128233	Nature	Host-microbe interactions have shaped the genetic architecture of inflammatory bowel disease.	Jostins L	2012-11-01	12,924 European ancestry cases, 21,442 European ancestry controls	25,683 European ancestry cases, 17,015 European ancestry controls	10q21.2	10	62685804	Intergenic	ZNF365 - ALDH7A1P4	rs10761659-G	rs10761659	6e-46	Intergenic	22891	544		13.79	55.19	http://www.ncbi.nlm.nih.gov/pubmed/23128233	0	10761659	1	0.543	45.2218		1.17	[1.134-1.20]	Affymetrix & Illumina [1.23 million](imputed)	N	ALDH7A1
ALDH7A1	Crohn's disease	Inflammatory Disease	2012-11-16	22936669	Gut	A genome-wide association study on a southern European population identifies a new Crohn's disease susceptibility locus at RBX1-EP300.	Julia A	2012-08-30	1,277 European ancestry cases, 1,488 European ancestry controls	1,365 European ancestry cases, 1,396 European ancestry controls	10q21.2	10	62685804	ZNF365	ZNF365 - ALDH7A1P4	rs10761659-G	rs10761659	5e-06	Intergenic	22891	544		13.79	55.19	http://www.ncbi.nlm.nih.gov/pubmed/22936669	0	10761659	1	NR	5.30103		1.28	[NR]	Illumina [508,934]	N	ALDH7A1
ALDH7A1	Crohn's disease	Inflammatory Disease	2012-10-19	21102463	Nat Genet	Genome-wide meta-analysis increases to 71 the number of confirmed Crohn's disease susceptibility loci.	Franke A	2010-11-21	6,333 European ancestry cases, 15,056 European ancestry controls	15,694 European ancestry cases, 14,026 European ancestry controls, 414 European ancestry trios	10q21.2	10	62685804	ZNF365	ZNF365 - ALDH7A1P4	rs10761659-G	rs10761659	4e-22	Intergenic	22891	544		13.79	55.19	http://www.ncbi.nlm.nih.gov/pubmed/21102463	0	10761659	1	0.538	21.3979		1.23	[1.18-1.29]	Affymetrix & Illumina [953,241] (imputed)	N	ALDH7A1
ALDH7A1	Crohn's disease	Inflammatory Disease	2008-11-25	18587394	Nat Genet	Genome-wide association defines more than 30 distinct susceptibility loci for Crohn's disease.	Barrett JC	2008-06-29	3,230 European ancestry cases, 4,829 European ancestry controls	1,339 European ancestry trios, 2,325 European ancestry cases, 1,809 European ancestry controls	10q21.2	10	62678726	ZNF365	ZNF365 - ALDH7A1P4	rs10995271-C	rs10995271	4e-20	Intergenic	22891	544		6.72	62.26	http://www.ncbi.nlm.nih.gov/pubmed/18587394?ordinalpos=1&itool=EntrezSystem2.PEntrez.Pubmed.Pubmed_ResultsPanel.Pubmed_RVDocSum	0	10995271	1	0.39	19.3979		1.25	[NR]	Affymetrix and Illumina[635,547](imputed)	N	ALDH7A1
ALDH7A1	Crohn's disease	Inflammatory Disease	2008-11-25	17554300	Nature	Genome-wide association study of 14,000 cases of seven common diseases and 3,000 shared controls.	WTCCC	2007-06-07	1,748 European ancestry cases, 2,938 European ancestry controls	(see Parkes 2007)	10q21.2	10	62685804	Intergenic	ZNF365 - ALDH7A1P4	rs10761659-G	rs10761659	2e-06	Intergenic	22891	544		13.79	55.19	http://www.ncbi.nlm.nih.gov/pubmed/17554300?ordinalpos=5&itool=EntrezSystem2.PEntrez.Pubmed.Pubmed_ResultsPanel.Pubmed_RVDocSum	0	10761659	1	0.46	5.69897		1.23	[1.05-1.45]	Affymetrix[469,557]	N	ALDH7A1
ALDH7A1	Crohn's disease	Inflammatory Disease	2008-11-25	17435756	Nat Genet	Genome-wide association study identifies new susceptibility loci for Crohn disease and implicates autophagy in disease pathogenesis.	Rioux JD	2007-04-15	946 cases, 977 controls	530 trios, 353 cases, 207 controls	10q21.2	10	62710915	Intergenic	ZNF365 - ALDH7A1P4	rs224136-?	rs224136	1e-10	Intergenic	22891	544		38.9	30.08	http://www.ncbi.nlm.nih.gov/pubmed/17435756?ordinalpos=4&itool=EntrezSystem2.PEntrez.Pubmed.Pubmed_ResultsPanel.Pubmed_RVDocSum	0	224136	1	0.81	10		1.67	[NR]	Illumina[304,413]	N	ALDH7A1
ALDH7A1	Breast size	Cancer	2012-08-20	22747683	BMC Med Genet	Genetic variants associated with breast size also influence breast cancer risk.	Eriksson N	2012-06-30	16,175 European ancestry female individuals	NA	10q21.2	10	62427805	ZNF365, ALDH7A1P4, ADO	ZNF365	rs7089814-C	rs7089814	3e-09	intron			22891			http://www.ncbi.nlm.nih.gov/pubmed/22747683	0	7089814	0	0.375	8.52288		0.1	[0.065-0.127] cup size increase	Illumina [7,422,970] (imputed)	N	ALDH7A1
ALDH7A1	Atopic dermatitis	Inflammatory Disease	2012-12-21	23042114	Nat Genet	Genome-wide association study identifies eight new susceptibility loci for atopic dermatitis in the Japanese population.	Hirota T	2012-10-07	1,472 Japanese ancestry cases, 7,971 Japanese ancestry controls	1,856 Japanese ancestry cases, 7,021 Japanese ancestry controls	10q21.3	10	62800710	ADO, EGR2	ALDH7A1P4 - ADO	rs1444418-A	rs1444418	2e-07	Intergenic	544	84890		59.32	4.05	http://www.ncbi.nlm.nih.gov/pubmed/23042114	0	1444418	1	0.676	6.69897		1.17	[1.10-1.24]	Illumina [606,164]	N	ALDH7A1
ALDOB	Liver enzyme levels (alkaline phosphatase)	Biomarker - Metabolic Disease	2011-11-18	22001757	Nat Genet	Genome-wide association study identifies loci influencing concentrations of liver enzymes in plasma.	Chambers JC	2011-10-16	Up to 52,350 European ancestry individuals, up to 8,739 Indian Asian ancestry individuals	NA	9q31.1	9	101460951	ALDOB, C9orf125	ALDOB - TMEM246	rs10819937-C	rs10819937	1e-09	Intergenic	229	84302		25.17	12.21	http://www.ncbi.nlm.nih.gov/pubmed/22001757	0	10819937	1	0.17	9		2.5	[1.40-3.60] % increase	Affymetrix, Illumina, and Perlegen [~2.6 million] (imputed)	N	ALDOB
ALG3	Major depressive disorder	Psychological/Neurological Disorder	2012-05-11	22472876	Mol Psychiatry	A mega-analysis of genome-wide association studies for major depressive disorder.	Sullivan	2012-04-03	9,240 European ancestry cases, 9,519 European ancestry controls	6,783 European ancestry cases, 50,695 European ancestry controls	3q27.1	3	184158724	HTR3D,HTR3C,HTR3E,EIF2B5,DVL3,AP2M1,ABCF3,VWA5B2,MIR1224,ALG3,ECE2,CAMK2N2	DVL3	rs1969253-?	rs1969253	5e-06	intron			1857			http://www.ncbi.nlm.nih.gov/pubmed/22472876	0	1969253	0	NR	5.30103		NR	NR	Affymetrix, Illumina & Perlegen [~1.2 million](imputed)	N	ALG3
ALLC	Response to inhaled corticosteroid treatment in asthma (percentage change of FEV1)	Not Disease	2014-11-11	24792382	Clin Chim Acta	Genome-wide association study identifies ALLC polymorphisms correlated with FEV&#x02081; change by corticosteroid.	Park TJ	2014-04-30	189 Korean ancestry cases	NA	2p25.3	2	3675436	ALLC	ALLC	rs11123610-?	rs11123610	4e-07	intron			55821			http://www.ncbi.nlm.nih.gov/pubmed/24792382	0	11123610	0	NR	6.39794		0.37	[NR] unit increase	Illumina [430,487]	N	ALLC
ALLC	Response to inhaled corticosteroid treatment in asthma (percentage change of FEV1)	Not Disease	2014-11-11	24792382	Clin Chim Acta	Genome-wide association study identifies ALLC polymorphisms correlated with FEV&#x02081; change by corticosteroid.	Park TJ	2014-04-30	189 Korean ancestry cases	NA	2p25.3[rs13031619]; 2p25.3[rs4849975]			ALLC	-	12-SNP haplotype	rs13031619, rs4849975, rs11902059, rs17445240, rs13418767, rs13384889, rs6754459, rs1965732, rs17017879, rs10173297, rs7558370, rs13395090	4e-06							http://www.ncbi.nlm.nih.gov/pubmed/24792382				0.093		(GGAGTCTGCACT)	0.33	[NR] unit increase	Illumina [430,487]	N	ALLC
ALLC	Obesity-related traits	Biomarker - Metabolic Disease	2013-04-09	23251661	PLoS One	Novel genetic loci identified for the pathophysiology of childhood obesity in the Hispanic population.	Comuzzie AG	2012-12-04	815 Hispanic children from 263 families	NA	2p25.3	2	3701381	ALLC, DCDC2C	ALLC	rs6730148-G	rs6730148	2e-06	intron			55821			http://www.ncbi.nlm.nih.gov/pubmed/23251661	0	6730148	0	0.074	5.69897	(Cortisol )	0.02	[NR] ng/mL increase	Illumina [899,892]	N	ALLC
AMPD1	Autism	Psychological/Neurological Disorder	2014-07-23	24189344	Mol Psychiatry	Common genetic variants on 1p13.2 associate with risk of autism.	Xia K	2013-11-05	275 Chinese ancestry cases and 550 Chinese ancestry controls from 275 trios, 136 Chinese ancestry cases, 984 Chinese ancestry controls	1,299 European ancestry cases and 2,598 European ancestry controls from 1,299 trios	1p13.2	1	114697195	AMPD1, NRAS, CSDE1	AMPD1	rs926938-A	rs926938	4e-08	nearGene-5			270			http://www.ncbi.nlm.nih.gov/pubmed/24189344	0	926938	0	0.5	7.39794		1.27	[NR]	Illumina [702,234] (imputed)	N	AMPD1
AMPD1	Autism	Psychological/Neurological Disorder	2014-07-23	24189344	Mol Psychiatry	Common genetic variants on 1p13.2 associate with risk of autism.	Xia K	2013-11-05	275 Chinese ancestry cases and 550 Chinese ancestry controls from 275 trios, 136 Chinese ancestry cases, 984 Chinese ancestry controls	1,299 European ancestry cases and 2,598 European ancestry controls from 1,299 trios	1p13.2[rs926938]; 1p13.2[rs8453]			AMPD1, NRAS, CASDE1	-	2-SNP haplotype	rs926938, rs8453	3e-08							http://www.ncbi.nlm.nih.gov/pubmed/24189344				0.481		(rs926938-A, rs8453-G)	NR	NR	Illumina [702,234] (imputed)	N	AMPD1
AMPD1	Autism	Psychological/Neurological Disorder	2014-07-23	24189344	Mol Psychiatry	Common genetic variants on 1p13.2 associate with risk of autism.	Xia K	2013-11-05	275 Chinese ancestry cases and 550 Chinese ancestry controls from 275 trios, 136 Chinese ancestry cases, 984 Chinese ancestry controls	1,299 European ancestry cases and 2,598 European ancestry controls from 1,299 trios	1p13.2[rs926938]; 1p13.2[rs8453]			AMPD, NRAS, CASDE1	-	3-SNP haplotype	rs926938, rs8453, rs10489525	9e-08							http://www.ncbi.nlm.nih.gov/pubmed/24189344				0.465		(rs926938-A, rs8453-G, rs10489525-G)	NR	NR	Illumina [702,234] (imputed)	N	AMPD1
ANK1	Type 2 diabetes	Metabolic Disease	2014-10-23	24509480	Nat Genet	Genome-wide trans-ancestry meta-analysis provides insight into the genetic architecture of type 2 diabetes susceptibility.	Mahajan A	2014-02-09	12,171 European ancestry cases, 56,862 European ancestry controls, 6,952 East Asian ancestry cases, 11,865 East Asian ancestry controls, 5,561 South Asian ancestry cases, 14,458 South Asian ancestry controls, 1,804 Mexican ancestry cases, 779 Mexican ancestry controls	21,491 European ancestry cases, 55,647 European ancestry controls	8p11.21	8	41661730	ANK1	ANK1;MIR486	rs516946-C	rs516946	2e-07	intron;nearGene-5			286;619554			http://www.ncbi.nlm.nih.gov/pubmed/24509480	0	516946	0	0.77	6.69897		1.1	[1.06-1.15]	Affymetrix & Illumina [2.5 million] (Imputed)	N	ANK1
ANK1	Type 2 diabetes	Metabolic Disease	2012-04-28	22456796	Hum Mol Genet	A single-nucleotide polymorphism in ANK1 is associated with susceptibility to type 2 diabetes in Japanese populations.	Imamura M	2012-03-28	4,470 Japanese ancestry cases, 3,071 Japanese ancestry controls	7,605 Japanese ancestry cases, 3,534 Japanese ancestry controls	8p11.21	8	41661944	ANK1	ANK1;MIR486	rs515071-?	rs515071	1e-08	intron;nearGene-5			286;619554			http://www.ncbi.nlm.nih.gov/pubmed/22456796	0	515071	0	0.794	8		1.18	[1.12-1.25]	NR [2,229,890] (imputed)	N	ANK1
ANK1	Pulmonary function decline	Other (age-related)	2012-04-27	22424883	J Allergy Clin Immunol	Genome-wide association study of lung function decline in adults with and without asthma.	Imboden M	2012-03-15	1,441 European ancestry asthma cases, 2,677 European ancestry controls	1,160 European ancestry asthma cases, 10,858 European ancestry controls	8p11.21	8	41757620	ANK1	ANK1	rs7006290-?	rs7006290	5e-06	intron			286			http://www.ncbi.nlm.nih.gov/pubmed/22424883	0	7006290	0	NR	5.30103	(FEV1 decline in asthmatics)	0.18	[0.11-0.26] unit increase	Illumina [~2.5 million] (imputed)	N	ANK1
ANK1	Glycated hemoglobin levels	Metabolic Disease	2014-11-01	24647736	Diabetes	Multiple nonglycemic genomic loci are newly associated with blood level of glycated hemoglobin in East Asians.	Chen P	2014-03-19	17,290 East Asian ancestry individuals. 1,727 Malay ancestry individuals	up to 13,585 East Asian ancestry individuals	8p11.21	8	41772887	ANK1	ANK1	rs4737009-A	rs4737009	1e-15	intron			286			http://www.ncbi.nlm.nih.gov/pubmed/24647736	0	4737009	0	0.51	15		0.08	[0.060-0.100] unit increase	Illumina & Affymetrix [up to 2.4 Million] (imputed)	N	ANK1
ANK1	Glycated hemoglobin levels	Metabolic Disease	2010-10-07	20858683	Diabetes	Common variants at 10 genomic loci influence hemoglobin A&#x000e2;&#x00082;&#x00081;(C) levels via glycemic and nonglycemic pathways.	Soranzo N	2010-09-21	up to 46,368 European ancestry individuals	NA	8p11.21	8	41772887	ANK1	ANK1	rs4737009-A	rs4737009	6e-12	intron			286			http://www.ncbi.nlm.nih.gov/pubmed/20858683	0	4737009	0	0.24	11.2218		0.03	[0.02-0.04] % increase	Affymetrix & Illumina [~2.5 million] (imputed)	N	ANK1
ANK1	Glycated hemoglobin levels	Metabolic Disease	2010-10-07	20858683	Diabetes	Common variants at 10 genomic loci influence hemoglobin A&#x000e2;&#x00082;&#x00081;(C) levels via glycemic and nonglycemic pathways.	Soranzo N	2010-09-21	up to 46,368 European ancestry individuals	NA	8p11.21	8	41691676	ANK1	ANK1	rs6474359-T	rs6474359	1e-08	intron			286			http://www.ncbi.nlm.nih.gov/pubmed/20858683	0	6474359	0	0.97	8		0.06	[0.04-0.08] % increase	Affymetrix & Illumina [~2.5 million] (imputed)	N	ANK1
ANK2	Prostate cancer (gene x gene interaction)	Cancer	2012-03-31	22219177	Carcinogenesis	A genome-wide search for loci interacting with known prostate cancer risk-associated genetic variants.	Tao S	2012-01-04	4,723 European ancestry cases, 4,792 European ancestry controls	NA	4q25	4	113079800	ANK2	ANK2	rs7694725-?	rs7694725	2e-06	intron			287			http://www.ncbi.nlm.nih.gov/pubmed/22219177	0	7694725	0	NR	5.69897	(rs10086908)	1.36	[1.20-1.55]	Affymetrix & Illumina [1,117,531] (imputed)	N	ANK2
ANK2	Fractional exhaled nitric oxide (childhood)	Other	2014-07-29	24315451	J Allergy Clin Immunol	Fraction of exhaled nitric oxide values in childhood are associated with 17q11.2-q12 and 17q12-q21 variants.	van der Valk RJ	2013-12-05	5,131 European ancestry individuals, 1,155 Hispanic individuals, 2,572 individuals	NA	4q25	4	112934321	ANK2	ANK2	rs12500579-G	rs12500579	8e-08	intron			287			http://www.ncbi.nlm.nih.gov/pubmed/24315451	0	12500579	0	0.06	7.09691		0.19	[0.12-0.26] unit decrease	Illumina & Affymetrix [2,253,077] (Imputed)	N	ANK2
ANK2	Fractional exhaled nitric oxide (childhood)	Other	2014-07-29	24315451	J Allergy Clin Immunol	Fraction of exhaled nitric oxide values in childhood are associated with 17q11.2-q12 and 17q12-q21 variants.	van der Valk RJ	2013-12-05	5,131 European ancestry individuals, 1,155 Hispanic individuals, 2,572 individuals	NA	4q25	4	112934321	ANK2	ANK2	rs12500579-G	rs12500579	5e-13	intron			287			http://www.ncbi.nlm.nih.gov/pubmed/24315451	0	12500579	0	0.01	12.301	(EA)	0.42	[0.31-0.53] unit decrease	Illumina & Affymetrix [2,253,077] (Imputed)	N	ANK2
ANK2	Blood trace element (Cu levels)	Not Disease	2013-11-20	23720494	Hum Mol Genet	Genome-wide association study identifies loci affecting blood copper, selenium and zinc.	Evans DM	2013-05-29	2,603 European ancestry individuals	NA	4q25	4	113027634	ANK2	ANK2;LOC102723880	rs10014072-?	rs10014072	1e-06	intron;ncRNA			287;102723880			http://www.ncbi.nlm.nih.gov/pubmed/23720494	0	10014072	0	NR	6		0.16	[0.097-0.231] unit increase	Illumina [>2.5 Million] (imputed)	N	ANK2
ANKRD60	Height	Not Disease	2009-12-04	19893584	J Hum Genet	Identification of 15 loci influencing height in a Korean population.	Kim JJ	2009-11-06	8,842 Korean ancestry individuals	NA	20q13.32	20	58221728	ANKRD60	ANKRD60	rs4811971-C	rs4811971	6e-06	intron			140731			http://www.ncbi.nlm.nih.gov/pubmed/19893584	0	4811971	0	0.39	5.22185		0.7	[NR] cm increase	Affymetrix [334,546]	N	ANKRD60
ANPEP	Blood metabolite levels	Not Disease	2014-12-10	24816252	Nat Genet	An atlas of genetic influences on human blood metabolites.	Shin SY	2014-05-11	7,824 European ancestry individuals	NA	15q26.1	15	89802104	ANPEP	ANPEP	rs2007084-A	rs2007084	2e-12	intron			290			http://www.ncbi.nlm.nih.gov/pubmed/24816252	0	2007084	0	0.09	11.699	(HWESASXX)	0.07	[0.048-0.088] unit decrease	Illumina & Affymetrix [2.1 million] Imputed	N	ANPEP
ANXA1	Schizophrenia, bipolar disorder and depression (combined)	Psychological/Neurological Disorder	2010-09-22	20713499	Am J Psychiatry	Cross-disorder genomewide analysis of schizophrenia, bipolar disorder, and depression.	Huang J	2010-08-16	402 European ancestry schizophrenia cases, 1,021 European ancestry bipolar I cases, 493 European ancestry bipolar II cases, 1,210 European ancestry MDD cases, 1,060 European ancestry controls	NA	9q21.13	9	73149649	ANXA1	CYP1D1P - ANXA1	rs3758354-C	rs3758354	3e-06	Intergenic	100133307	301		93.05	2.22	http://www.ncbi.nlm.nih.gov/pubmed/20713499	0	3758354	1	0.03	5.52288		NR	NR	Affymetrix & Perlegen [1,574,154] (imputed)	N	ANXA1
ANXA1	Obesity-related traits	Biomarker - Metabolic Disease	2013-04-09	23251661	PLoS One	Novel genetic loci identified for the pathophysiology of childhood obesity in the Hispanic population.	Comuzzie AG	2012-12-04	815 Hispanic children from 263 families	NA	9q21.13	9	73542784	LOC138972	ANXA1 - RORB	rs12555078-A	rs12555078	2e-06	Intergenic	301	6096		372.39	954.55	http://www.ncbi.nlm.nih.gov/pubmed/23251661	0	12555078	1	0.098	5.69897	(RANTES )	0.03	[NR] pg/mL increase	Illumina [899,892]	N	ANXA1
ANXA1	HIV-1 control	Infectious/Parasitic Disease	2010-01-19	20041166	PLoS Genet	Common genetic variation and the control of HIV-1 in humans.	Fellay J	2009-12-24	2,362 European ancestry cases	NA	9q21.13	9	73543766	Intergenic	ANXA1 - RORB	rs11143609-?	rs11143609	7e-06	Intergenic	301	6096		373.38	953.57	http://www.ncbi.nlm.nih.gov/pubmed/20041166?itool=EntrezSystem2.PEntrez.Pubmed.Pubmed_ResultsPanel.Pubmed_RVDocSum&ordinalpos=1	0	11143609	1	NR	5.1549	(progression)	NR	NR	Illumina [NR]	N	ANXA1
ANXA11	Sarcoidosis	Inflammatory Disease	2012-11-20	22936702	Eur Respir J	Genome-wide association analysis reveals 12q13.3-q14.1 as new risk locus for sarcoidosis.	Hofmann S	2012-08-30	637 European ancestry cases, 1,233 European ancestry controls	3,121 European ancestry cases, 4,284 European ancestry controls	10q22.3	10	80151969	ANXA11	PLAC9 - ANXA11	rs1953600-?	rs1953600	1e-06	Intergenic	219348	311		6.94	3.16	http://www.ncbi.nlm.nih.gov/pubmed/22936702	0	1953600	1	NR	6	(Chronic)	NR	NR	Affymetrix [677,619]	N	ANXA11
ANXA11	Sarcoidosis	Inflammatory Disease	2008-11-25	19165924	Nat Genet	Genome-wide association study identifies ANXA11 as a new susceptibility locus for sarcoidosis.	Hofmann S	2008-08-10	499 European ancestry cases, 490 European ancestry controls	1,649 cases, 1,832 controls	NR			ANXA11	-	NR	NR	NS							http://www.ncbi.nlm.nih.gov/pubmed/19165924				NR		NS	NR	NR	Affymetrix[375,771]	N	ANXA11
ANXA11	Chronic obstructive pulmonary disease-related biomarkers	Other	2013-01-30	23144326	Am J Respir Crit Care Med	Genome-wide association analysis of blood biomarkers in chronic obstructive pulmonary disease.	Kim DK	2012-11-09	Up to 1,951 European ancestry smokers	NA	10q22.3	10	80173992	ANXA11	ANXA11	rs6585424-G	rs6585424	1e-10	intron			311			http://www.ncbi.nlm.nih.gov/pubmed/23144326	0	6585424	0	0.13	10	(SP-D)	NR	NR	Illumina (588,352)	N	ANXA11
ANXA3	Rheumatoid arthritis	Inflammatory Disease	2012-04-27	22446963	Nat Genet	Meta-analysis identifies nine new loci associated with rheumatoid arthritis in the Japanese population.	Okada Y	2012-03-25	4,074 Japanese ancestry cases, 16,891 Japanese ancestry controls	5,277 Japanese ancestry cases, 21,684 Japanese ancestry controls	4q21.21	4	78592061	ANXA3	ANXA3	rs2867461-A	rs2867461	1e-12	intron			306			http://www.ncbi.nlm.nih.gov/pubmed/22446963	0	2867461	0	0.44	12		1.13	[1.09-1.17]	Affymetrix & Illumina [1,948,139]	N	ANXA3
ANXA3	Non-albumin protein levels	Not Disease	2012-06-22	22558069	PLoS One	Association of common variants in TNFRSF13B, TNFSF13, and ANXA3 with serum levels of non-albumin protein and immunoglobulin isotypes in Japanese.	Osman W	2012-04-27	Up to 9,103 Japanese ancestry individuals	Up to 1,629 Japanese ancestry individuals	4q21.21	4	78667891	ANXA3	LINC01094	rs10007186-C	rs10007186	1e-09	intron			100505702			http://www.ncbi.nlm.nih.gov/pubmed/22558069	0	10007186	0	0.307	9	(NAP)	0.09	[0.058-0.112] unit increase	Illumina [2,178,644] (imputed)	N	ANXA3
ANXA3	Amyotrophic lateral sclerosis (sporadic)	Neurodegenerative Disease	2014-10-06	24529757	Neurobiol Aging	Genome-wide association study combining pathway analysis for typical sporadic amyotrophic lateral sclerosis in Chinese Han populations.	Xie T	2014-01-17	250 Han Chinese ancestry cases, 250 Han Chinese ancestry controls	NA	4q21.21	4	78585710	ANXA3	ANXA3	rs7679218-?	rs7679218	5e-06	intron			306			http://www.ncbi.nlm.nih.gov/pubmed/24529757	0	7679218	0	NR	5.30103		NR	NR	Illumina [859,311] (pooled)	N	ANXA3
ANXA4	Palmitoleic acid (16:1n-7) plasma levels	Not Disease	2013-06-06	23362303	Circ Cardiovasc Genet	Genome-wide association study identifies novel loci associated with concentrations of four plasma phospholipid fatty acids in the de novo lipogenesis pathway: results from the Cohorts for Heart and Aging Research in Genomic Epidemiology (CHARGE) consortium.	Wu JH	2013-01-29	8,961 European ancestry individuals		2p13.3	2	69758303	ANXA4	ANXA4	rs7597155-A	rs7597155	5e-06	intron			307			http://www.ncbi.nlm.nih.gov/pubmed/23362303	0	7597155	0	NR	5.30103		0.01	unit increase	Affymetrix & Illumina [~2.5 million] (imputed)	N	ANXA4
ANXA5	Type 2 diabetes	Metabolic Disease	2008-11-25	17554300	Nature	Genome-wide association study of 14,000 cases of seven common diseases and 3,000 shared controls.	WTCCC	2007-06-07	1,924 European ancestry cases, 2,938 European ancestry controls	(see Zeggini 2007)	4q27	4	121744359	NR	ANXA5 - TMEM155	rs7659604-T	rs7659604	9e-06	Intergenic	308	132332		47.37	14.57	http://www.ncbi.nlm.nih.gov/pubmed/17554300?ordinalpos=5&itool=EntrezSystem2.PEntrez.Pubmed.Pubmed_ResultsPanel.Pubmed_RVDocSum	0	7659604	1	0.38	5.04576		1.35	[1.19-1.54]	Affymetrix[469,557]	N	ANXA5
ANXA5	Chronic obstructive pulmonary disease	Inflammatory Disease	2011-07-14	21685187	Thorax	Genome-wide association study of smoking behaviours in patients with COPD.	Siedlinski M	2011-06-16	3,441 European ancestry ever-smoker cases	NA	4q27	4	121686023	ANXA5	ANXA5	rs55645543-T	rs55645543	5e-07	intron			308			http://www.ncbi.nlm.nih.gov/pubmed/21685187	0	55645543	0	0.98	6.30103	(Age at smoking initiation)	4.39	[NR]	Illumina [~6.3 million] (imputed)	N	ANXA5
AP2M1	Major depressive disorder	Psychological/Neurological Disorder	2012-05-11	22472876	Mol Psychiatry	A mega-analysis of genome-wide association studies for major depressive disorder.	Sullivan	2012-04-03	9,240 European ancestry cases, 9,519 European ancestry controls	6,783 European ancestry cases, 50,695 European ancestry controls	3q27.1	3	184158724	HTR3D,HTR3C,HTR3E,EIF2B5,DVL3,AP2M1,ABCF3,VWA5B2,MIR1224,ALG3,ECE2,CAMK2N2	DVL3	rs1969253-?	rs1969253	5e-06	intron			1857			http://www.ncbi.nlm.nih.gov/pubmed/22472876	0	1969253	0	NR	5.30103		NR	NR	Affymetrix, Illumina & Perlegen [~1.2 million](imputed)	N	AP2M1
AP3D1	Myocardial infarction	Cardiovascular Disease	2014-12-11	24916648	Eur J Hum Genet	A genome-wide association study identifies PLCL2 and AP3D1-DOT1L-SF3A2 as new susceptibility loci for myocardial infarction in Japanese.	Hirokawa M	2014-06-11	1,666 Japanese ancestry cases, 3,198 Japanese ancestry controls	11,412 Japanese ancestry cases, 28,397 Japanese ancestry controls	19p13.3	19	2160530	AP3D1,DOT1L,SF3A2	AP3D1 - DOT1L	rs3803915-C	rs3803915	4e-09	Intergenic	8943	84444		8.91	3.62	http://www.ncbi.nlm.nih.gov/pubmed/24916648	0	3803915	1	0.19	8.39794		1.12	[1.09-1.16]	Illumina [455,781]	N	AP3D1
AP3D1	Body mass index	Biomarker - Metabolic Disease	2009-11-18	19851299	Obesity (Silver Spring)	Linkage and genome-wide association analysis of obesity-related phenotypes: association of weight with the MGAT1 gene.	Johansson A	2009-10-22	1,079 South Tyrolian individuals, 790 Dutch founder individuals, 2,060 European ancestry individuals	NA	19p13.3	19	2160530	NR	AP3D1 - DOT1L	rs3803915-C	rs3803915	5e-06	Intergenic	8943	84444		8.91	3.62	http://www.ncbi.nlm.nih.gov/pubmed/19851299?itool=EntrezSystem2.PEntrez.Pubmed.Pubmed_ResultsPanel.Pubmed_RVDocSum&ordinalpos=4	0	3803915	1	0.89	5.30103	(females + males)	0.13	[NR] kg decrease	Illumina [318,237]	N	AP3D1
AP3S2	Type 2 diabetes	Metabolic Disease	2014-10-23	24509480	Nat Genet	Genome-wide trans-ancestry meta-analysis provides insight into the genetic architecture of type 2 diabetes susceptibility.	Mahajan A	2014-02-09	12,171 European ancestry cases, 56,862 European ancestry controls, 6,952 East Asian ancestry cases, 11,865 East Asian ancestry controls, 5,561 South Asian ancestry cases, 14,458 South Asian ancestry controls, 1,804 Mexican ancestry cases, 779 Mexican ancestry controls	21,491 European ancestry cases, 55,647 European ancestry controls	15q26.1	15	89831025	AP3S2	AP3S2;C15orf38-AP3S2	rs2028299-C	rs2028299	5e-07	ncRNA;UTR-3			10239;100526783			http://www.ncbi.nlm.nih.gov/pubmed/24509480	0	2028299	0	0.29	6.30103		1.04	[1.00-1.09]	Affymetrix & Illumina [2.5 million] (Imputed)	N	AP3S2
AP3S2	Type 2 diabetes	Metabolic Disease	2014-03-11	23945395	Hum Mol Genet	Genome-wide association study identifies three novel loci for type 2 diabetes.	Hara K	2013-08-14	5,976 Japanese ancestry cases, 20,829 Japanese ancestry controls	24,416 East Asian ancestry cases, 13,985 East Asian ancestry controls	15q26.1	15	89831025	AP3S2	AP3S2;C15orf38-AP3S2	rs2028299-C	rs2028299	3e-06	ncRNA;UTR-3			10239;100526783			http://www.ncbi.nlm.nih.gov/pubmed/23945395	0	2028299	0	0.23	5.52288		1.13	[1.07-1.19]	Illumina [6,209,637] (Imputed)	N	AP3S2
AP3S2	Type 2 diabetes	Metabolic Disease	2011-09-28	21874001	Nat Genet	Genome-wide association study in individuals of South Asian ancestry identifies six new type 2 diabetes susceptibility loci.	Kooner JS	2011-08-28	5,561 South Asian ancestry cases, 14,458 South Asian ancestry controls	13,170 South Asian ancestry cases, 25,398 South Asian ancestry controls	15q26.1	15	89831025	AP3S2	AP3S2;C15orf38-AP3S2	rs2028299-C	rs2028299	2e-11	ncRNA;UTR-3			10239;100526783			http://www.ncbi.nlm.nih.gov/pubmed/21874001	0	2028299	0	0.31	10.699		1.1	[1.07-1.13]	Illumina [568,976]	N	AP3S2
AP3S2	Common traits (Other)	Not Disease	2010-07-16	20585627	PLoS Genet	Web-based, participant-driven studies yield novel genetic associations for common traits.	Eriksson N	2010-06-24	9,126 European ancestry individuals	NA	15q26.1	15	89904714	NR	C15orf38;C15orf38-AP3S2	rs7178909-?	rs7178909	5e-07	intron;intron			348110;100526783			http://www.ncbi.nlm.nih.gov/pubmed/20585627	0	7178909	0	NR	6.30103	(optimism)	NR	NR	Illumina [535,076]	N	AP3S2
APCDD1	Serum protein levels (sST2)	Not Disease	2014-04-04	23999434	J Clin Invest	Common genetic variation at the IL1RL1 locus regulates IL-33/ST2 signaling.	Ho JE	2013-09-03	2,797 individuals	NA	18p11.22	18	10382886	APCDD1	RNA5SP450 - LINC01254	rs206548-T	rs206548	90000000	Intergenic	100873695	101927350		458.87	22.25	http://www.ncbi.nlm.nih.gov/pubmed/23999434	0	206548	1	0.48	-7.95424		NR	NR	Affymetrix [2.5 million] (Imputed)	N	APCDD1
APCDD1	Response to cytadine analogues (cytosine arabinoside)	Not Disease	2014-10-10	24483146	BMC Genomics	Discovery of genetic biomarkers contributing to variation in drug response of cytidine analogues using human lymphoblastoid cell lines.	Li L	2014-02-01	60 European ancestry lymphoblastoid cell lines, 54 African American lymphoblastoid cell lines, 60 Han Chinese ancestry lymphoblastoid cell lines	NA	20q13.32	20	58618493	LOC149773	APCDD1L-AS1	rs6128386-?	rs6128386	1e-06	intron			149773			http://www.ncbi.nlm.nih.gov/pubmed/24483146	0	6128386	0	NR	6		NR	NR	Affymetrix & Illumina [1,348,798]	N	APCDD1
APCDD1	Non-small cell lung cancer	Cancer	2011-09-27	21866343	Hum Genet	The 18p11.22 locus is associated with never smoker non-small cell lung cancer susceptibility in Korean populations.	Ahn MJ	2011-08-25	445 Korean ancestry cases, 497 Korean ancestry controls	396 Korean ancestry cases, 998 Korean ancestry controls	18p11.22	18	10899030	APCDD1, NAPG, FAM38B	PIEZO2	rs11080466-C	rs11080466	1e-06	intron			63895			http://www.ncbi.nlm.nih.gov/pubmed/21866343	0	11080466	0	NR	6		1.47	[1.27-1.72]	Affymetrix [474,503]	N	APCDD1
APCDD1	Metabolite levels (Pyroglutamine)	Not Disease	2014-03-04	23934736	Genet Epidemiol	Genome-wide association study of a heart failure related metabolomic profile among African Americans in the Atherosclerosis Risk in Communities (ARIC) study.	Yu B	2013-08-11	1,260 African American individuals	NA	18p11.22	18	10321350	APCDD1	RNA5SP450 - LINC01254	rs206626-A	rs206626	2e-06	Intergenic	100873695	101927350		397.33	83.78	http://www.ncbi.nlm.nih.gov/pubmed/23934736	0	206626	1	NR	5.69897		0.13	[0.07-0.18] unit increase	Affymetrix [~2.5 million] (Imputed)	N	APCDD1
APCDD1	Cardiovascular disease risk factors	Cardiovascular Disease	2010-09-28	20838585	PLoS Genet	Longitudinal genome-wide association of cardiovascular disease risk factors in the Bogalusa heart study.	Smith EN	2010-09-09	525 European ancestry individuals	2,265 European ancestry individuals	20q13.32	20	58589799	APCDD1L,STX16	APCDD1L-AS1	rs127430-G	rs127430	1e-06	intron			149773			http://www.ncbi.nlm.nih.gov/pubmed/20838585	0	127430	0	0.86	6	(waist circumference)	0.19	[0.11-0.27] % SD decrease, SNPxAGE interaction	Illumina [545,821]	N	APCDD1
APOA1	Triglycerides	Biomarker - Metabolic Disease	2014-05-12	24097068	Nat Genet	Discovery and refinement of loci associated with lipid levels.	Willer CJ	2013-10-06	94,595 European ancestry individuals	93,982 European ancestry individuals	11q23.3	11	116778201	APOA1	ZPR1	rs964184-C	rs964184	7e-224	intron			8882			http://www.ncbi.nlm.nih.gov/pubmed/24097068	0	964184	0	0.84	223.155		0.23	[NR] mg/dL decrease	NR (Imputed)	N	APOA1
APOA1	Triglycerides	Biomarker - Metabolic Disease	2011-10-11	21909109	Nat Genet	Large-scale genome-wide association studies in East Asians identify new genetic loci influencing metabolic traits.	Kim YJ	2011-09-11	12,545 Korean ancestry individuals	Up to 30,395 East Asian ancestry individuals	11q23.3	11	116783719	ZNF259, APOA1, APOC3, APOA4, APOA5, BUD13	ZPR1	rs603446-T	rs603446	2e-86	intron			8882			http://www.ncbi.nlm.nih.gov/pubmed/21909109	0	603446	0	0.23	85.699		0.09	[0.079-0.096] mg/dL decrease	Affymetrix [~2.2 million] (imputed)	N	APOA1
APOA1	Triglycerides	Biomarker - Metabolic Disease	2010-10-17	20864672	Arterioscler Thromb Vasc Biol	Genetic variants influencing circulating lipid levels and risk of coronary artery disease.	Waterworth DM	2010-09-23	up to 17,723 European ancestry individuals	up to 37,774 European ancestry individuals, up to 9,665 Indian Asian ancestry individuals	11q23.3	11	116714271	BUD13,ZNF259,APOA5,APOA4,APOC3,APOA1	RPL15P15 - BUD13	rs4938303-T	rs4938303	4e-21	Intergenic	100128347	84811		763.47	33.9	http://www.ncbi.nlm.nih.gov/pubmed/20864672	0	4938303	1	0.75	20.3979		0.07	[0.06-0.08] unit decrease	Affymetrix, Illumina & Perlegen [2,155,369] (imputed)	N	APOA1
APOA1	Triglycerides	Biomarker - Metabolic Disease	2012-01-25	20686565	Nature	Biological, clinical and population relevance of 95 loci for blood lipids.	Teslovich TM	2010-08-05	96,598 European ancestry individuals	NA	11q23.3	11	116778201	APOA1,APOC3,APOA4,APOA5	ZPR1	rs964184-G	rs964184	7e-240	intron			8882			http://www.ncbi.nlm.nih.gov/pubmed/20686565	0	964184	0	0.13	239.155		16.95	[16.01-17.89] mg/dL increase	Affymetrix, Illumina & Perlegen [~2.6 million] (imputed)	N	APOA1
APOA1	Triglycerides	Biomarker - Metabolic Disease	2013-09-04	20139978	Nat Genet	Genome-wide association study of hematological and biochemical traits in a Japanese population.	Kamatani Y	2010-02-07	8,993 Japanese ancestry individuals	NA	11q23.3	11	116715567	APOA1,APOC3,APOA4,APOA5	RPL15P15 - BUD13	rs7350481-G	rs7350481	1e-49	Intergenic	100128347	84811		764.77	32.6	http://www.ncbi.nlm.nih.gov/pubmed/20139978?itool=EntrezSystem2.PEntrez.Pubmed.Pubmed_ResultsPanel.Pubmed_RVDocSum&ordinalpos=1	0	7350481	1	0.43	49		0.24	[0.21-0.27] unit increase	Illumina [561,583]	N	APOA1
APOA1	Triglycerides	Biomarker - Metabolic Disease	2009-01-14	19074352	Science	A null mutation in human APOC3 confers a favorable plasma lipid profile and apparent cardioprotection.	Pollin TI	2008-12-17	809 Old Order Amish individuals	698 Old Order Amish individuals	11q23.3	11	117661016	APOA1, APOC3, APOA4, APOA5, DSCAML1	DSCAML1	rs10892151-A	rs10892151	3e-29	intron			57453			http://www.ncbi.nlm.nih.gov/pubmed/19074352?ordinalpos=1&itool=EntrezSystem2.PEntrez.Pubmed.Pubmed_ResultsPanel.Pubmed_DefaultReportPanel.Pubmed_RVDocSum	0	10892151	0	0.028	28.5229		NR	NR	Affymetrix [381,934]	N	APOA1
APOA1	Triglycerides	Biomarker - Metabolic Disease	2009-01-12	19060911	Nat Genet	Loci influencing lipid levels and coronary heart disease risk in 16 European population cohorts.	Aulchenko YS	2008-12-07	17,100 European ancestry individuals, 715 Orcadian individuals	NA	11q23.3	11	116733008	APOA1, APOA4, APOA5, APOC3	RPL15P15 - BUD13	rs12272004-C	rs12272004	5e-13	Intergenic	100128347	84811		782.21	15.16	http://www.ncbi.nlm.nih.gov/pubmed/19060911?ordinalpos=1&itool=EntrezSystem2.PEntrez.Pubmed.Pubmed_ResultsPanel.Pubmed_DefaultReportPanel.Pubmed_RVDocSum	0	12272004	1	0.93	12.301		0.18	[NR] s.d. decrease	Illumina and Affymetrix [up to 600,000]	N	APOA1
APOA1	Triglycerides	Biomarker - Metabolic Disease	2009-01-12	19060906	Nat Genet	Common variants at 30 loci contribute to polygenic dyslipidemia.	Kathiresan S	2008-12-07	19,840 European ancestry individuals	Up to 20,623 European ancestry individuals	11q23.3	11	116778201	APOA1, APOC3, APOA4, APOA5	ZPR1	rs964184-G	rs964184	4e-62	intron			8882			http://www.ncbi.nlm.nih.gov/pubmed/19060906?ordinalpos=1&itool=EntrezSystem2.PEntrez.Pubmed.Pubmed_ResultsPanel.Pubmed_DefaultReportPanel.Pubmed_RVDocSum	0	964184	0	0.14	61.3979		0.3	[0.24-0.36] s.d. increase	Affymetrix and Illumina [~2,600,000] (imputed)	N	APOA1
APOA1	Triglycerides	Biomarker - Metabolic Disease	2008-11-25	18193044	Nat Genet	Six new loci associated with blood low-density lipoprotein cholesterol, high-density lipoprotein cholesterol or triglycerides in humans.	Kathiresan S	2008-01-13	2,758 individuals	18,544 individuals	11q23.3	11	116748357	APOA1, APOC3, APOA4, APOA5, ZNF259, BUD13	BUD13	rs28927680-G	rs28927680	2e-17	ncRNA			84811			http://www.ncbi.nlm.nih.gov/pubmed/18193044?ordinalpos=1&itool=EntrezSystem2.PEntrez.Pubmed.Pubmed_ResultsPanel.Pubmed_RVDocSum	0	28927680	0	0.07	16.699		0.26	[0.20-0.32] % SD higher	Affymetrix[389,878]	N	APOA1
APOA1	Triglycerides	Biomarker - Metabolic Disease	2008-11-25	18193046	Nat Genet	Genome-wide scan identifies variation in MLXIPL associated with plasma triglycerides.	Kooner JS	2008-01-13	1,005 European ancestry male individuals, 1,006 Indian Asian ancestry male individuals	6,827 European ancestry individuals, 2,528 Mexican ancestry individuals, 1,181 Indian Asian ancestry female individuals	11q23.3	11	116861796	APOA1,KIAA0999,LOC645044	SIK3	rs2075292-G	rs2075292	5e-08	intron			23387			http://www.ncbi.nlm.nih.gov/pubmed/18193046?ordinalpos=1&itool=EntrezSystem2.PEntrez.Pubmed.Pubmed_ResultsPanel.Pubmed_RVDocSum	0	2075292	0	0.24	7.30103		8.7	[5.76-11.64] % higher	Perlegen[up to 216,774]	N	APOA1
APOA1	Triglycerides	Biomarker - Metabolic Disease	2008-11-25	18193043	Nat Genet	Newly identified loci that influence lipid concentrations and risk of coronary artery disease.	Willer CJ	2008-01-13	8,684 European ancestry individuals	9,741 European ancestry individuals	11q23.3	11	116781491	APOA5, APOA4, APOC3, APOA1	ZPR1	rs12286037-T	rs12286037	1e-26	intron			8882			http://www.ncbi.nlm.nih.gov/pubmed/18193043?ordinalpos=1&itool=EntrezSystem2.PEntrez.Pubmed.Pubmed_ResultsPanel.Pubmed_RVDocSum	0	12286037	0	0.06	26		25.82	[NR] mg/dl higher	Illumina and Affymetrix[~2,261,000]] (imputed)	N	APOA1
APOA1	Migraine	Psychological/Neurological Disorder	2014-01-08	23793025	Nat Genet	Genome-wide meta-analysis identifies new susceptibility loci for migraine.	Anttila V	2013-06-23	23,285 European ancestry cases, 95,425 European ancestry controls	NA	1q22	1	156476450	MEF2D, APOA1BP	MEF2D	rs2274316-C	rs2274316	1e-08	intron			4209			http://www.ncbi.nlm.nih.gov/pubmed/23793025	0	2274316	0	0.36	8		1.07	[1.05-1.10]	Affmetrix & Illumina [~2.3 million] (Imputed)	N	APOA1
APOA1	Metabolite levels	Not Disease	2012-11-21	22916037	PLoS Genet	Novel Loci for metabolic networks and multi-tissue expression studies reveal genes for atherosclerosis.	Inouye M	2012-08-16	6,608 European ancestry individuals	NA	11q23.3	11	116778201	APOA1, APOC3, APOA4, APOA5	ZPR1	rs964184-?	rs964184	8e-20	intron			8882			http://www.ncbi.nlm.nih.gov/pubmed/22916037	0	964184	0	0.14	19.0969		NR	NR	Illumina [~2 million] (imputed)	N	APOA1
APOA1	Lipid traits	Not Disease	2014-08-02	24386095	PLoS One	A genome wide association study identifies common variants associated with lipid levels in the Chinese population.	Zhou L	2013-12-30	3,451 Han Chinese ancestry individuals	8,830 Han Chinese ancestry individuals	11q23.3	11	116791863	APOA1, APOC3, APOA4, APOA5	APOA5	rs651821-C	rs651821	2e-59	UTR-5			116519			http://www.ncbi.nlm.nih.gov/pubmed/24386095	0	651821	0	0.28	58.699	(TG)	0.17	[0.14-0.20] mmol/L increase	Illumina and Affymetrix [up to 2,249,917] (imputed)	N	APOA1
APOA1	Lipid metabolism phenotypes	Not Disease	2012-02-28	22286219	Nat Genet	Genome-wide association study identifies multiple loci influencing human serum metabolite levels.	Kettunen J	2012-01-29	8,330 European ancestry individuals	NA	11q23.3	11	116791863	APOA1, APOC3, APOA4, APOA5	APOA5	rs651821-?	rs651821	8e-20	UTR-5			116519			http://www.ncbi.nlm.nih.gov/pubmed/22286219	0	651821	0	NR	19.0969	(Val/serum TG)	0.27	[0.21-0.33] unit increase	Illumina [~7.7 million] (imputed)	N	APOA1
APOA1	LDL cholesterol	Biomarker - Metabolic Disease	2014-05-12	24097068	Nat Genet	Discovery and refinement of loci associated with lipid levels.	Willer CJ	2013-10-06	94,595 European ancestry individuals	93,982 European ancestry individuals	11q23.3	11	116778201	APOA1	ZPR1	rs964184-C	rs964184	2e-26	intron			8882			http://www.ncbi.nlm.nih.gov/pubmed/24097068	0	964184	0	0.84	25.699		0.09	[NR] unit decrease	NR (Imputed)	N	APOA1
APOA1	LDL cholesterol	Biomarker - Metabolic Disease	2010-10-17	20864672	Arterioscler Thromb Vasc Biol	Genetic variants influencing circulating lipid levels and risk of coronary artery disease.	Waterworth DM	2010-09-23	up to 17,723 European ancestry individuals	up to 37,774 European ancestry individuals, up to 9,665 Indian Asian ancestry individuals	11q23.3	11	116736721	BUD13, ZNF259, APOA5,APOA4,APOC3,APOA1	RPL15P15 - BUD13	rs1558861-T	rs1558861	2e-06	Intergenic	100128347	84811		785.92	11.45	http://www.ncbi.nlm.nih.gov/pubmed/20864672	0	1558861	1	0.94	5.69897		0.03	[0.02-0.04] unit decrease	Affymetrix, Illumina & Perlegen [2,155,369] (imputed)	N	APOA1
APOA1	LDL cholesterol	Biomarker - Metabolic Disease	2012-01-25	20686565	Nature	Biological, clinical and population relevance of 95 loci for blood lipids.	Teslovich TM	2010-08-05	95,454 European ancestry individuals	NA	11q23.3	11	116778201	APOA1,APOC3,APOA4,APOA5	ZPR1	rs964184-G	rs964184	1e-26	intron			8882			http://www.ncbi.nlm.nih.gov/pubmed/20686565	0	964184	0	0.13	26		2.85	[2.32-3.38] mg/dL increase	Affymetrix, Illumina & Perlegen [~2.6 million] (imputed)	N	APOA1
APOA1	LDL cholesterol	Biomarker - Metabolic Disease	2009-01-12	19060911	Nat Genet	Loci influencing lipid levels and coronary heart disease risk in 16 European population cohorts.	Aulchenko YS	2008-12-07	17,083 European ancestry individuals, 714 Orcadian individuals	NA	11q23.3	11	116733008	APOA1, APOA4, APOA5, APOC3	RPL15P15 - BUD13	rs12272004-C	rs12272004	5e-13	Intergenic	100128347	84811		782.21	15.16	http://www.ncbi.nlm.nih.gov/pubmed/19060911?ordinalpos=1&itool=EntrezSystem2.PEntrez.Pubmed.Pubmed_ResultsPanel.Pubmed_DefaultReportPanel.Pubmed_RVDocSum	0	12272004	1	0.93	12.301		0.18	[NR] s.d. decrease	Illumina and Affymetrix [up to 600,000]	N	APOA1
APOA1	LDL cholesterol	Biomarker - Metabolic Disease	2008-11-25	18179892	Am J Hum Genet	Genome-wide association study identifies genes for biomarkers of cardiovascular disease: serum urate and dyslipidemia.	Wallace C	2008-01-10	1,955 European ancestry hypertensive individuals	2,033 European ancestry individuals from 519 families; 1,461 European ancestry twins	11q23.3	11	116781707	APOA1,APOC3,APOA5	ZPR1	rs6589566-G	rs6589566	3e-11	intron			8882			http://www.ncbi.nlm.nih.gov/pubmed/18179892?ordinalpos=1&itool=EntrezSystem2.PEntrez.Pubmed.Pubmed_ResultsPanel.Pubmed_RVDocSum	0	6589566	0	0.06	10.5229		NR	NR	Affymetrix[400,496]	N	APOA1
APOA1	Infantile hypertrophic pyloric stenosis	Other	2014-03-21	23989729	JAMA	Plasma lipids, genetic variants near APOA1, and the risk of infantile hypertrophic pyloric stenosis.	Feenstra B	2013-08-21	1,001 European ancestry cases, 2,371 European ancestry controls	925 European ancestry cases, 1,621 European ancestry controls, 738 cases, 697 controls	11q23.3	11	116835331	APOA1	APOA1	rs12721025-A	rs12721025	2e-10	nearGene-3			335			http://www.ncbi.nlm.nih.gov/pubmed/23989729	0	12721025	0	0.0569	9.69897		1.59	[1.38-1.83]	Illumina [9,737,928] (Imputed)	N	APOA1
APOA1	Hypertriglyceridemia	Metabolic Disease	2013-08-01	23505323	J Med Genet	Genomic study in Mexicans identifies a new locus for triglycerides and refines European lipid loci.	Weissglas-Volkov D	2013-03-15	1,122 Mexican ancestry cases, 1,118 Mexican ancestry controls	1,067 Mexican ancestry cases, 1,054 Mexican ancestry controls	11q23.3	11	116778201	ZNF259,KIAA0999,BUD13,APOC3,APOA5,APOA4,APOA1	ZPR1	rs964184-?	rs964184	5e-35	intron			8882			http://www.ncbi.nlm.nih.gov/pubmed/23505323	0	964184	0	0.3	34.301		1.77	[1.67-1.87]	Illumina [1,361,436] (Imputed)	N	APOA1
APOA1	Hematological and biochemical traits	Not Disease	2013-11-05	20139978	Nat Genet	Genome-wide association study of hematological and biochemical traits in a Japanese population.	Kamatani Y	2010-02-07	Up to 14,402 Japanese individuals	NA	11q23.3	11	116715567	APOA1,APOC3,APOA4,APOA5	RPL15P15 - BUD13	rs7350481-T	rs7350481	9e-10	Intergenic	100128347	84811		764.77	32.6	http://www.ncbi.nlm.nih.gov/pubmed/20139978	0	7350481	1	0.28	9.04576	(HDL)	0.12	[0.085-0.163] unit decrease	Illumina [561,583]	N	APOA1
APOA1	HDL cholesterol	Biomarker - Metabolic Disease	2014-05-12	24097068	Nat Genet	Discovery and refinement of loci associated with lipid levels.	Willer CJ	2013-10-06	94,595 European ancestry individuals	93,982 European ancestry individuals	11q23.3	11	116778201	APOA1	ZPR1	rs964184-C	rs964184	6e-48	intron			8882			http://www.ncbi.nlm.nih.gov/pubmed/24097068	0	964184	0	0.84	47.2218		0.11	[NR] unit increase	NR (Imputed)	N	APOA1
APOA1	HDL cholesterol	Biomarker - Metabolic Disease	2010-10-17	20864672	Arterioscler Thromb Vasc Biol	Genetic variants influencing circulating lipid levels and risk of coronary artery disease.	Waterworth DM	2010-09-23	up to 17,723 European ancestry individuals	up to 37,774 European ancestry individuals, up to 9,665 Indian Asian ancestry individuals	11q23.3	11	116778201	ZNF259, APOA5,APOA4,APOC3,APOA1	ZPR1	rs964184-G	rs964184	2e-11	intron			8882			http://www.ncbi.nlm.nih.gov/pubmed/20864672	0	964184	0	0.12	10.699		0.03	[0.02-0.04] unit decrease	Affymetrix, Illumina & Perlegen [2,155,369] (imputed)	N	APOA1
APOA1	HDL cholesterol	Biomarker - Metabolic Disease	2012-01-25	20686565	Nature	Biological, clinical and population relevance of 95 loci for blood lipids.	Teslovich TM	2010-08-05	99,900 European ancestry individuals	NA	11q23.3	11	116778201	APOA1,APOC3,APOA4,APOA5	ZPR1	rs964184-G	rs964184	5e-47	intron			8882			http://www.ncbi.nlm.nih.gov/pubmed/20686565	0	964184	0	0.13	46.301		1.5	[1.28-1.72] mg/dL decrease	Affymetrix, Illumina & Perlegen [~2.6 million] (imputed)	N	APOA1
APOA1	HDL cholesterol	Biomarker - Metabolic Disease	2009-01-12	19060906	Nat Genet	Common variants at 30 loci contribute to polygenic dyslipidemia.	Kathiresan S	2008-12-07	19,840 European ancestry individuals	Up to 20,623 European ancestry individuals	11q23.3	11	116778201	APOA1, APOC3, APOA4, APOA5	ZPR1	rs964184-G	rs964184	1e-12	intron			8882			http://www.ncbi.nlm.nih.gov/pubmed/19060906?ordinalpos=1&itool=EntrezSystem2.PEntrez.Pubmed.Pubmed_ResultsPanel.Pubmed_DefaultReportPanel.Pubmed_RVDocSum	0	964184	0	0.14	12		0.17	[0.11-0.23] s.d. decrease	Affymetrix and Illumina [~2,600,000] (imputed)	N	APOA1
APOA1	Coronary heart disease	Cardiovascular Disease	2011-04-11	21378990	Nat Genet	Large-scale association analysis identifies 13 new susceptibility loci for coronary artery disease.	Schunkert H	2011-03-06	22,233 European ancestry cases, 64,762 European ancestry controls	56,682 European ancestry cases and controls	11q23.3	11	116778201	ZNF259, APOA5, APOA4, APOC3, APOA1	ZPR1	rs964184-G	rs964184	1e-17	intron			8882			http://www.ncbi.nlm.nih.gov/pubmed/21378990	0	964184	0	0.13	17		1.13	[1.10-1.16]	Affymetrix & Illumina {~2.3 million] (imputed)	N	APOA1
APOA1	Coronary artery disease	Cardiovascular Disease	2014-07-23	24262325	Stroke	Shared genetic susceptibility to ischemic stroke and coronary artery disease: a genome-wide analysis of common variants.	Dichgans M	2013-11-21	33,398 cases, 75,726 controls	NA	11q23.3	11	116741017	ZNF259, APO5A, APOA1	RPL15P15 - BUD13	rs9326246-C	rs9326246	3e-07	Intergenic	100128347	84811		790.22	7.15	http://www.ncbi.nlm.nih.gov/pubmed/24262325	0	9326246	1	NR	6.52288		1.15	[1.09-1.21]	Illumina [575,000] (imputed)	N	APOA1
APOA1	Cholesterol, total	Biomarker - Metabolic Disease	2014-05-12	24097068	Nat Genet	Discovery and refinement of loci associated with lipid levels.	Willer CJ	2013-10-06	94,595 European ancestry individuals	93,982 European ancestry individuals	11q23.3	11	116778201	APOA1	ZPR1	rs964184-C	rs964184	3e-55	intron			8882			http://www.ncbi.nlm.nih.gov/pubmed/24097068	0	964184	0	0.84	54.5229		0.12	[NR] unit decrease	NR (Imputed)	N	APOA1
APOA1	Cholesterol, total	Biomarker - Metabolic Disease	2012-01-25	20686565	Nature	Biological, clinical and population relevance of 95 loci for blood lipids.	Teslovich TM	2010-08-05	100,184 European ancestry individuals	NA	11q23.3	11	116778201	APOA1,APOC3,APOA4,APOA5	ZPR1	rs964184-G	rs964184	6e-57	intron			8882			http://www.ncbi.nlm.nih.gov/pubmed/20686565	0	964184	0	0.13	56.2218		4.68	[4.11-5.25] mg/dL increase	Affymetrix, Illumina & Perlegen [~2.6 million] (imputed)	N	APOA1
APOA1	Cholesterol, total	Biomarker - Metabolic Disease	2009-01-12	19060911	Nat Genet	Loci influencing lipid levels and coronary heart disease risk in 16 European population cohorts.	Aulchenko YS	2008-12-07	21,848 European ancestry individuals, 714 Orcadian individuals	NA	11q23.3	11	116733008	APOA1, APOA4, APOA5, APOC3	RPL15P15 - BUD13	rs12272004-C	rs12272004	7e-07	Intergenic	100128347	84811		782.21	15.16	http://www.ncbi.nlm.nih.gov/pubmed/19060911?ordinalpos=1&itool=EntrezSystem2.PEntrez.Pubmed.Pubmed_ResultsPanel.Pubmed_DefaultReportPanel.Pubmed_RVDocSum	0	12272004	1	0.93	6.1549		0.11	[NR] s.d. decrease	Illumina and Affymetrix [up to ~600,000]	N	APOA1
APOE	Triglycerides	Biomarker - Metabolic Disease	2012-01-25	20686565	Nature	Biological, clinical and population relevance of 95 loci for blood lipids.	Teslovich TM	2010-08-05	96,598 European ancestry individuals	NA	19q13.32	19	44911194	APOE,APOC1,APOC2	APOE - APOC1	rs439401-T	rs439401	1e-30	Intergenic	348	341		1.8	3.13	http://www.ncbi.nlm.nih.gov/pubmed/20686565	0	439401	1	0.36	30		5.5	[4.64-6.36] mg/dL decrease	Affymetrix, Illumina & Perlegen [~2.6 million] (imputed)	N	APOE
APOE	Triglycerides	Biomarker - Metabolic Disease	2009-01-12	19060911	Nat Genet	Loci influencing lipid levels and coronary heart disease risk in 16 European population cohorts.	Aulchenko YS	2008-12-07	17,100 European ancestry individuals, 715 Orcadian individuals	NA	19q13.32	19	44911194	TOMM40, APOE	APOE - APOC1	rs439401-G	rs439401	2e-09	Intergenic	348	341		1.8	3.13	http://www.ncbi.nlm.nih.gov/pubmed/19060911?ordinalpos=1&itool=EntrezSystem2.PEntrez.Pubmed.Pubmed_ResultsPanel.Pubmed_DefaultReportPanel.Pubmed_RVDocSum	0	439401	1	0.68	8.69897		0.09	[NR] s.d. increase	Illumina and Affymetrix [up to 600,000]	N	APOE
APOE	Triglycerides	Biomarker - Metabolic Disease	2009-02-13	17463246	Science	Genome-wide association analysis identifies loci for type 2 diabetes and triglyceride levels.	Saxena R	2007-04-26	Up to 5,217 European ancestry individuals	NA	19q13.32	19	44919689	APOE cluster	APOC1	rs4420638-G	rs4420638	3e-13	nearGene-3			341			http://www.ncbi.nlm.nih.gov/pubmed/17463246?ordinalpos=2&itool=EntrezSystem2.PEntrez.Pubmed.Pubmed_ResultsPanel.Pubmed_RVDocSum	0	4420638	0	0.22	12.5229	(LDL)	2.4	% [NR] of variance explained	Affymetrix [386,731]	N	APOE
APOE	Sphingolipid levels	Not Disease	2012-03-27	22359512	PLoS Genet	Genome-wide association study identifies novel loci associated with circulating phospho- and sphingolipid concentrations.	Demirkan A	2012-02-16	4,034 European ancestry individuals	NA	19q13.32	19	44929300	APOE-C1, APOE-C2, APOE-C4	APOC1P1	rs7259004-?	rs7259004	5e-10	intron			342			http://www.ncbi.nlm.nih.gov/pubmed/22359512	0	7259004	0	NR	9.30103	(levels)	0	[0.80-1.0] % increase	Illumina [NR] (imputed)	N	APOE
APOE	Response to statin therapy (LDL-C)	Not Disease	2012-03-14	22331829	Circ Cardiovasc Genet	Genetic determinants of statin-induced low-density lipoprotein cholesterol reduction: the Justification for the Use of Statins in Prevention: an Intervention Trial Evaluating Rosuvastatin (JUPITER) trial.	Chasman DI	2012-02-13	6,989 European ancestry individuals	NA	19q13.32	19	44908822	APOE	APOE	rs7412-?	rs7412	2e-47	missense			348			http://www.ncbi.nlm.nih.gov/pubmed/22331829	0	7412	0	NR	46.699	(baseline LDL-C)	6.2	[5.42-6.98] mg/dL decrease	Illumina [814,418]	N	APOE
APOE	Quantitative traits	Not Disease	2009-10-15	19197348	PLoS Genet	Genome-wide association studies in an isolated founder population from the Pacific Island of Kosrae.	Lowe JK	2009-02-06	2,906 Kosraen individuals	NA	19q13.32	19	44919689	TOMM40, APOC2, APOE, APOC4, APOC1	APOC1	rs4420638-G	rs4420638	3e-07	nearGene-3			341			http://www.ncbi.nlm.nih.gov/pubmed/19197348	0	4420638	0	0.21	6.52288	(TC)	0.28	[NR] mg/dL increase	Affymetrix [408,775]	N	APOE
APOE	Quantitative traits	Not Disease	2009-10-15	19197348	PLoS Genet	Genome-wide association studies in an isolated founder population from the Pacific Island of Kosrae.	Lowe JK	2009-02-06	2,906 Kosraen individuals	NA	19q13.32	19	44919689	TOMM40, APOC2, APOE, APOC4, APOC1	APOC1	rs4420638-G	rs4420638	5e-06	nearGene-3			341			http://www.ncbi.nlm.nih.gov/pubmed/19197348	0	4420638	0	0.21	5.30103	(TG)	0.22	[NR] mg/dL increase	Affymetrix [408,775]	N	APOE
APOE	Quantitative traits	Not Disease	2009-10-15	19197348	PLoS Genet	Genome-wide association studies in an isolated founder population from the Pacific Island of Kosrae.	Lowe JK	2009-02-06	2,906 Kosraen individuals	NA	19q13.32	19	44919689	TOMM40, APOC2, APOE, APOC4, APOC1	APOC1	rs4420638-G	rs4420638	2e-06	nearGene-3			341			http://www.ncbi.nlm.nih.gov/pubmed/19197348	0	4420638	0	0.21	5.69897	(CRP)	0.28	[NR] mg/L decrease	Affymetrix [408,775]	N	APOE
APOE	Metabolite levels	Not Disease	2012-11-21	22916037	PLoS Genet	Novel Loci for metabolic networks and multi-tissue expression studies reveal genes for atherosclerosis.	Inouye M	2012-08-16	6,608 European ancestry individuals	NA	19q13.32	19	44912383	APOE, APOEC1, APOEC2	APOC1	rs445925-?	rs445925	6e-42	nearGene-5			341			http://www.ncbi.nlm.nih.gov/pubmed/22916037	0	445925	0	0.06	41.2218		NR	NR	Illumina [~2 million] (imputed)	N	APOE
APOE	Metabolic syndrome	Metabolic Disease	2012-04-03	22399527	Circ Cardiovasc Genet	Genome-wide screen for metabolic syndrome susceptibility Loci reveals strong lipid gene contribution but no evidence for common genetic basis for clustering of metabolic syndrome traits.	Kristiansson K	2012-03-07	2,637 European ancestry cases, 7,927 European ancestry controls	NA	19q13.32	19	44892962	TOMM40, APOE	TOMM40	rs157582-T	rs157582	1e-08	intron			10452			http://www.ncbi.nlm.nih.gov/pubmed/22399527	0	157582	0	0.22	8	(TG)	0.1	[NR] mmol/l increase	Illumina [1,257,079] (imputed)	N	APOE
APOE	Longevity (90 years and older)	Longevity	2014-10-29	24688116	Hum Mol Genet	Genome-wide association meta-analysis of human longevity identifies a novel locus conferring survival beyond 90 years of age.	Deelen J	2014-03-31	5,406 European ancestry cases, 15,112 European ancestry controls	7,330 European ancestry cases, 61,156 European ancestry controls	19q13.32	19	44919689	APOE	APOC1	rs4420638-?	rs4420638	3e-36	nearGene-3			341			http://www.ncbi.nlm.nih.gov/pubmed/24688116	0	4420638	0	0.798	35.5229		1.39	[1.32-1.47]	Illumina [2,470,825] (Imputed)	N	APOE
APOE	Longevity (85 years and older)	Longevity	2014-10-29	24688116	Hum Mol Genet	Genome-wide association meta-analysis of human longevity identifies a novel locus conferring survival beyond 90 years of age.	Deelen J	2014-03-31	7,729 European ancestry cases, 16,121 European ancestry controls	13,060 European ancestry cases, 61,156 European ancestry controls	19q13.32	19	44919689	APOE	APOC1	rs4420638-?	rs4420638	2e-26	nearGene-3			341			http://www.ncbi.nlm.nih.gov/pubmed/24688116	0	4420638	0	0.798	25.699		1.22	[1.18-1.27]	Illumina [2,480,356] Imputed	N	APOE
APOE	Longevity	Longevity	2013-04-23	21418511	Aging Cell	Genome-wide association study identifies a single major locus contributing to survival into old age; the APOE locus revisited.	Deelen J	2011-03-21	403 European ancestry cases, 1,670 European ancestry controls	1,578 European ancestry cases, 1,997 European ancestry controls, 2,168 cases, 3,915 controls	19q13.32	19	44892362	TOMM40, APOE	TOMM40	rs2075650-?	rs2075650	3e-17	intron			10452			http://www.ncbi.nlm.nih.gov/pubmed/21418511	0	2075650	0	0.855	16.5229		1.41	[1.30-1.54]	Illumina [516,721]	N	APOE
APOE	Lipoprotein-associated phospholipase A2 activity and mass	Biomarker - Metabolic Disease	2013-01-30	23118302	Circ Cardiovasc Genet	Genome-wide association study evaluating lipoprotein-associated phospholipase A2 mass and activity at baseline and after rosuvastatin therapy.	Chu AY	2012-11-01	6,851 European ancestry individuals	13,664 European ancestry individuals	19q13.32	19	44912383	APOC1, APOE	APOC1	rs445925-T	rs445925	1e-56	nearGene-5			341			http://www.ncbi.nlm.nih.gov/pubmed/23118302	0	445925	0	0.11	56	(activity)	0.07	[0.049-0.093] ng/ml decrease	Illumina [796,174]	N	APOE
APOE	Lipid traits	Not Disease	2014-04-04	24023260	J Lipid Res	Genetic association with lipids in Filipinos: waist circumference modifies an APOA5 effect on triglyceride levels.	Wu Y	2013-09-10	1,782 Filipino ancestry mothers	1,719 Filipino ancestry offsprings	19q13.32	19	44908822	APOE	APOE	rs7412-T	rs7412	3e-53	missense			348			http://www.ncbi.nlm.nih.gov/pubmed/24023260	0	7412	0	0.12	52.5229	(LDL-C)	0.48	[0.42-0.54] unit decrease	Affymetrix [~3.7 million] (Imputed)	N	APOE
APOE	Lipid traits	Not Disease	2014-04-04	24023260	J Lipid Res	Genetic association with lipids in Filipinos: waist circumference modifies an APOA5 effect on triglyceride levels.	Wu Y	2013-09-10	1,782 Filipino ancestry mothers	1,719 Filipino ancestry offsprings	19q13.32	19	44908822	APOE	APOE	rs7412-T	rs7412	2e-30	missense			348			http://www.ncbi.nlm.nih.gov/pubmed/24023260	0	7412	0	0.12	29.699	(TC)	0.09	[0.070-0.110] unit decrease	Affymetrix [~3.7 million] (Imputed)	N	APOE
APOE	Lipid metabolism phenotypes	Not Disease	2012-02-28	22286219	Nat Genet	Genome-wide association study identifies multiple loci influencing human serum metabolite levels.	Kettunen J	2012-01-29	8,330 European ancestry individuals	NA	19q13.32	19	44908822	APOE, APOC1, APOC2	APOE	rs7412-?	rs7412	3e-58	missense			348			http://www.ncbi.nlm.nih.gov/pubmed/22286219	0	7412	0	NR	57.5229	(L-LDL-FC)	0.75	[0.65-0.85] unit decrease	Illumina [~7.7 million] (imputed)	N	APOE
APOE	Lipid metabolism phenotypes	Not Disease	2013-09-24	19936222	PLoS Genet	Forty-three loci associated with plasma lipoprotein size, concentration, and cholesterol content in genome-wide analysis.	Chasman DI	2009-11-20	Up to 17,296 European ancestry female individuals	Up to 2,700 individuals, Up to 2,000 European ancestry cardiovascular heart disease cases and controls	19q13.32	19	44744370	APOC1,2-APOE	BCL3	rs4803750-?	rs4803750	3e-51	intron			602			http://www.ncbi.nlm.nih.gov/pubmed/19936222	0	4803750	0	NR	50.5229	(APOB.assay, whole)	8.5	[NR] unit decrease	Illumina [335,603]	N	APOE
APOE	Lipid metabolism phenotypes	Not Disease	2013-09-24	19936222	PLoS Genet	Forty-three loci associated with plasma lipoprotein size, concentration, and cholesterol content in genome-wide analysis.	Chasman DI	2009-11-20	Up to 17,296 European ancestry female individuals	Up to 2,700 individuals, Up to 2,000 European ancestry cardiovascular heart disease cases and controls	19q13.32	19	44744370	APOC1,2-APOE	BCL3	rs4803750-?	rs4803750	1e-27	intron			602			http://www.ncbi.nlm.nih.gov/pubmed/19936222	0	4803750	0	NR	27	(LDL-C.assay, fasting)	9.28	[NR] unit decrease	Illumina [335,603]	N	APOE
APOE	Lipid metabolism phenotypes	Not Disease	2013-09-24	19936222	PLoS Genet	Forty-three loci associated with plasma lipoprotein size, concentration, and cholesterol content in genome-wide analysis.	Chasman DI	2009-11-20	Up to 17,296 European ancestry female individuals	Up to 2,700 individuals, Up to 2,000 European ancestry cardiovascular heart disease cases and controls	19q13.32	19	44744370	APOC1,2-APOE	BCL3	rs4803750-?	rs4803750	1e-37	intron			602			http://www.ncbi.nlm.nih.gov/pubmed/19936222	0	4803750	0	NR	37	(LDL-C.assay, whole)	9.28	[NR] unit decrease	Illumina [335,603]	N	APOE
APOE	LDL cholesterol	Biomarker - Metabolic Disease	2014-05-12	24097068	Nat Genet	Discovery and refinement of loci associated with lipid levels.	Willer CJ	2013-10-06	94,595 European ancestry individuals	93,982 European ancestry individuals	19q13.32	19	44919689	APOE	APOC1	rs4420638-G	rs4420638	2e-178	nearGene-3			341			http://www.ncbi.nlm.nih.gov/pubmed/24097068	0	4420638	0	0.19	177.699		0.23	[NR] unit increase	NR (Imputed)	N	APOE
APOE	LDL cholesterol	Biomarker - Metabolic Disease	2013-11-29	23726366	Am J Hum Genet	Genome-wide characterization of shared and distinct genetic components that influence blood lipid levels in ethnically diverse human populations.	Coram MA	2013-05-29	7,861 African American individuals, 3,425 Hispanic individuals	7,138 African American individuals	19q13.32	19	44900155	APOE	TOMM40	rs1160985-C	rs1160985	2e-21	intron			10452			http://www.ncbi.nlm.nih.gov/pubmed/23726366	0	1160985	0	0.365	20.699	(AA)	6.77	[NR] unit increase	Affymetrix [NR]	N	APOE
APOE	LDL cholesterol	Biomarker - Metabolic Disease	2012-11-19	23067351	Clin Transl Sci	High density GWAS for LDL cholesterol in African Americans using electronic medical records reveals a strong protective variant in APOE.	Rasmussen-Torvik LJ	2012-08-23	1,249 African American individuals	NA	19q13.32	19	44908822	APOE	APOE	rs7412-?	rs7412	2e-09	missense			348			http://www.ncbi.nlm.nih.gov/pubmed/23067351	0	7412	0	0.1	8.69897		12.3	[8.4-16.3] mg/dL decrease	Illumina [910,341]	N	APOE
APOE	LDL cholesterol	Biomarker - Metabolic Disease	2010-10-17	20864672	Arterioscler Thromb Vasc Biol	Genetic variants influencing circulating lipid levels and risk of coronary artery disease.	Waterworth DM	2010-09-23	up to 17,723 European ancestry individuals	up to 37,774 European ancestry individuals, up to 9,665 Indian Asian ancestry individuals	19q13.32	19	44919689	APOE,APOC1,APOC4,APOC2	APOC1	rs4420638-G	rs4420638	2e-40	nearGene-3			341			http://www.ncbi.nlm.nih.gov/pubmed/20864672	0	4420638	0	0.18	39.699		0.06	[0.05-0.07] unit increase	Affymetrix, Illumina & Perlegen [2,155,369] (imputed)	N	APOE
APOE	LDL cholesterol	Biomarker - Metabolic Disease	2012-01-25	20686565	Nature	Biological, clinical and population relevance of 95 loci for blood lipids.	Teslovich TM	2010-08-05	95,454 European ancestry individuals	NA	19q13.32	19	44919689	APOE,APOC1,APOC2	APOC1	rs4420638-G	rs4420638	9e-147	nearGene-3			341			http://www.ncbi.nlm.nih.gov/pubmed/20686565	0	4420638	0	0.17	146.046		7.14	[6.57-7.71] mg/dL increase	Affymetrix, Illumina & Perlegen [~2.6 million] (imputed)	N	APOE
APOE	LDL cholesterol	Biomarker - Metabolic Disease	2009-01-12	19060911	Nat Genet	Loci influencing lipid levels and coronary heart disease risk in 16 European population cohorts.	Aulchenko YS	2008-12-07	17,083 European ancestry individuals, 714 Orcadian individuals	NA	19q13.32	19	44892009	TOMM40, APOE	TOMM40	rs157580-G	rs157580	2e-19	intron			10452			http://www.ncbi.nlm.nih.gov/pubmed/19060911?ordinalpos=1&itool=EntrezSystem2.PEntrez.Pubmed.Pubmed_ResultsPanel.Pubmed_DefaultReportPanel.Pubmed_RVDocSum	0	157580	0	0.33	18.699		0.11	[NR] s.d. decrease	Illumina and Affymetrix [up to 600,000]	N	APOE
APOE	LDL cholesterol	Biomarker - Metabolic Disease	2009-01-12	19060906	Nat Genet	Common variants at 30 loci contribute to polygenic dyslipidemia.	Kathiresan S	2008-12-07	19,840 European ancestry individuals	Up to 20,623 European ancestry individuals	19q13.32	19	44919689	APOE, APOC1, APOC4, APOC2	APOC1	rs4420638-G	rs4420638	4e-27	nearGene-3			341			http://www.ncbi.nlm.nih.gov/pubmed/19060906?ordinalpos=1&itool=EntrezSystem2.PEntrez.Pubmed.Pubmed_ResultsPanel.Pubmed_DefaultReportPanel.Pubmed_RVDocSum	0	4420638	0	0.16	26.3979		0.29	[0.17-0.41] s.d. increase	Affymetrix and Illumina [~2,600,000] (imputed)	N	APOE
APOE	LDL cholesterol	Biomarker - Metabolic Disease	2008-12-09	18802019	Arterioscler Thromb Vasc Biol	Common SNPs in HMGCR in micronesians and whites associated with LDL-cholesterol levels affect alternative splicing of exon13.	Burkhardt R	2008-09-18	2,346 Micronesian ancestry individuals	NA	19q13.32	19	44919689	APOE, APOC1, APOC4, APOC2	APOC1	rs4420638-?	rs4420638	2e-07	nearGene-3			341			http://www.ncbi.nlm.nih.gov/pubmed/18802019	0	4420638	0	NR	6.69897		NR	NR	Affymetrix [~500,000]	N	APOE
APOE	LDL cholesterol	Biomarker - Metabolic Disease	2008-11-25	18193044	Nat Genet	Six new loci associated with blood low-density lipoprotein cholesterol, high-density lipoprotein cholesterol or triglycerides in humans.	Kathiresan S	2008-01-13	2,758 European ancestry individuals	18,544 European ancestry individuals	19q13.32	19	44919689	APOE, APOC1, APOC4, APOC2	APOC1	rs4420638-G	rs4420638	1e-60	nearGene-3			341			http://www.ncbi.nlm.nih.gov/pubmed/18193044?ordinalpos=1&itool=EntrezSystem2.PEntrez.Pubmed.Pubmed_ResultsPanel.Pubmed_RVDocSum	0	4420638	0	0.2	60		0.19	[0.15-0.23] % SD higher	Affymetrix[389,878]	N	APOE
APOE	LDL cholesterol	Biomarker - Metabolic Disease	2008-11-25	18193043	Nat Genet	Newly identified loci that influence lipid concentrations and risk of coronary artery disease.	Willer CJ	2008-01-13	8,589 European ancestry individuals	12,981 European ancestry individuals	19q13.32	19	44919689	APOE,APOC1,APOC4	APOC1	rs4420638-G	rs4420638	3e-43	nearGene-3			341			http://www.ncbi.nlm.nih.gov/pubmed/18193043?ordinalpos=1&itool=EntrezSystem2.PEntrez.Pubmed.Pubmed_ResultsPanel.Pubmed_RVDocSum	0	4420638	0	0.18	42.5229		6.61	[NR] mg/dl higher	Illumina and Affymetrix[~2,261,000] (imputed)	N	APOE
APOE	Hippocampal atrophy	Neurodegenerative Disease	2012-07-31	22745009	Ann Neurol	Multiple loci influencing hippocampal degeneration identified by genome scan.	Melville SA	2012-05-15	1149 European ancestry Alzheimer disease cases, 336 European ancestry individuals with mild cognitive impairment, 188 European ancestry controls	419 African American Alzheimer disease cases	19p12			APOE	-	APOE-E4	APOE	2e-33							http://www.ncbi.nlm.nih.gov/pubmed/22745009				0.19		(Hippocampal volume)	NR	NR	Illumina [2,131,250] (imputed)	N	APOE
APOE	Hippocampal atrophy	Neurodegenerative Disease	2012-07-31	22745009	Ann Neurol	Multiple loci influencing hippocampal degeneration identified by genome scan.	Melville SA	2012-05-15	1149 European ancestry Alzheimer disease cases, 336 European ancestry individuals with mild cognitive impairment, 188 European ancestry controls	419 African American Alzheimer disease cases	19p12			APOE	-	APOE-E4	APOE	1e-07							http://www.ncbi.nlm.nih.gov/pubmed/22745009				0.19		(Total cerebral volume)	NR	NR	Illumina [2,131,250] (imputed)	N	APOE
APOE	HDL Cholesterol - Triglycerides (HDLC-TG)	Biomarker - Metabolic Disease	2011-04-11	21386085	Diabetes	A bivariate genome-wide approach to metabolic syndrome: STAMPEED consortium.	Kraja AT	2011-03-08	22,161 European ancestry individuals	NA	19q13.32	19	44911194	LOC100129500	APOE - APOC1	rs439401-C	rs439401	1e-08	Intergenic	348	341		1.8	3.13	http://www.ncbi.nlm.nih.gov/pubmed/21386085	0	439401	1	NR	8		0.24	[0.16-0.32] unit increase	Affymetrix & Illumina [~2.5 million] (imputed)	N	APOE
APOE	HDL cholesterol	Biomarker - Metabolic Disease	2014-05-12	24097068	Nat Genet	Discovery and refinement of loci associated with lipid levels.	Willer CJ	2013-10-06	94,595 European ancestry individuals	93,982 European ancestry individuals	19q13.32	19	44919689	APOE	APOC1	rs4420638-G	rs4420638	2e-21	nearGene-3			341			http://www.ncbi.nlm.nih.gov/pubmed/24097068	0	4420638	0	0.19	20.699		0.07	[NR] unit decrease	NR (Imputed)	N	APOE
APOE	HDL cholesterol	Biomarker - Metabolic Disease	2011-10-11	21909109	Nat Genet	Large-scale genome-wide association studies in East Asians identify new genetic loci influencing metabolic traits.	Kim YJ	2011-09-11	12,545 Korean ancestry individuals	Up to 30,395 East Asian ancestry individuals	19q13.32	19	44873027	PVRL2, TOMM40, APOE	PVRL2	rs519113-C	rs519113	8e-11	intron			5819			http://www.ncbi.nlm.nih.gov/pubmed/21909109	0	519113	0	0.15	10.0969		0.02	[0.012-0.023] mg/dL decrease	Affymetrix [~2.2 million] (imputed)	N	APOE
APOE	HDL cholesterol	Biomarker - Metabolic Disease	2012-01-25	20686565	Nature	Biological, clinical and population relevance of 95 loci for blood lipids.	Teslovich TM	2010-08-05	99,900 European ancestry individuals	NA	19q13.32	19	44919689	APOE,APOC1,APOC2	APOC1	rs4420638-G	rs4420638	4e-21	nearGene-3			341			http://www.ncbi.nlm.nih.gov/pubmed/20686565	0	4420638	0	0.17	20.3979		1.06	[0.82-1.3] mg/dL decrease	Affymetrix, Illumina & Perlegen [~2.6 million] (imputed)	N	APOE
APOE	HDL cholesterol	Biomarker - Metabolic Disease	2009-01-12	19060911	Nat Genet	Loci influencing lipid levels and coronary heart disease risk in 16 European population cohorts.	Aulchenko YS	2008-12-07	20,697 European ancestry individuals, 715 Orcadian individuals	NA	19q13.32	19	44892009	TOMM40, APOE	TOMM40	rs157580-G	rs157580	4e-07	intron			10452			http://www.ncbi.nlm.nih.gov/pubmed/19060911?ordinalpos=1&itool=EntrezSystem2.PEntrez.Pubmed.Pubmed_ResultsPanel.Pubmed_DefaultReportPanel.Pubmed_RVDocSum	0	157580	0	0.33	6.39794		0.06	[NR] s.d. increase	Illumina and Affymetrix [up to ~600,000]	N	APOE
APOE	Cognitive decline (age-related)	Neurodegenerative Disease	2014-08-02	24468470	Neurobiol Aging	Genetic susceptibility to accelerated cognitive decline in the US Health and Retirement Study.	Zhang C	2013-12-26	5,765 European ancestry individuals, 890 African American individuals	NA	19q13.32	19	44906745	APOE	APOE	rs769449-?	rs769449	5e-19	intron			348			http://www.ncbi.nlm.nih.gov/pubmed/24468470	0	769449	0	0.116	18.301	(EA)	0.03	[0.02457-0.03835] unit decrease	Illumina [1,530,316]	N	APOE
APOE	Cognitive decline	Neurodegenerative Disease	2011-12-03	22054870	Neurobiol Aging	A genome-wide scan for common variants affecting the rate of age-related cognitive decline.	De Jager PL	2011-11-03	749 European ancestry individuals	1,562 European ancestry individuals, 717 cases	19q13.32	19	44919689	TOMM40, APOE	APOC1	rs4420638-?	rs4420638	4e-27	nearGene-3			341			http://www.ncbi.nlm.nih.gov/pubmed/22054870	0	4420638	0	NR	26.3979		NR	NR	Affymetrix [672,266] (pooled)	N	APOE
APOE	Cholesterol, total	Biomarker - Metabolic Disease	2014-05-12	24097068	Nat Genet	Discovery and refinement of loci associated with lipid levels.	Willer CJ	2013-10-06	94,595 European ancestry individuals	93,982 European ancestry individuals	19q13.32	19	44919689	APOE	APOC1	rs4420638-G	rs4420638	1e-149	nearGene-3			341			http://www.ncbi.nlm.nih.gov/pubmed/24097068	0	4420638	0	0.19	149		0.2	[NR] unit increase	NR (Imputed)	N	APOE
APOE	Cholesterol, total	Biomarker - Metabolic Disease	2012-01-25	20686565	Nature	Biological, clinical and population relevance of 95 loci for blood lipids.	Teslovich TM	2010-08-05	100,184 European ancestry individuals	NA	19q13.32	19	44919689	APOE,APOC1,APOC2	APOC1	rs4420638-G	rs4420638	5e-111	nearGene-3			341			http://www.ncbi.nlm.nih.gov/pubmed/20686565	0	4420638	0	0.17	110.301		6.83	[6.2-7.46] mg/dL increase	Affymetrix, Illumina & Perlegen [~2.6 million] (imputed)	N	APOE
APOE	Cholesterol, total	Biomarker - Metabolic Disease	2009-01-12	19060911	Nat Genet	Loci influencing lipid levels and coronary heart disease risk in 16 European population cohorts.	Aulchenko YS	2008-12-07	21,848 European ancestry individuals, 714 Orcadian individuals	NA	19q13.32	19	44892362	TOMM40, APOE	TOMM40	rs2075650-G	rs2075650	3e-19	intron			10452			http://www.ncbi.nlm.nih.gov/pubmed/19060911?ordinalpos=1&itool=EntrezSystem2.PEntrez.Pubmed.Pubmed_ResultsPanel.Pubmed_DefaultReportPanel.Pubmed_RVDocSum	0	2075650	0	0.15	18.5229		0.14	[NR] s.d. increase	Illumina and Affymetrix [up to ~600,000]	N	APOE
APOE	Cardiovascular disease risk factors	Cardiovascular Disease	2010-09-28	20838585	PLoS Genet	Longitudinal genome-wide association of cardiovascular disease risk factors in the Bogalusa heart study.	Smith EN	2010-09-09	525 European ancestry individuals	2,265 European ancestry individuals	19q13.32	19	44912383	APOE	APOC1	rs445925-G	rs445925	9e-19	nearGene-5			341			http://www.ncbi.nlm.nih.gov/pubmed/20838585	0	445925	0	NR	18.0458	(LDL-cholesterol)	11.96	[9.33-14.59] % SD increase	Illumina [545,821]	N	APOE
APOE	C-reactive protein	Biomarker - Inflammatory Disease	2014-01-10	23844046	PLoS One	Are C-reactive protein associated genetic variants associated with serum levels and retinal markers of microvascular pathology in Asian populations from Singapore?	Dorajoo R	2013-07-02	2,179 Chinese ancestry individuals, 2,275 Malay ancestry individuals, 2,238 Asian Indian ancestry individuals	NA	19q13.32	19	44892362	APOE	TOMM40	rs2075650-G	rs2075650	2e-21	intron			10452			http://www.ncbi.nlm.nih.gov/pubmed/23844046	0	2075650	0	0.122	20.699		0.12	[NR] unit increase	Illumina [Up to 1,745,429] (Imputed)	N	APOE
APOE	C-reactive protein	Biomarker - Inflammatory Disease	2011-01-16	21196492	Hum Mol Genet	Genome-wide association study for C-reactive protein levels identified pleiotropic associations in the IL6 locus.	Okada Y	2010-12-31	10,112 Japanese ancestry individuals	2,742 Japanese ancestry individuals	19q13.32	19	44919689	APOE-CI-CII cluster	APOC1	rs4420638-A	rs4420638	3e-07	nearGene-3			341			http://www.ncbi.nlm.nih.gov/pubmed/21196492	0	4420638	0	0.9	6.52288		0.14	[0.09-0.19] unit increase	Illumina [477,784]	N	APOE
APOE	C-reactive protein	Biomarker - Inflammatory Disease	2009-07-12	19567438	JAMA	Genetic Loci associated with C-reactive protein levels and risk of coronary heart disease.	Elliott P	2009-07-01	17,967 European ancestry and Indian Asian ancestry individuals	13,615 European ancestry and India Asian ancestry Individuals	19q13.32	19	44919689	APOE, APOC1, APOCII	APOC1	rs4420638-G	rs4420638	5e-27	nearGene-3			341			http://www.ncbi.nlm.nih.gov/pubmed/19567438	0	4420638	0	NR	26.301		21.8	[18.1-25.3] % decrease	Affymetrix, Illumina & Perlegen [~1.4 million] (imputed)	N	APOE
APOE	C-reactive protein	Biomarker - Inflammatory Disease	2008-11-25	18439552	Am J Hum Genet	Polymorphisms of the HNF1A gene encoding hepatocyte nuclear factor-1 alpha are associated with C-reactive protein.	Reiner AP	2008-04-24	909 European ancestry individuals	5,106 European ancestry individuals	19q13.32	19	44892362	APOE	TOMM40	rs2075650-?	rs2075650	1e-07	intron			10452			http://www.ncbi.nlm.nih.gov/pubmed/18439552?ordinalpos=1&itool=EntrezSystem2.PEntrez.Pubmed.Pubmed_ResultsPanel.Pubmed_RVDocSum	0	2075650	0	NR	7		NR	NR	Illumina[317,000]	N	APOE
APOE	C-reactive protein	Biomarker - Inflammatory Disease	2008-11-25	18439548	Am J Hum Genet	Loci related to metabolic-syndrome pathways including LEPR,HNF1A, IL6R, and GCKR associate with plasma C-reactive protein: the Women's Genome Health Study.	Ridker PM	2008-04-24	6,345 European ancestry female individuals	NA	19q13.32	19	44906745	APOE	APOE	rs769449-?	rs769449	9e-21	intron			348			http://www.ncbi.nlm.nih.gov/pubmed/18439548?ordinalpos=2&itool=EntrezSystem2.PEntrez.Pubmed.Pubmed_ResultsPanel.Pubmed_RVDocSum	0	769449	0	NR	20.0458		0.26	[NR] mg/dl decrease	Illumina[336,108]	N	APOE
APOE	Brain imaging	Not disease	2010-02-12	20100581	Neuroimage	Whole genome association study of brain-wide imaging phenotypes for identifying quantitative trait loci in MCI and AD: A study of the ADNI cohort.	Shen L	2010-01-22	175 European ancestry Alzheimer cases, 354 European ancestry amnestic mild cognitive impairment cases, 204 European ancestry controls	NA	19q13.32[rs429358];			APOE	-	rs429358-?	rs429358	NS							http://www.ncbi.nlm.nih.gov/pubmed/20100581?itool=EntrezSystem2.PEntrez.Pubmed.Pubmed_ResultsPanel.Pubmed_RVDocSum&ordinalpos=1				NR		NS	NR	NR	Illumina [530,992]	N	APOE
APOE	Blood metabolite ratios	Not Disease	2014-12-10	24816252	Nat Genet	An atlas of genetic influences on human blood metabolites.	Shin SY	2014-05-11	Up to 5,591 European ancestry individuals	Up to 1,767 European ancestry individuals	19q13.32	19	44912383	APOE	APOC1	rs445925-A	rs445925	5e-23	nearGene-5			341			http://www.ncbi.nlm.nih.gov/pubmed/24816252	0	445925	0	0.08	22.301	(X-11820/cholesterol)	0.09	[0.071-0.107] unit increase	Illumina & Affymetrix [2.1 million] Imputed	N	APOE
APOE	Apolipoprotein Levels	Biomarker - Metabolic Disease	2012-12-21	23031429	Twin Res Hum Genet	A genome-wide association study of monozygotic twin-pairs suggests a locus related to variability of serum high-density lipoprotein cholesterol.	Surakka I	2012-10-03	1,720 European ancestry monozygotic twins	NA	19q13.32	19	44912383	APOE, APOC1	APOC1	rs445925-G	rs445925	2e-14	nearGene-5			341			http://www.ncbi.nlm.nih.gov/pubmed/23031429	0	445925	0	NR	13.699	(APOB)	0.15	[0.11-0.19] unit increase	Illumina [~2.5 million] (imputed)	N	APOE
APOE	Apolipoprotein Levels	Biomarker - Metabolic Disease	2012-12-21	23031429	Twin Res Hum Genet	A genome-wide association study of monozygotic twin-pairs suggests a locus related to variability of serum high-density lipoprotein cholesterol.	Surakka I	2012-10-03	1,720 European ancestry monozygotic twins	NA	19q13.32	19	44912383	APOE/APOC1	APOC1	rs445925-G	rs445925	4e-11	nearGene-5			341			http://www.ncbi.nlm.nih.gov/pubmed/23031429	0	445925	0	NR	10.3979	(APOE)	0.23	[0.16-0.30] unit decrease	Illumina [~2.5 million] (imputed)	N	APOE
APOE	Alzheimer's disease biomarkers	Biomarker - Neurodegenerative Disease	2013-09-27	23562540	Neuron	GWAS of cerebrospinal fluid tau levels identifies risk variants for Alzheimer's disease.	Cruchaga C	2013-04-04	591 European ancestry cases, 687 European ancestry controls		19q13.32	19	44906745	APOE, TOMM40	APOE	rs769449-A	rs769449	2e-16	intron			348			http://www.ncbi.nlm.nih.gov/pubmed/23562540	0	769449	0	NR	15.699	(tau)	0.08	[NR] unit increase	Illumina [5,815,690] (Imputed)	N	APOE
APOE	Alzheimer's disease biomarkers	Biomarker - Neurodegenerative Disease	2013-09-27	23562540	Neuron	GWAS of cerebrospinal fluid tau levels identifies risk variants for Alzheimer's disease.	Cruchaga C	2013-04-04	591 European ancestry cases, 687 European ancestry controls		19q13.32	19	44906745	APOE, TOMM40	APOE	rs769449-A	rs769449	2e-18	intron			348			http://www.ncbi.nlm.nih.gov/pubmed/23562540	0	769449	0	NR	17.699	(ptau)	0.09	[NR] unit increase	Illumina [5,815,690] (Imputed)	N	APOE
APOE	Alzheimer's disease biomarkers	Biomarker - Neurodegenerative Disease	2013-06-06	23419831	Mol Psychiatry	APOE and BCHE as modulators of cerebral amyloid deposition: a florbetapir PET genome-wide association study.	Ramanan VK	2013-02-19	555 European ancestry individuals	NA	19q13.32	19	44908684	APOE	APOE	rs429358-C	rs429358	5e-14	missense			348			http://www.ncbi.nlm.nih.gov/pubmed/23419831	0	429358	0	0.28	13.301	(Cortical Ab)	NR	NR	Illumina [6,108,668] (imputed)	N	APOE
APOE	Alzheimer's disease biomarkers	Biomarker - Neurodegenerative Disease	2011-01-12	21123754	Neurology	Genome-wide association study of CSF biomarkers Abeta1-42, t-tau, and p-tau181p in the ADNI cohort.	Kim S	2010-12-01	96 European ancestry Alzheimer disease cases, 176 European ancestry individuals with mild cognitive impairment, 102 European ancestry controls	NA	19q13.32	19	44908684	APOE	APOE	rs429358-?	rs429358	1e-06	missense			348			http://www.ncbi.nlm.nih.gov/pubmed/21123754	0	429358	0	NR	6	(AB1-42, p-tau181p, p-tau181p/AB1-42, t-tau/AB1-42)	NR	NR	Illumina [322,557]	N	APOE
APOE	Alzheimer's disease biomarkers	Biomarker - Neurodegenerative Disease	2011-01-12	21123754	Neurology	Genome-wide association study of CSF biomarkers Abeta1-42, t-tau, and p-tau181p in the ADNI cohort.	Kim S	2010-12-01	96 European ancestry Alzheimer disease cases, 176 European ancestry individuals with mild cognitive impairment, 102 European ancestry controls	NA	19q13.32	19	44911194	LOC100129500	APOE - APOC1	rs439401-?	rs439401	1e-06	Intergenic	348	341		1.8	3.13	http://www.ncbi.nlm.nih.gov/pubmed/21123754	0	439401	1	NR	6	(AB1-42)	NR	NR	Illumina [322,557]	N	APOE
APOE	Alzheimer's disease (late onset)	Neurodegenerative Disease	2013-07-12	23565137	PLoS One	SORL1 is genetically associated with late-onset Alzheimer's disease in Japanese, Koreans and Caucasians.	Miyashita A	2013-04-02	891 Japanese ancestry cases, 844 Japanese ancestry controls	1,224 East Asian ancestry cases, 2,114 East Asian ancestry controls, 11,840 European ancestry cases, 10,931 European ancestry controls	19q13.32	19	44873027	APOE, CEACAM16, BCL3, PVRL2, TOMM40, PPP1R37	PVRL2	rs519113-G	rs519113	5e-39	intron			5819			http://www.ncbi.nlm.nih.gov/pubmed/23565137	0	519113	0	0.29	38.301	(Japanese)	2.09	[1.87-2.34]	Affymetrix [5,877,918] (Imputed)	N	APOE
APOE	Alzheimer's disease (late onset)	Neurodegenerative Disease	2010-10-14	20885792	PLoS Genet	Dementia revealed: novel chromosome 6 locus for late-onset Alzheimer disease provides genetic evidence for folate-pathway abnormalities.	Naj AC	2010-09-23	931 cases, 1,104 controls	1,338 cases, 2,003 controls	19q13.32	19	44892362	APOE,TOMM40	TOMM40	rs2075650-G	rs2075650	5e-36	intron			10452			http://www.ncbi.nlm.nih.gov/pubmed/20885792	0	2075650	0	0.2	35.301		2.94	[2.48-3.47]	Illumina [483,399]	N	APOE
APOE	Alzheimer's disease (late onset)	Neurodegenerative Disease	2008-11-25	17474819	J Clin Psychiatry	A high-density whole-genome association study reveals that APOE is the major susceptibility gene for sporadic late-onset Alzheimer's disease.	Coon KD	2007-04-01	664 European ancestry cases, 422 European ancestry controls	NA	19q13.32	19	44919689	APOE	APOC1	rs4420638-?	rs4420638	1e-39	nearGene-3			341			http://www.ncbi.nlm.nih.gov/pubmed/17474819?ordinalpos=4&itool=EntrezSystem2.PEntrez.Pubmed.Pubmed_ResultsPanel.Pubmed_RVDocSum	0	4420638	0	NR	39		4.01	[NR]	Affymetrix[~502,627]	N	APOE
APOE	Alzheimer's disease (age of onset)	Neurodegenerative Disease	2011-11-19	22005931	Mol Psychiatry	Genome-wide association analysis of age-at-onset in Alzheimer's disease.	Kamboh MI	2011-10-18	1,440 European ancestry cases, 782 cases	NA	19q13.32	19	44919689	APOE, TOMM40, APOC1	APOC1	rs4420638-?	rs4420638	1e-12	nearGene-3			341			http://www.ncbi.nlm.nih.gov/pubmed/22005931	0	4420638	0	NR	12		NR	NR	Illumina [2,543,888] (imputed)	N	APOE
APOE	Alzheimer's disease	Neurodegenerative Disease	2014-11-13	24770881	Acta Neuropathol	ABCC9 gene polymorphism is associated with hippocampal sclerosis of aging pathology.	Nelson PT	2014-04-27	1443 cases and 99 controls	NA	19q13.32	19	44892362	TOMM40, APOE	TOMM40	rs2075650-?	rs2075650	4e-13	intron			10452			http://www.ncbi.nlm.nih.gov/pubmed/24770881	0	2075650	0	NR	12.3979		NR	NR	NR [4,913,579] (imputed)	N	APOE
APOE	Alzheimer's disease	Neurodegenerative Disease	2014-12-02	24755620	PLoS One	Overrepresentation of glutamate signaling in Alzheimer's disease: network-based pathway enrichment using meta-analysis of genome-wide association studies.	Perez-Palma E	2014-04-22	2,540 European ancestry cases, 2,029 European ancestry controls	NA	19q13.32	19	44892362	TOMM40, PVRL2, APOC1, APOE, BCAM, PVR, BCL3, EXOC3L2	TOMM40	rs2075650-G	rs2075650	9e-116	intron			10452			http://www.ncbi.nlm.nih.gov/pubmed/24755620	0	2075650	0	NR	115.046		4.48	[NR]	Affymetrix & Illumina [1,216,213] (Imputed)	N	APOE
APOE	Alzheimer's disease	Neurodegenerative Disease	2012-08-14	22832961	Transl Psychiatry	Genome-wide association study of Alzheimer's disease.	Kamboh MI	2012-05-15	1,291 European ancestry cases, 938 European ancestry controls	509 European ancestry cases, 753 European ancestry controls, 2,218 cases, 2,583 controls	19q13.32	19	44919689	APOE, TOMM40, APOC1	APOC1	rs4420638-?	rs4420638	8e-149	nearGene-3			341			http://www.ncbi.nlm.nih.gov/pubmed/22832961	0	4420638	0	NR	148.097		3.45	[NR]	Illumina [2,543,888] (imputed)	N	APOE
APOE	Alzheimer's disease	Neurodegenerative Disease	2012-02-24	22245343	Neuroimage	A large scale multivariate parallel ICA method reveals novel imaging-genetic relationships for Alzheimer's disease in the ADNI cohort.	Meda SA	2012-01-08	367 European ancestry individuals with mild cognitive impairment, 181 European ancestry individuals with mild early-stage LOAD, 209 European ancestry controls	NA	NR			APOE	-	APOE-E4	NR	7e-16							http://www.ncbi.nlm.nih.gov/pubmed/22245343				NR			NR	NR	Illumina [533,872]	N	APOE
APOE	Alzheimer's disease	Neurodegenerative Disease	2012-02-24	22245343	Neuroimage	A large scale multivariate parallel ICA method reveals novel imaging-genetic relationships for Alzheimer's disease in the ADNI cohort.	Meda SA	2012-01-08	367 European ancestry individuals with mild cognitive impairment, 181 European ancestry individuals with mild early-stage LOAD, 209 European ancestry controls	NA	NR			APOE	-	APOE-E3	NR	4e-09							http://www.ncbi.nlm.nih.gov/pubmed/22245343				NR			NR	NR	Illumina [533,872]	N	APOE
APOE	Alzheimer's disease	Neurodegenerative Disease	2011-06-23	21627779	Genome Med	The membrane-spanning 4-domains, subfamily A (MS4A) gene cluster contains a common variant associated with Alzheimer's disease.	Antunez C	2011-05-31	319 European ancestry cases, 769 European ancestry controls, 2,690 cases, 2,237 controls	4,982 European ancestry cases, 7,961 European ancestry controls, 2,190 cases, 3,374 controls	19q13.32	19	44892009	APOE	TOMM40	rs157580-?	rs157580	8e-89	intron			10452			http://www.ncbi.nlm.nih.gov/pubmed/21627779	0	157580	0	NR	88.0969		1.69	[NR]	Affymetrix and Illumina [696,707](imputed)	N	APOE
APOE	Alzheimer's disease	Neurodegenerative Disease	2010-06-14	20460622	JAMA	Genome-wide analysis of genetic loci associated with Alzheimer disease.	Seshadri S	2010-05-12	973 incident AD cases, 2,033 prevalent AD cases, 22,604 controls of European and Hispanic ancestry	6,505 European ancestry cases, 13,532 European ancestry controls	19q13.32	19	44892362	APOE	TOMM40	rs2075650-G	rs2075650	1e-295	intron			10452			http://www.ncbi.nlm.nih.gov/pubmed/20460622	0	2075650	0	0.14	295		2.53	[2.41-2.66]	Affymetrix and Illumina [~2.5 million] (imputed)	N	APOE
APOE	Alzheimer's disease	Neurodegenerative Disease	2009-09-30	20061627	J Alzheimers Dis	Genome-wide scan of copy number variation in late-onset Alzheimer's disease.	Heinzen EL	2009-09-11	331 European ancestry cases, 368 European ancestry controls	NA	19q13.32	19	44892362	TOMM40, APOE	TOMM40	rs2075650-?	rs2075650	3e-11	intron			10452			http://www.ncbi.nlm.nih.gov/pubmed/20061627	0	2075650	0	0.15	10.5229		NR	NR	Illumina [~550,000]	N	APOE
APOE	Alzheimer's disease	Neurodegenerative Disease	2009-09-29	19734902	Nat Genet	Genome-wide association study identifies variants at CLU and PICALM associated with Alzheimer's disease.	Harold D	2009-09-06	3,941 European ancestry cases, 7,848 European ancestry controls	2,023 European ancestry cases, 2,340 European ancestry controls	19q13.32	19	44892362	APOE, TOMM40	TOMM40	rs2075650-?	rs2075650	2e-157	intron			10452			http://www.ncbi.nlm.nih.gov/pubmed/19734902?ordinalpos=1&itool=EntrezSystem2.PEntrez.Pubmed.Pubmed_ResultsPanel.Pubmed_DefaultReportPanel.Pubmed_RVDocSum	0	2075650	0	0.15	156.699		2.53	[2.37-2.71]	Illumina [529,205]	N	APOE
APOE	Alzheimer's disease	Neurodegenerative Disease	2009-09-29	19734903	Nat Genet	Genome-wide association study identifies variants at CLU and CR1 associated with Alzheimer's disease.	Lambert JC	2009-09-06	2,032 European ancestry cases, 5,328 European ancestry controls	3,978 European ancestry cases, 3,297 European ancestry controls	19q13.32	19	44892362	APOE	TOMM40	rs2075650-?	rs2075650	2e-16	intron			10452			http://www.ncbi.nlm.nih.gov/pubmed/19734903?ordinalpos=1&itool=EntrezSystem2.PEntrez.Pubmed.Pubmed_ResultsPanel.Pubmed_DefaultReportPanel.Pubmed_RVDocSum	0	2075650	0	0.9	15.699		NR	NR	Illumina [537,029]	N	APOE
APOE	Alzheimer's disease	Neurodegenerative Disease	2009-02-25	19125160	Mol Psychiatry	Examination of the current top candidate genes for AD in a genome-wide association study.	Feulner TM	2009-01-07	491 European ancestry cases, 479 European ancestry controls	NA	19q13.32	19	44892009	TOMM40, APOE	TOMM40	rs157580-?	rs157580	1e-40	intron			10452			http://www.ncbi.nlm.nih.gov/pubmed/19125160?ordinalpos=1&itool=EntrezSystem2.PEntrez.Pubmed.Pubmed_ResultsPanel.Pubmed_DefaultReportPanel.Pubmed_RVDocSum	0	157580	0	NR	40		NR	NR	Illumina [~550,000]	N	APOE
APOE	Alzheimer's disease	Neurodegenerative Disease	2008-11-25	18823527	BMC Med Genomics	A genome-wide association study for late-onset Alzheimer's disease using DNA pooling.	Abraham R	2008-09-29	1,082 European ancestry cases, 1,239 European ancestry controls	1,400 controls	19q13.32	19	44878777	PVRL2, TOMM40, APOE	PVRL2	rs6859-A	rs6859	6e-14	intron			5819			http://www.ncbi.nlm.nih.gov/pubmed/18823527?ordinalpos=2&itool=EntrezSystem2.PEntrez.Pubmed.Pubmed_ResultsPanel.Pubmed_DefaultReportPanel.Pubmed_RVDocSum	0	6859	0	NR	13.2218		NR	NR	Illumina[561,494](pooled)	N	APOE
APOE	Alzheimer's disease	Neurodegenerative Disease	2008-11-25	17998437	Arch Neurol	Candidate single-nucleotide polymorphisms from a genomewide association study of Alzheimer disease.	Li H	2007-11-12	753 European ancestry cases, 736 European ancestry controls	418 European ancestry cases, 249 European ancestry controls	19q13.32	19	44919689	APOE, APOC1	APOC1	rs4420638-?	rs4420638	2e-44	nearGene-3			341			http://www.ncbi.nlm.nih.gov/pubmed/17998437?ordinalpos=1&itool=EntrezSystem2.PEntrez.Pubmed.Pubmed_ResultsPanel.Pubmed_RVDocSum	0	4420638	0	NR	43.699		NR	NR	Affymetrix[469,438]	N	APOE
APOE	Alzheimer's disease	Neurodegenerative Disease	2008-11-25	17975299	Neurodegener Dis	Sorl1 as an Alzheimer's disease predisposition gene?	Webster JA	2007-11-01	664 cases, 422 controls	NA	19q13.32	19	44919689	APOE	APOC1	rs4420638-?	rs4420638	1e-39	nearGene-3			341			http://www.ncbi.nlm.nih.gov/pubmed/17975299?ordinalpos=1&itool=EntrezSystem2.PEntrez.Pubmed.Pubmed_ResultsPanel.Pubmed_RVDocSum	0	4420638	0	NR	39		NR	NR	Affymetrix[~502,627]	N	APOE
APOE	Age-related macular degeneration	Neurodegenerative Disease	2013-07-31	23455636	Nat Genet	Seven new loci associated with age-related macular degeneration.	Fritsche LG	2013-03-03	6,713 European ancestry cases, 48,402 European ancestry contols, 110 Southern Indian ancestry cases, 119 Southern Indian ancestry controls, 827 Japanese ancestry cases, 3,323 Japanese ancestry controls	9,070 European ancestry cases, 7,683 European ancestry contols, 461 East Asian ancestry cases, 547 East Asian ancestry controls	19q13.32	19	44919689	APOE	APOC1	rs4420638-A	rs4420638	2e-20	nearGene-3			341			http://www.ncbi.nlm.nih.gov/pubmed/23455636	0	4420638	0	0.83	19.699		1.3	[1.24-1.36]	Illumina & Affymetrix [2,442,884] (Imputed)	N	APOE
APOE	Age-related macular degeneration	Neurodegenerative Disease	2013-04-19	23326517	PLoS One	Insights into the genetic architecture of early stage age-related macular degeneration: a genome-wide association study meta-analysis.	Holliday EG	2013-01-11	3,772 European ancestry cases, 16,033 European ancestry controls	264 Asian ancestry cases, 3,926 Asian ancestry controls	19q13.32	19	44892362	APOE, TOMM40	TOMM40	rs2075650-A	rs2075650	1e-06	intron			10452			http://www.ncbi.nlm.nih.gov/pubmed/23326517	0	2075650	0	0.86	6	(EA)	1.23	[1.13-1.34]	Illumina & Affymetrix [~2.5 million] Imputed	N	APOE
APOE	Age-related macular degeneration	Neurodegenerative Disease	2013-04-19	23326517	PLoS One	Insights into the genetic architecture of early stage age-related macular degeneration: a genome-wide association study meta-analysis.	Holliday EG	2013-01-11	3,772 European ancestry cases, 16,033 European ancestry controls	264 Asian ancestry cases, 3,926 Asian ancestry controls	19q13.32	19	44888997	PVRL2,APOE,TOMM40	PVRL2	rs6857-?	rs6857	1e-06	UTR-3			5819			http://www.ncbi.nlm.nih.gov/pubmed/23326517	0	6857	0	0.85	6		1.23	[1.14-1.35]	Illumina & Affymetrix [~2.5 million] Imputed	N	APOE
APOE	Age-related macular degeneration	Neurodegenerative Disease	2013-04-19	23326517	PLoS One	Insights into the genetic architecture of early stage age-related macular degeneration: a genome-wide association study meta-analysis.	Holliday EG	2013-01-11	3,772 European ancestry cases, 16,033 European ancestry controls	264 Asian ancestry cases, 3,926 Asian ancestry controls	19q13.32	19	44892362	APOE, TOMM40	TOMM40	rs2075650-A	rs2075650	3e-06	intron			10452			http://www.ncbi.nlm.nih.gov/pubmed/23326517	0	2075650	0	0.86	5.52288		1.21	[1.11 - 1.32]	Illumina & Affymetrix [~2.5 million] Imputed	N	APOE
APOH	LDL cholesterol	Biomarker - Metabolic Disease	2014-05-12	24097068	Nat Genet	Discovery and refinement of loci associated with lipid levels.	Willer CJ	2013-10-06	94,595 European ancestry individuals	93,982 European ancestry individuals	17q24.2	17	66214462	APOH, PRXCA	APOH	rs1801689-C	rs1801689	1e-11	missense			350			http://www.ncbi.nlm.nih.gov/pubmed/24097068	0	1801689	0	0.04	11		0.1	[NR] unit increase	NR (Imputed)	N	APOH
APOH	Blood pressure measurement (high sodium and potassium intervention)	Biomarker - Cardiovascular Disease	2014-04-26	24165912	Circ Cardiovasc Genet	Genome-wide association study identifies 8 novel loci associated with blood pressure responses to interventions in Han Chinese.	He J	2013-10-28	1,836 Han Chinese ancestry individuals	654 Han Chinese ancestry individuals	17q24.2	17	66231245	APOH	APOH	rs11867410-C	rs11867410	3e-07	nearGene-5			350			http://www.ncbi.nlm.nih.gov/pubmed/24165912	0	11867410	0	0.02	6.52288	(DBP, during intervention)	3.96	[2.43-5.49] mmHg decrease	Affymetrix [2,216,774] (Imputed)	N	APOH
APOH	Blood pressure measurement (high sodium and potassium intervention)	Biomarker - Cardiovascular Disease	2014-04-26	24165912	Circ Cardiovasc Genet	Genome-wide association study identifies 8 novel loci associated with blood pressure responses to interventions in Han Chinese.	He J	2013-10-28	1,836 Han Chinese ancestry individuals	654 Han Chinese ancestry individuals	17q24.2	17	66231245	APOH	APOH	rs11867410-C	rs11867410	3e-07	nearGene-5			350			http://www.ncbi.nlm.nih.gov/pubmed/24165912	0	11867410	0	0.02	6.52288	(MAP, during intervention)	4.21	[2.58-5.84] mmHg decrease	Affymetrix [2,216,774] (Imputed)	N	APOH
APOH	&beta;2-Glycoprotein I (&beta;2-GPI) plasma levels	Not Disease	2013-03-19	23279374	J Thromb Haemost	Genetic determinants of plasma &#x003b2;&#x02082;-glycoprotein I levels: a genome-wide association study in extended pedigrees from Spain.	Athanasiadis G	2013-01-02	306 European ancestry individuals	NA	17q24.2	17	66240200	APOH	APOH - RNA5SP444	rs10048158-C	rs10048158	1e-06	Intergenic	350	100873690		10.76	27.54	http://www.ncbi.nlm.nih.gov/pubmed/23279374	0	10048158	1	0.5	6		0.41	(unit decrease)	Illumina [283,437]	N	APOH
ARG1	Obesity	Metabolic Disease	2011-05-28	21552555	PLoS One	A genome-wide association study on obesity and obesity-related traits.	Wang K	2011-04-28	520 European ancestry cases, 540 European ancestry controls	1,196 European ancestry individuals	6q23.2	6	131488780	ARG1	RPL21P67 - ARG1	rs2807278-?	rs2807278	3e-07	Intergenic	100271180	383		19.21	84.42	http://www.ncbi.nlm.nih.gov/pubmed/21552555	0	2807278	1	NR	6.52288	(WHR)	NR	NR	Illumina [~550,000]	N	ARG1
ARG1	C-reactive protein levels	Biomarker - Inflammatory Disease	2014-11-13	24763700	PLoS One	New variants including ARG1 polymorphisms associated with C-reactive protein levels identified by genome-wide association and pathway analysis.	Vinayagamoorthy N	2014-04-24	7,626 Korean ancestry individuals	903 Korean ancestry individuals	6q23.2	6	131436107	ARG1	AKAP7 - RPL21P67	rs9375813-A	rs9375813	3e-08	Intergenic	9465	100271180		152.57	32.91	http://www.ncbi.nlm.nih.gov/pubmed/24763700	0	9375813	1	0.115	7.52288		0.17	[NR] unit decrease	Affymetrix [1,219,546] (Imputed)	N	ARG1
ARHGAP1	Bone mineral density (hip)	Other (age-related)	2009-10-16	19801982	Nat Genet	Twenty bone-mineral-density loci identified by large-scale meta-analysis of genome-wide association studies.	Rivadeneira F	2009-10-04	19,195 European ancestry individuals	NA	11p11.2	11	46700671	ARHGAP1	ARHGAP1;ZNF408	rs7932354-T	rs7932354	4e-09	nearGene-5;nearGene-5			392;79797			http://www.ncbi.nlm.nih.gov/pubmed/19801982?ordinalpos=1&itool=EntrezSystem2.PEntrez.Pubmed.Pubmed_ResultsPanel.Pubmed_DefaultReportPanel.Pubmed_RVDocSum	0	7932354	0	0.29	8.39794		0.07	[0.05-0.09] s.d. increase	Affymetrix & Illumina [2,543,686](imputed)	N	ARHGAP1
ARHGAP18	Cognitive function	Biomarker - Neurodegenerative Disease	2014-11-01	24684796	Neurobiol Aging	Heritability and genetic association analysis of cognition in the&#x000a0;Diabetes Heart Study.	Cox AJ	2014-03-11	423 type 2 diabetes cases and 127 unaffected siblings from 257 families	NA	6q22.33	6	129698209	ARHGAP18	ARHGAP18	rs17057640-C	rs17057640	5e-06	intron			93663			http://www.ncbi.nlm.nih.gov/pubmed/24684796	0	17057640	0	0.095	5.30103	(3MSE)	3.01	[1.73-4.28] unit decrease	Affymetrix [more than 371,951] (imputed)	N	ARHGAP18
ARL8B	Disc degeneration (lumbar)	Other (age-related)	2012-12-06	22993228	Ann Rheum Dis	Novel genetic variants associated with lumbar disc degeneration in northern Europeans: a meta-analysis of 4600 subjects.	Williams FM	2012-09-19	4,683 European ancestry individuals	NA	3p26.1	3	5146561	ARL8B	ARL8B	rs11918654-C	rs11918654	7e-06	intron			55207			http://www.ncbi.nlm.nih.gov/pubmed/22993228	0	11918654	0	0.27	5.1549		0.11	[0.063-0.157] unit decrease	Affymetrix & Illumina [2,552,511] (imputed)	N	ARL8B
ARMC1	Obesity-related traits	Biomarker - Metabolic Disease	2013-04-09	23251661	PLoS One	Novel genetic loci identified for the pathophysiology of childhood obesity in the Hispanic population.	Comuzzie AG	2012-12-04	815 Hispanic children from 263 families	NA	8q13.1	8	65551243	ARMC1	LOC286186	rs6981992-A	rs6981992	8e-06	intron			286186			http://www.ncbi.nlm.nih.gov/pubmed/23251661	0	6981992	0	0.489	5.09691	(Sleep duration )	0.02	[NR] min/d increase	Illumina [899,892]	N	ARMC1
ARMC4	Obesity-related traits	Biomarker - Metabolic Disease	2013-04-09	23251661	PLoS One	Novel genetic loci identified for the pathophysiology of childhood obesity in the Hispanic population.	Comuzzie AG	2012-12-04	815 Hispanic children from 263 families	NA	10p12.1	10	27862006	ARMC4	ARMC4	rs11006747-A	rs11006747	8e-06	intron			55130			http://www.ncbi.nlm.nih.gov/pubmed/23251661	0	11006747	0	0.383	5.09691	(Total cysteine )	0.02	[NR] µmol/L increase	Illumina [899,892]	N	ARMC4
ARPC2	Obesity-related traits	Biomarker - Metabolic Disease	2013-04-09	23251661	PLoS One	Novel genetic loci identified for the pathophysiology of childhood obesity in the Hispanic population.	Comuzzie AG	2012-12-04	815 Hispanic children from 263 families	NA	2q35	2	218216574	ARPC2	ARPC2;LOC101928487	rs13403276-G	rs13403276	7e-06	nearGene-5;ncRNA			10109;101928487			http://www.ncbi.nlm.nih.gov/pubmed/23251661	0	13403276	0	0.027	5.1549	(Diet carbohydrate )	0.03	[NR] g/d increase	Illumina [899,892]	N	ARPC2
ARPC2	Obesity-related traits	Biomarker - Metabolic Disease	2013-04-09	23251661	PLoS One	Novel genetic loci identified for the pathophysiology of childhood obesity in the Hispanic population.	Comuzzie AG	2012-12-04	815 Hispanic children from 263 families	NA	2q35	2	218216574	ARPC2	ARPC2;LOC101928487	rs13403276-G	rs13403276	3e-06	nearGene-5;ncRNA			10109;101928487			http://www.ncbi.nlm.nih.gov/pubmed/23251661	0	13403276	0	0.027	5.52288	(Energy intake )	0.03	[NR] kcal/d increase	Illumina [899,892]	N	ARPC2
ARPC2	Obesity-related traits	Biomarker - Metabolic Disease	2013-04-09	23251661	PLoS One	Novel genetic loci identified for the pathophysiology of childhood obesity in the Hispanic population.	Comuzzie AG	2012-12-04	815 Hispanic children from 263 families	NA	2q35	2	218219810	ARPC2	ARPC2	rs6733051-A	rs6733051	2e-06	intron			10109			http://www.ncbi.nlm.nih.gov/pubmed/23251661	0	6733051	0	0.01	5.69897	(BMR RQ)	0.04	[NR] unit increase	Illumina [899,892]	N	ARPC2
ARPC2	Inflammatory bowel disease	Inflammatory Disease	2013-02-12	23128233	Nature	Host-microbe interactions have shaped the genetic architecture of inflammatory bowel disease.	Jostins L	2012-11-01	12,924 European ancestry cases, 21,442 European ancestry controls	25,683 European ancestry cases, 17,015 European ancestry controls	2q35	2	218286495	SLC11A1,CXCR2,CXCR1,PNKD,ARPC2,TMBIM1,CTDSP1	PNKD;TMBIM1	rs2382817-A	rs2382817	4e-12	intron;intron			25953;64114			http://www.ncbi.nlm.nih.gov/pubmed/23128233	0	2382817	0	0.408	11.3979		1.07	[1.042-1.104]	Affymetrix & Illumina [1.23 million](imputed)	N	ARPC2
AS3MT	Systolic blood pressure	Biomarker - Cardiovascular Disease	2009-05-19	19430483	Nat Genet	Genome-wide association study identifies eight loci associated with blood pressure.	Newton-Cheh C	2009-05-10	34,433 European ancestry individuals	Up to 100,347 European ancestry individuals, up to 12,889 Indian Asian ancestry individuals	10q24.32	10	103086421	CYP17A1, AS3MT, CNNM2, NT5C2	CNNM2 - NT5C2	rs11191548-T	rs11191548	7e-24	Intergenic	54805	22978		7.83	1.6	http://www.ncbi.nlm.nih.gov/pubmed/19430483?ordinalpos=1&itool=EntrezSystem2.PEntrez.Pubmed.Pubmed_ResultsPanel.Pubmed_DefaultReportPanel.Pubmed_RVDocSum	0	11191548	1	0.91	23.1549		1.16	[0.92-1.40] mm Hg increase	Affymetrix & Illumina [2,497,993] (imputed)	N	AS3MT
AS3MT	Schizophrenia	Psychological/Neurological Disorder	2014-03-18	23974872	Nat Genet	Genome-wide association analysis identifies 13 new risk loci for schizophrenia.	Ripke S	2013-08-25	5,001 European ancestry cases, 6,243 European ancestry controls, 8,832 cases, 12,067 controls	4,801 European ancestry cases, 4,741 European ancestry controls, 2,612 European and unknown ancestry cases, 15,021 European and unknown ancestry controls, 581 trios	10q24.32	10	102869116	C10orf32, AS3MT, CALHM1, CALHM2, CALHM3,CNNM2, CYP17A1, INA, MIR1307, NT5C2, PCGF6, PDCD11, SFXN2, ST13P13, TAF5, USMG5, WBP1L	AS3MT;C10orf32-ASMT	rs7085104-A	rs7085104	4e-13	nearGene-5;intron			57412;100528007			http://www.ncbi.nlm.nih.gov/pubmed/23974872	0	7085104	0	0.645	12.3979		1.11	[1.08-1.14]	Affymetrix & Illumina [9,871,789]	N	AS3MT
AS3MT	Schizophrenia	Psychological/Neurological Disorder	2013-05-08	23894747	JAMA Psychiatry	A comprehensive family-based replication study of schizophrenia genes.	Aberg KA	2013-02-01	11,185 European ancestry cases, 10,768 European ancestry controls	1,262 African American ancestry individuals, 2,740 European ancestry individuals, 2,296 Asian ancestry individuals	10q24.32	10	102902701	AS3MT, CNNM2, NT5C2	RPL22P17 - CNNM2	rs7897654-T	rs7897654	3e-07	Intergenic	100271289	54805		14.49	15.62	http://www.ncbi.nlm.nih.gov/pubmed/23894747	0	7897654	1	0.3	6.52288		1.2	[NR]	NR [1,085,772] (Imputed)	N	AS3MT
AS3MT	Prostate cancer	Cancer	2013-09-16	23535732	Nat Genet	Identification of 23 new prostate cancer susceptibility loci using the iCOGS custom genotyping array.	Eeles RA	2013-04-01	11,085 European ancestry cases, 11,463 European ancestry controls	19,662 European ancestry cases, 19,715 European ancestry controls	10q24.32	10	102654464	ACTR1A, ARL3, AS3MT, C10orf32, C10orf32-AS3MT, C10orf95,CNNM2, CUEDC2, CYP17A1, FBXL15, LOC100505761,MIR146B, PSD, SFXN2, SUFU, TMEM180, TRIM8, WBP1L	TRIM8	rs3850699-A	rs3850699	5e-10	intron			81603			http://www.ncbi.nlm.nih.gov/pubmed/23535732	0	3850699	0	0.71	9.30103		1.1	[1.06-1.12]	Illumina [~2.6 million] (Imputed)	N	AS3MT
AS3MT	Blood pressure	Biomarker - Cardiovascular Disease	2015-01-15	24954895	Am J Hum Genet	Gene-age interactions in blood pressure regulation: a large-scale investigation with the CHARGE, Global BPgen, and ICBP Consortia.	Simino J	2014-06-19	55,796 European ancestry individuals	43,445 European ancestry individuals, 1,849 Chinese ancestry individuals, 2,502 Malay ancestry individuals, 2,476 Asian Indian ancestry individuals, 1,855 Asian ancestry individuals	10q24.32	10	102869254	AS3MT	AS3MT;C10orf32-ASMT	rs12416687-T	rs12416687	4e-09	nearGene-5;intron			57412;100528007			http://www.ncbi.nlm.nih.gov/pubmed/24954895	0	12416687	0	NR	8.39794	(EA, MAP, Age 50-59)	0.59	[0.39-0.79] mmHg decrease	Illumina & Affymetrix [~2.5 million] (Imputed)	N	AS3MT
AS3MT	Autism spectrum disorder, attention deficit-hyperactivity disorder, bipolar disorder, major depressive disorder, and schizophrenia (combined)	Psychological/Neurological Disorder	2013-06-06	23453885	Lancet	Identification of risk loci with shared effects on five major psychiatric disorders: a genome-wide analysis.	Smoller JW	2013-02-27	6,990 European ancestry Bipolar disorder cases, 9,227 European ancestry Major depressive disorder cases, 9,379 European ancestry Schizophrenia cases, 161 European ancestry Autism spectrum disorder cases, 4,788 European ancestry Autism spectrum disorder trio cases, 840 European ancestry Attention deficit-hyperactivity disorder cases, 1,947 European ancestry Attention defcit-hyperactivity disorder …	NA	10q24.32	10	102900247	AS3MT	AS3MT;C10orf32-ASMT	rs11191454-?	rs11191454	1e-08	intron;intron			57412;100528007			http://www.ncbi.nlm.nih.gov/pubmed/23453885	0	11191454	0	0.91	8		1.13	[1.08-1.18]	NR [1,252,901] (imputed)	N	AS3MT
AS3MT	Arsenic metabolism	Not Disease	2012-03-15	22383894	PLoS Genet	Genome-wide association study identifies chromosome 10q24.32 variants associated with arsenic metabolism and toxicity phenotypes in Bangladesh.	Pierce BL	2012-02-23	1,313 Bangladeshi ancestry individuals	NA	10q24.32	10	102863821	C10orf32, AS3MT	C10orf32;C10orf32-ASMT	rs9527-?	rs9527	3e-09	UTR-3;intron			119032;100528007			http://www.ncbi.nlm.nih.gov/pubmed/22383894	0	9527	0	NR	8.52288	(DMA%)	NR	NR	Illumina [259,597]	N	AS3MT
ASAH1	Obesity	Metabolic Disease	2011-05-28	21552555	PLoS One	A genome-wide association study on obesity and obesity-related traits.	Wang K	2011-04-28	520 European ancestry cases, 540 European ancestry controls	1,196 European ancestry individuals	8p22	8	18120141	ASAH1	MRPS18CP3 - NAT1	rs17126232-?	rs17126232	4e-07	Intergenic	359764	9		32.45	50.32	http://www.ncbi.nlm.nih.gov/pubmed/21552555	0	17126232	1	NR	6.39794	(BMI)	NR	NR	Illumina [~550,000]	N	ASAH1
ASAH1	Obesity	Metabolic Disease	2011-05-28	21552555	PLoS One	A genome-wide association study on obesity and obesity-related traits.	Wang K	2011-04-28	520 European ancestry cases, 540 European ancestry controls	1,196 European ancestry individuals	8p22	8	18120141	ASAH1	MRPS18CP3 - NAT1	rs17126232-?	rs17126232	2e-07	Intergenic	359764	9		32.45	50.32	http://www.ncbi.nlm.nih.gov/pubmed/21552555	0	17126232	1	NR	6.69897	(HIP)	NR	NR	Illumina [~550,000]	N	ASAH1
ASAH1	Obesity	Metabolic Disease	2011-05-28	21552555	PLoS One	A genome-wide association study on obesity and obesity-related traits.	Wang K	2011-04-28	520 European ancestry cases, 540 European ancestry controls	1,196 European ancestry individuals	8p22	8	18120141	ASAH1	MRPS18CP3 - NAT1	rs17126232-?	rs17126232	8e-08	Intergenic	359764	9		32.45	50.32	http://www.ncbi.nlm.nih.gov/pubmed/21552555	0	17126232	1	NR	7.09691	(weight)	NR	NR	Illumina [~550,000]	N	ASAH1
ASAH2	Urate levels	Other	2013-03-15	23263486	Nat Genet	Genome-wide association analyses identify 18 new loci associated with serum urate concentrations.	Kottgen A	2012-12-23	49,825 European ancestry males, 60,522 European ancestry females	Up to 32,813 European ancestry individuals	10q11.23	10	50886333	A1CF, ASAH2	A1CF	rs10821905-A	rs10821905	7e-17	nearGene-5			29974			http://www.ncbi.nlm.nih.gov/pubmed/23263486	0	10821905	0	0.18	16.1549		0.06	[0.043-0.071] mg/dl increase	Affymetrix, Illumina, Perlegen [2,450,547] (imputed)	N	ASAH2
ASAH2	Thiazide-induced adverse metabolic effects in hypertensive patients	Not Disease	2013-05-11	23400010	Pharmacogenomics J	Genome-wide association analyses suggest NELL1 influences adverse metabolic response to HCTZ in African Americans.	Del-Aguila JL	2013-02-12	425 European ancestry cases, 342 African American cases	NA	10q11.23	10	50250948	ASAH2	ASAH2 - DYNC1I2P1	rs10508921-T	rs10508921	9e-07	Intergenic	56624	728532		2.34	14.02	http://www.ncbi.nlm.nih.gov/pubmed/23400010	0	10508921	1	0.13	6.04576	(AA-triglyceride response)	25.7	[15.47-35.93] mg/dL decrease	Illumina and Affymetrics [>2 million] (Imputed)	N	ASAH2
ASCL4	Acne (severe)	Not Disease	2014-12-14	24927181	Nat Commun	Genome-wide association study identifies three novel susceptibility loci for severe Acne vulgaris.	Navarini AA	2014-06-13	1,893 European ancestry cases, 5,132 European ancestry controls	2,063 European ancestry cases, 1,970 European ancestry controls	12q23.3	12	108153610	ASCL4, BTBD11, CMKLR1, CORO1C, FICD, ISCU, LOC728739, PRDM4, PWP1, SART3, SELPLG, TMEM119, WSCD2	WSCD2	rs181947843-A	rs181947843	5e-06	intron			9671			http://www.ncbi.nlm.nih.gov/pubmed/24927181	0	181947843	0	0.0034	5.30103		2.17	[1.32-3.58]	Illumina [7.3 Million] (imputed)	N	ASCL4
ATG16L1	Crohn's disease	Inflammatory Disease	2013-02-12	23128233	Nature	Host-microbe interactions have shaped the genetic architecture of inflammatory bowel disease.	Jostins L	2012-11-01	Up to 12,924 European ancestry cases, up to 21,442 European ancestry controls	Up to 25,683 European ancestry cases, up to 17,015 European ancestry controls	2q37.1	2	233264857	ATG16L1, INPP5D	ATG16L1	rs12994997-A	rs12994997	4e-70	intron			55054			http://www.ncbi.nlm.nih.gov/pubmed/23128233	0	12994997	0	0.523	69.3979		1.23	[1.193-1.274]	Affyemtrix & Illumina [1.23 million] (imputed)	N	ATG16L1
ATG16L1	Crohn's disease	Inflammatory Disease	2012-11-16	22936669	Gut	A genome-wide association study on a southern European population identifies a new Crohn's disease susceptibility locus at RBX1-EP300.	Julia A	2012-08-30	1,277 European ancestry cases, 1,488 European ancestry controls	1,365 European ancestry cases, 1,396 European ancestry controls	2q37.1	2	233275771	ATG16L1	ATG16L1;SCARNA5	rs3792109-A	rs3792109	5e-09	intron;ncRNA			55054;677775			http://www.ncbi.nlm.nih.gov/pubmed/22936669	0	3792109	0	NR	8.30103		1.38	[NR]	Illumina [508,934]	N	ATG16L1
ATG16L1	Crohn's disease	Inflammatory Disease	2012-04-03	22412388	PLoS Genet	A genome-wide scan of Ashkenazi Jewish Crohn's disease suggests novel susceptibility loci.	Kenny EE	2012-03-08	737 Ashkenazi Jewish cases, 2,257 Ashkenazi Jewish controls	971 Ashkenazi Jewish cases, 2,124 Ashkenazi Jewish controls	2q37.1	2	233274722	ATG16L1, SAG, DGKD, INPP5D, USP40	ATG16L1;SCARNA5	rs2241880-G	rs2241880	1e-12	missense;nearGene-5			55054;677775			http://www.ncbi.nlm.nih.gov/pubmed/22412388	0	2241880	0	0.601	12		1.32	[1.24-1.41]	Affyemtrix & Illumina [1,060,934] (imputed)	N	ATG16L1
ATG16L1	Crohn's disease	Inflammatory Disease	2012-10-19	21102463	Nat Genet	Genome-wide meta-analysis increases to 71 the number of confirmed Crohn's disease susceptibility loci.	Franke A	2010-11-21	6,333 European ancestry cases, 15,056 European ancestry controls	15,694 European ancestry cases, 14,026 European ancestry controls, 414 European ancestry trios	2q37.1	2	233275771	ATG16L1	ATG16L1;SCARNA5	rs3792109-A	rs3792109	7e-41	intron;ncRNA			55054;677775			http://www.ncbi.nlm.nih.gov/pubmed/21102463	0	3792109	0	0.529	40.1549		1.34	[1.29-1.40]	Affymetrix & Illumina [953,241] (imputed)	N	ATG16L1
ATG16L1	Crohn's disease	Inflammatory Disease	2010-07-12	20570966	Hum Mol Genet	Fucosyltransferase 2 (FUT2) non-secretor status is associated with Crohn's disease.	McGovern DP	2010-06-22	896 European ancestry cases, 3,204 European ancestry controls	1,174 European ancestry cases, 357 European ancestry controls	2q37.1	2	233274722	ATG16L1	ATG16L1;SCARNA5	rs2241880-?	rs2241880	3e-06	missense;nearGene-5			55054;677775			http://www.ncbi.nlm.nih.gov/pubmed/20570966	0	2241880	0	NR	5.52288		1.32	[1.18-1.47]	Illumina [304,825]	N	ATG16L1
ATG16L1	Crohn's disease	Inflammatory Disease	2008-11-25	18587394	Nat Genet	Genome-wide association defines more than 30 distinct susceptibility loci for Crohn's disease.	Barrett JC	2008-06-29	3,230 European ancestry cases, 4,829 European ancestry controls	1,339 European ancestry trios, 2,325 European ancestry cases, 1,809 European ancestry controls	2q37.1	2	233271764	ATG16L1	ATG16L1	rs3828309-G	rs3828309	2e-32	intron			55054			http://www.ncbi.nlm.nih.gov/pubmed/18587394?ordinalpos=1&itool=EntrezSystem2.PEntrez.Pubmed.Pubmed_ResultsPanel.Pubmed_RVDocSum	0	3828309	0	0.53	31.699		1.25	[NR]	Affymetrix and Illumina[635,547](imputed)	N	ATG16L1
ATG16L1	Crohn's disease	Inflammatory Disease	2008-11-25	17554300	Nature	Genome-wide association study of 14,000 cases of seven common diseases and 3,000 shared controls.	WTCCC	2007-06-07	1,748 European ancestry cases, 2,938 European ancestry controls	(see Parkes 2007)	2q37.1	2	233250193	ATG16L1	ATG16L1	rs10210302-T	rs10210302	5e-14	nearGene-5			55054			http://www.ncbi.nlm.nih.gov/pubmed/17554300?ordinalpos=5&itool=EntrezSystem2.PEntrez.Pubmed.Pubmed_ResultsPanel.Pubmed_RVDocSum	0	10210302	0	0.48	13.301		1.19	[1.01-1.41]	Affymetrix[469,557]	N	ATG16L1
ATG16L1	Crohn's disease	Inflammatory Disease	2008-11-25	17435756	Nat Genet	Genome-wide association study identifies new susceptibility loci for Crohn disease and implicates autophagy in disease pathogenesis.	Rioux JD	2007-04-15	946 cases, 977 controls	530 trios, 353 cases, 207 controls	2q37.1	2	233274722	ATG16L1	ATG16L1;SCARNA5	rs2241880-G	rs2241880	1e-13	missense;nearGene-5			55054;677775			http://www.ncbi.nlm.nih.gov/pubmed/17435756?ordinalpos=4&itool=EntrezSystem2.PEntrez.Pubmed.Pubmed_ResultsPanel.Pubmed_RVDocSum	0	2241880	0	0.55	13		1.45	[1.27-1.64]	Illumina[304,413]	N	ATG16L1
ATG5	Systemic lupus erythematosus and Systemic sclerosis	Inflammatory Disease	2013-12-11	23740937	Hum Mol Genet	A systemic sclerosis and systemic lupus erythematosus pan-meta-GWAS reveals new shared susceptibility loci.	Martin JE	2013-06-10	up to 2,761 European ancestry systemic sclerosis cases, 769 European ancestry systemic lupus erythematosus cases, 7,381 European ancestry controls	up to 1,578 European ancestry systemic sclerosis cases, 1,727 European ancestry systemic lupus erythematosus cases, 6,893 European ancestry controls	6q21	6	106237320	ATG5	ATG5	rs3827644-?	rs3827644	5e-07	intron			9474			http://www.ncbi.nlm.nih.gov/pubmed/23740937	0	3827644	0	NR	6.30103		1.15	[NR]	Illumina [NR]	N	ATG5
ATG5	Systemic lupus erythematosus	Inflammatory Disease	2013-02-21	23273568	Am J Hum Genet	Meta-analysis followed by replication identifies loci in or near CDKN1B, TET3, CD80, DRAM1, and ARID5B as associated with systemic lupus erythematosus in Asians.	Yang W	2012-12-27	1,656 Han Chinese ancestry cases, 3,394 Han Chinese ancestry controls	3,256 Han Chinese ancestry cases, 5,667 Han Chinese ancestry controls, 453 Thai ancestry cases, 963 Thai ancestry controls	6q21	6	106135045	PRDM1, ATG5	PRDM1 - ATG5	rs742108-T	rs742108	4e-06	Intergenic	639	9474		25.11	49.43	http://www.ncbi.nlm.nih.gov/pubmed/23273568	0	742108	1	0.34	5.39794		1.24		Illumina [2,100,739] (imputed)	N	ATG5
ATG5	Systemic lupus erythematosus	Inflammatory Disease	2009-11-09	19838193	Nat Genet	Genome-wide association study in a Chinese Han population identifies nine new susceptibility loci for systemic lupus erythematosus.	Han JW	2009-10-18	1,047 Han Chinese ancestry cases, 1,205 Han Chinese ancestry controls	3,152 Han Chinese ancestry cases, 7,050 Han Chinese ancestry controls	6q21	6	106120159	PRDM1, ATG5	PRDM1 - ATG5	rs548234-G	rs548234	5e-12	Intergenic	639	9474		10.22	64.32	http://www.ncbi.nlm.nih.gov/pubmed/19838193?itool=EntrezSystem2.PEntrez.Pubmed.Pubmed_ResultsPanel.Pubmed_RVDocSum&ordinalpos=2	0	548234	1	0.26	11.301		1.25	[1.17-1.33]	Illumina [493,955]	N	ATG5
ATG5	Rheumatoid arthritis	Inflammatory Disease	2014-08-05	24390342	Nature	Genetics of rheumatoid arthritis contributes to biology and drug discovery.	Okada Y	2013-12-25	up to 14,361 European ancestry cases, up to 42,923 European ancestry controls, up to 4,873 East Asian ancestry cases, up to 17,642 East Asian ancestry controls	up to 3,775 European ancestry cases, up to 5,801 European ancestry controls, up to 6,871 East Asian ancestry cases, up to 6,392 East Asian ancestry controls	6q21	6	106219660	ATG5	ATG5	rs9372120-G	rs9372120	8e-10	intron			9474			http://www.ncbi.nlm.nih.gov/pubmed/24390342	0	9372120	0	0.16	9.09691		1.11	[1.07-1.14]	Affymetrix & Illumina [up to 9,739,303] (Imputed)	N	ATG5
ATG5	Rheumatoid arthritis	Inflammatory Disease	2014-08-05	24390342	Nature	Genetics of rheumatoid arthritis contributes to biology and drug discovery.	Okada Y	2013-12-25	up to 14,361 European ancestry cases, up to 42,923 European ancestry controls, up to 4,873 East Asian ancestry cases, up to 17,642 East Asian ancestry controls	up to 3,775 European ancestry cases, up to 5,801 European ancestry controls, up to 6,871 East Asian ancestry cases, up to 6,392 East Asian ancestry controls	6q21	6	106219660	ATG5	ATG5	rs9372120-G	rs9372120	4e-08	intron			9474			http://www.ncbi.nlm.nih.gov/pubmed/24390342	0	9372120	0	0.2	7.39794	(EA)	1.1	[1.06-1.14]	Affymetrix & Illumina [up to 9,739,303] (Imputed)	N	ATG5
ATM	Rheumatoid arthritis	Inflammatory Disease	2014-08-05	24390342	Nature	Genetics of rheumatoid arthritis contributes to biology and drug discovery.	Okada Y	2013-12-25	up to 14,361 European ancestry cases, up to 42,923 European ancestry controls, up to 4,873 East Asian ancestry cases, up to 17,642 East Asian ancestry controls	up to 3,775 European ancestry cases, up to 5,801 European ancestry controls, up to 6,871 East Asian ancestry cases, up to 6,392 East Asian ancestry controls	NR			ATM	-	chr11:107967350-A	chr11:107967350	1e-08							http://www.ncbi.nlm.nih.gov/pubmed/24390342				0.92		(EA)	1.21	[1.13-1.29]	Affymetrix & Illumina [up to 9,739,303] (Imputed)	N	ATM
ATM	Rheumatoid arthritis	Inflammatory Disease	2014-08-05	24390342	Nature	Genetics of rheumatoid arthritis contributes to biology and drug discovery.	Okada Y	2013-12-25	up to 14,361 European ancestry cases, up to 42,923 European ancestry controls, up to 4,873 East Asian ancestry cases, up to 17,642 East Asian ancestry controls	up to 3,775 European ancestry cases, up to 5,801 European ancestry controls, up to 6,871 East Asian ancestry cases, up to 6,392 East Asian ancestry controls	NR			ATM	-	chr11:107967350-A	chr11:107967350	1e-08							http://www.ncbi.nlm.nih.gov/pubmed/24390342				0.92			1.21	[1.13-1.29]	Affymetrix & Illumina [up to 9,739,303] (Imputed)	N	ATM
ATM	Response to metformin in type 2 diabetes (glycemic)	Not Disease	2011-01-16	21186350	Nat Genet	Common variants near ATM are associated with glycemic response to metformin in type 2 diabetes.	Zhou K	2010-12-26	1,024 European ancestry cases	2,896 European ancestry cases	11q22.3	11	108412434	ATM, C111orf65	C11orf65	rs11212617-C	rs11212617	3e-09	intron			160140			http://www.ncbi.nlm.nih.gov/pubmed/21186350	0	11212617	0	0.44	8.52288		1.35	[1.22-1.49]	Affymetrix [705,125]	N	ATM
ATM	Response to metformin	Not Disease	2011-09-17	21845381	Curr Diab Rep	Does metformin work for everyone? A genome-wide association study for metformin response.	Florez JC	2011-08-16	1,014 European ancestry individuals, 10 individuals	2,896 European ancestry individuals	11q22.3	11	108412434	ATM	C11orf65	rs11212617-A	rs11212617	3e-09	intron			160140			http://www.ncbi.nlm.nih.gov/pubmed/21845381	0	11212617	0	0.44	8.52288		NR	NR	Affymetrix [705,125]	N	ATM
ATM	Melanoma	Cancer	2011-12-10	21983787	Nat Genet	Genome-wide association study identifies three new melanoma susceptibility loci.	Barrett JH	2011-10-09	2,804 European ancestry cases, 7,618 European ancestry controls	5,551 European ancestry cases, 7,449 European ancestry controls	11q22.3	11	108304735	ATM	ATM	rs1801516-?	rs1801516	3e-09	missense			472			http://www.ncbi.nlm.nih.gov/pubmed/21983787	0	1801516	0	0.87	8.52288		1.19	[1.12-1.27]	Illumina [594,997]	N	ATM
ATP10D	Sphingolipid levels	Not Disease	2012-03-27	22359512	PLoS Genet	Genome-wide association study identifies novel loci associated with circulating phospho- and sphingolipid concentrations.	Demirkan A	2012-02-16	4,034 European ancestry individuals	NA	4p12	4	47549846	ATP10D	ATP10D	rs13106975-?	rs13106975	2e-19	intron			57205			http://www.ncbi.nlm.nih.gov/pubmed/22359512	0	13106975	0	NR	18.699	(levels)	0	[0.70-2.0] % increase	Illumina [NR] (imputed)	N	ATP10D
ATP10D	Sphingolipid levels	Not Disease	2009-11-04	19798445	PLoS Genet	Genetic determinants of circulating sphingolipid concentrations in European populations.	Hicks AA	2009-10-02	4,110 European ancestry individuals	NA	4p12	4	47561431	ATP10D	ATP10D	rs10938494-A	rs10938494	8e-19	intron			57205			http://www.ncbi.nlm.nih.gov/pubmed/19798445?ordinalpos=4&itool=EntrezSystem2.PEntrez.Pubmed.Pubmed_ResultsPanel.Pubmed_DefaultReportPanel.Pubmed_RVDocSum	0	10938494	0	0.23	18.0969	(GluCer)	0.06	[0.04-0.07] unit increase	Illumina [318,237]	N	ATP10D
ATP1A2	Response to antipsychotic treatment	Not Disease	2013-02-19	23241943	Pharmacogenet Genomics	Genome-wide association study of patient-rated and clinician-rated global impression of severity during antipsychotic treatment.	Clark SL	2012-12-12	Up to 421 European ancestry Schizophrenia cases, up to 214 African American individuals, up to 103 individuals	NA	1q23.2	1	160108064	ATP1A2	IGSF8 - ATP1A2	rs6688363-T	rs6688363	2e-07	Intergenic	93185	477		9.21	7.67	http://www.ncbi.nlm.nih.gov/pubmed/23241943	0	6688363	1	0.166	6.69897	(Effect of Olanzapine on CGI-S)	NR	NR	Affymetrix [492,900]	N	ATP1A2
ATP1B1	QT interval	Other	2013-01-30	23166209	Circ Cardiovasc Genet	Impact of ancestry and common genetic variants on QT interval in African Americans.	Smith JG	2012-11-19	13,105 African American individuals	NA	1q24.2	1	169104108	ATP1B1	LOC101928596	rs1320976-A	rs1320976	2e-10	ncRNA			101928596			http://www.ncbi.nlm.nih.gov/pubmed/23166209	0	1320976	0	0.25	9.69897		2.06	[1.43-2.69] unit decrease	Affymetrix & Illumina [2.8 million] (imputed)	N	ATP1B1
ATP1B1	QT interval	Other	2009-04-02	19305409	Nat Genet	Common variants at ten loci modulate the QT interval duration in the QTSCD Study.	Pfeufer A	2009-03-22	15,842 European ancestry individuals	up to 13,602 individuals	1q24.2	1	169130245	ATP1B1	ATP1B1	rs10919071-A	rs10919071	1e-15	intron			481			http://www.ncbi.nlm.nih.gov/pubmed/19305409?ordinalpos=1&itool=EntrezSystem2.PEntrez.Pubmed.Pubmed_ResultsPanel.Pubmed_DefaultReportPanel.Pubmed_RVDocSum	0	10919071	0	0.87	15		2.05	[1.48-2.62] ms increase	Affymetrix and Illumina [unsure] (imputed)	N	ATP1B1
ATP2A2	Protein quantitative trait loci	Not Disease	2008-11-25	18464913	PLoS Genet	A genome-wide association study identifies protein quantitative trait loci (pQTLs).	Melzer D	2008-05-09	1,200 European ancestry individuals	up to 4,590 European ancestry individuals	12q24.11	12	110266682	ATP2A2	IFT81 - ATP2A2	rs11065611-?	rs11065611	1e-07	Intergenic	28981	488		47.89	14.55	http://www.ncbi.nlm.nih.gov/pubmed/18464913?ordinalpos=1&itool=EntrezSystem2.PEntrez.Pubmed.Pubmed_ResultsPanel.Pubmed_RVDocSum	0	11065611	1	0.06	7	(Alpha-1 globulin)	NR	NR	Illumina[496,032]	N	ATP2A2
ATP2B2	Metabolite levels	Not Disease	2008-12-24	19043545	PLoS Genet	Genetics meets metabolomics: a genome-wide association study of metabolite profiles in human serum.	Gieger C	2008-11-28	284 European ancestry male individuals	NA	3p25.3	3	10494087	ATP2B2	ATP2B2	rs6807064-?	rs6807064	1e-07	intron			491			http://www.ncbi.nlm.nih.gov/pubmed/19043545	0	6807064	0	0.29	7	(phenylalanine)	NR	NR	Affymetrix[187,454]	N	ATP2B2
ATP2B2	Amyotrophic lateral sclerosis (sporadic)	Neurodegenerative Disease	2014-10-06	24529757	Neurobiol Aging	Genome-wide association study combining pathway analysis for typical sporadic amyotrophic lateral sclerosis in Chinese Han populations.	Xie T	2014-01-17	250 Han Chinese ancestry cases, 250 Han Chinese ancestry controls	NA	3p25.3	3	10443042	ATP2B2	ATP2B2	rs17603886-?	rs17603886	7e-06	intron			491			http://www.ncbi.nlm.nih.gov/pubmed/24529757	0	17603886	0	NR	5.1549		NR	NR	Illumina [859,311] (pooled)	N	ATP2B2
ATP5O	Red blood cell traits	Not Disease	2013-03-19	23222517	Nature	Seventy-five genetic loci influencing the human red blood cell.	van der Harst P	2012-12-05	62,553 European ancestry individuals, 9,308 South Asian ancestry individuals	63,506 European ancestry individuals	21q22.11	21	33982222	ATP5O	LINC00649 - MRPS6	rs2032314-T	rs2032314	8e-10	Intergenic	100506334	64968		11.04	91.3	http://www.ncbi.nlm.nih.gov/pubmed/23222517	0	2032314	1	0.08	9.09691	(PCV)	0.15	[0.087-0.221] unit increase	Illumina, Affymetrix & Perlegen [2,711,806] imputed	N	ATP5O
ATP5SL	Schizophrenia	Psychological/Neurological Disorder	2011-07-08	21682944	Int J Neuropsychopharmacol	DOCK4 and CEACAM21 as novel schizophrenia candidate genes in the Jewish population.	Alkelai A	2011-06-20	155 Jewish-Israeli ancestry cases and 176 Jewish-Israeli ancestry controls from 107 families	99 Arab-Israeli ancestry cases and 99 Arab-Israeli ancestry controls from 57 families	19q13.2	19	41559909	ATP5SL, CEACAM21	CEACAM21	rs4803480-A	rs4803480	1e-07	intron			90273			http://www.ncbi.nlm.nih.gov/pubmed/21682944	0	4803480	0	0.13	7		NR	NR	Illumina [311,517]	N	ATP5SL
ATP5SL	Prostate cancer	Cancer	2013-01-10	23065704	Hum Mol Genet	A meta-analysis of genome-wide association studies to identify prostate cancer susceptibility loci associated with aggressive and non-aggressive disease.	Amin Al Olama A	2012-10-12	5,132 European ancestry non-aggressive cases, 5,953 European ancestry aggressive cases, 11,463 European ancestry controls	22,387 European ancestry non-aggressive cases, 2,008 European ancestry aggressive cases, up to 24,726 European ancestry controls	19q13.2	19	41479679	ATP5SL, CEACAM21	PCAT19	rs11672691-G	rs11672691	1e-08	intron			100505495			http://www.ncbi.nlm.nih.gov/pubmed/23065704	0	11672691	0	NR	8	(Aggressive)	1.11	[1.02-1.20]	Illumina [~2.6 million] (imputed)	N	ATP5SL
ATP5SL	Prostate cancer	Cancer	2013-01-10	23065704	Hum Mol Genet	A meta-analysis of genome-wide association studies to identify prostate cancer susceptibility loci associated with aggressive and non-aggressive disease.	Amin Al Olama A	2012-10-12	5,132 European ancestry non-aggressive cases, 5,953 European ancestry aggressive cases, 11,463 European ancestry controls	22,387 European ancestry non-aggressive cases, 2,008 European ancestry aggressive cases, up to 24,726 European ancestry controls	19q13.2	19	41479679	ATP5SL, CEACAM21	PCAT19	rs11672691 -G	rs11672691	2e-12	intron			100505495			http://www.ncbi.nlm.nih.gov/pubmed/23065704	0	11672691	0	NR	11.699	(All)	1.08	[1.04-1.12]	Illumina [~2.6 million] (imputed)	N	ATP5SL
ATP5SL	Height	Not Disease	2012-10-24	20881960	Nature	Hundreds of variants clustered in genomic loci and biological pathways affect human height.	Lango Allen H	2010-09-29	133,653 European ancestry individuals	50,074 European ancestry individuals	19q13.2	19	41431190	ATP5SL	ATP5SL	rs17318596-A	rs17318596	5e-16	intron			55101			http://www.ncbi.nlm.nih.gov/pubmed/20881960	0	17318596	0	0.36	15.301		0.03	[NR] unit increase	Affymetrix, Illumina [2,834,208] (imputed)	N	ATP5SL
ATP6V1A	Prostate cancer	Cancer	2013-09-16	23535732	Nat Genet	Identification of 23 new prostate cancer susceptibility loci using the iCOGS custom genotyping array.	Eeles RA	2013-04-01	11,085 European ancestry cases, 11,463 European ancestry controls	19,662 European ancestry cases, 19,715 European ancestry controls	3q13.2	3	113556777	ATP6V1A, BOC, KIAA2018, MIR4446, NAA50, SIDT1, SPICE1,WDR52, WDR52-AS, WDR52-AS1	SIDT1	rs7611694-A	rs7611694	4e-13	intron			54847			http://www.ncbi.nlm.nih.gov/pubmed/23535732	0	7611694	0	0.59	12.3979		1.1	[1.08-1.14]	Illumina [~2.6 million] (Imputed)	N	ATP6V1A
ATP6V1B2	Major depressive disorder (broad)	Psychological/Neurological Disorder	2010-01-19	20038947	Mol Psychiatry	Novel loci for major depression identified by genome-wide association study of Sequenced Treatment Alternatives to Relieve Depression and meta-analysis of three studies.	Shyn SI	2009-12-29	3,957 European ancestry cases, 3,428 European ancestry controls	NA	8p21.3	8	20208538	ATP6V1B2, SLC18A1, LZTS1	ATP6V1B2	rs1106634-A	rs1106634	7e-07	intron			526			http://www.ncbi.nlm.nih.gov/pubmed/20038947?itool=EntrezSystem2.PEntrez.Pubmed.Pubmed_ResultsPanel.Pubmed_RVDocSum&ordinalpos=1	0	1106634	0	0.14	6.1549		1.3	[NR]	Affymetrix and Perlegen [2,391,203] (imputed)	N	ATP6V1B2
ATP6V1B2	Circulating myeloperoxidase levels (serum)	Biomarker - Cardiovascular Disease	2013-09-10	23620142	Hum Mol Genet	Genome-wide and gene-centric analyses of circulating myeloperoxidase levels in the charge and care consortia.	Reiner AP	2013-04-24	9,305 European ancestry individuals		8p21.3	8	20224379	ATP6V1B2,LZTS1	ATP6V1B2 - LZTS1	rs1390943-G	rs1390943	9e-07	Intergenic	526	11178		2.68	21.79	http://www.ncbi.nlm.nih.gov/pubmed/23620142	0	1390943	1	0.33	6.04576		0.05	[0.03-0.07] unit decrease	Illumina & Affymetrix [2,397,181]	N	ATP6V1B2
ATP6V1B2	Bipolar disorder and schizophrenia	Psychological/Neurological Disorder	2012-11-02	20889312	Schizophr Res	A genome-wide meta-analysis identifies novel loci associated with schizophrenia and bipolar disorder.	Wang KS	2010-10-01	651 European ancestry bipolar cases, 1,171 European ancestry schizophrenia cases, 2,412 European ancestry controls	NA	8p21.3	8	20208538	NR	ATP6V1B2	rs1106634-?	rs1106634	4e-06	intron			526			http://www.ncbi.nlm.nih.gov/pubmed/20889312	0	1106634	0	NR	5.39794		1.34	[NR]	Affymetrix [722,112]	N	ATP6V1B2
ATP6V1H	Bipolar disorder (mood-incongruent)	Psychological/Neurological Disorder	2013-01-09	23092984	Transl Psychiatry	Genome-wide association of mood-incongruent psychotic bipolar disorder.	Goes FS	2012-10-23	2,196 cases, 8,418 European and unknown ancestry controls	NA	8q11.23	8	53642640	ATP6V1H	MAPK6PS1 - ATP6V1H	rs11773966-A	rs11773966	2e-06	Intergenic	317686	51606		101.07	72.9	http://www.ncbi.nlm.nih.gov/pubmed/23092984	0	11773966	1	NR	5.69897		2.17	[NR]	Affymetrix & Illumina [NR] (~2.5 Million)	N	ATP6V1H
AUH	Type 2 diabetes nephropathy	Metabolic Disease	2011-01-15	21150874	Kidney Int	A genome-wide association study for diabetic nephropathy genes in African Americans.	McDonough CW	2010-12-08	965 African American cases, 1,029 African American controls	709 African American cases, 690 African American controls	9q22.31	9	91213189	AUH	SYK - AUH	rs773506-G	rs773506	6e-06	Intergenic	6850	549		314.63	0.63	http://www.ncbi.nlm.nih.gov/pubmed/21150874	0	773506	1	0.77	5.22185		1.32	[1.18-1.49]	Affymetrix [832,357]	N	AUH
AUH	Inflammatory bowel disease	Inflammatory Disease	2013-02-12	23128233	Nature	Host-microbe interactions have shaped the genetic architecture of inflammatory bowel disease.	Jostins L	2012-11-01	12,924 European ancestry cases, 21,442 European ancestry controls	25,683 European ancestry cases, 17,015 European ancestry controls	9q22.31	9	91166134	NFIL3	SYK - AUH	rs4743820-T	rs4743820	4e-09	Intergenic	6850	549		267.57	47.68	http://www.ncbi.nlm.nih.gov/pubmed/23128233	0	4743820	1	0.702	8.39794		1.06	[1.023-1.089]	Affymetrix & Illumina [1.23 million](imputed)	N	AUH
BAD	Sarcoidosis	Inflammatory Disease	2012-09-26	22837380	Am J Respir Crit Care Med	A novel sarcoidosis risk locus for Europeans on chromosome 11q13.1.	Fischer A	2012-07-26	564 European ancestry cases, 1,575 European ancestry controls	3,080 European ancestry cases, 3,659 European ancestry controls	11q13.1	11	64340005	CCDC88B, KCNK4, PRDX5, BAD, GPR137	CCDC88B;LOC102723878	rs479777-?	rs479777	3e-18	nearGene-5;ncRNA			283234;102723878			http://www.ncbi.nlm.nih.gov/pubmed/22837380	0	479777	0	0.64	17.5229		1.18	[1.18-1.43]	Affymetrix [1,294,967] (imputed)	N	BAD
BAD	Mean platelet volume	Not Disease	2012-04-03	22423221	PLoS Genet	A meta-analysis and genome-wide association study of platelet count and mean platelet volume in african americans.	Qayyum R	2012-03-08	16,388 African American individuals	NA	11q13.1	11	64281440	BAD	BAD	rs477895-T	rs477895	5e-08	intron			572			http://www.ncbi.nlm.nih.gov/pubmed/22423221	0	477895	0	0.453	7.30103	(Platelet Count)	4.19	[2.68-5.7] 10^9 L decrease	Affymetrix & Illumina [~2.2 million](imputed)	N	BAD
BAK1	Testicular germ cell tumor	Cancer	2013-11-07	23666239	Nat Genet	Meta-analysis identifies four new loci associated with testicular germ cell tumor.	Chung CC	2013-05-12	582 European ancestry male cases, 1,056 European ancestry male controls	3,560 European ancestry male cases, 8,510 European ancestry male controls	6p21.31	6	33574761	BAK1	BAK1	rs210138-G	rs210138	3e-07	intron			578			http://www.ncbi.nlm.nih.gov/pubmed/23666239	0	210138	0	NR	6.52288		1.62	[1.35-1.95]	Illumina [NR]	N	BAK1
BAK1	Testicular germ cell tumor	Cancer	2013-11-09	23666240	Nat Genet	Identification of nine new susceptibility loci for testicular cancer, including variants near DAZL and PRDM14.	Ruark E	2013-05-12	986 European ancestry cases, 4,946 European ancestry controls	1,064 European ancestry cases, 10,082 European ancestry controls	6p21.31	6	33574761	BAK1	BAK1	rs210138-G	rs210138	2e-24	intron			578			http://www.ncbi.nlm.nih.gov/pubmed/23666240	0	210138	0	0.19	23.699		1.44	[1.30-1.61]	Illumina [307,291]	N	BAK1
BAK1	Testicular germ cell tumor	Cancer	2009-06-14	19483681	Nat Genet	A genome-wide association study of testicular germ cell tumor.	Rapley EA	2009-05-31	730 cases, 1,435 controls	571 cases, 1,806 controls	6p21.31	6	33574761	BAK1	BAK1	rs210138-G	rs210138	1e-13	intron			578			http://www.ncbi.nlm.nih.gov/pubmed/19483681?ordinalpos=1&itool=EntrezSystem2.PEntrez.Pubmed.Pubmed_ResultsPanel.Pubmed_DefaultReportPanel.Pubmed_RVDocSum	0	210138	0	0.2	13		1.5	[1.28-1.75]	Illumina [307,666]	N	BAK1
BAK1	Platelet counts	Not Disease	2014-03-25	24026423	Hum Genet	A genome- and phenome-wide association study to identify genetic variants influencing platelet count and volume and their pleiotropic effects.	Shameer K	2013-09-12	13,582 European ancestry individuals	NA	6p21.31	6	33572432	BAK1	BAK1	rs210134-A	rs210134	6e-08	nearGene-3			578			http://www.ncbi.nlm.nih.gov/pubmed/24026423	0	210134	0	NR	7.22185		4.66	[NR] unit increase	Illumina [476,395]	N	BAK1
BAK1	Platelet counts	Not Disease	2013-03-15	23263863	Hum Mol Genet	GWAS of blood cell traits identifies novel associated loci and epistatic interactions in Caucasian and African-American children.	Li J	2012-12-20	7,943 African American children, 6,234 European ancestry children	NA	6p21.31	6	33572432	BAK1	BAK1	rs210134-A	rs210134	2e-08	nearGene-3			578			http://www.ncbi.nlm.nih.gov/pubmed/23263863	0	210134	0	0.2675	7.69897	(AA)	8.92	[5.82-12.02] unit decrease	Illumina [544,917]	N	BAK1
BAK1	Platelet counts	Not Disease	2013-03-15	23263863	Hum Mol Genet	GWAS of blood cell traits identifies novel associated loci and epistatic interactions in Caucasian and African-American children.	Li J	2012-12-20	7,943 African American children, 6,234 European ancestry children	NA	6p21.31	6	33573942	BAK1	BAK1	rs513349-A	rs513349	2e-12	intron			578			http://www.ncbi.nlm.nih.gov/pubmed/23263863	0	513349	0	NR	11.699		7.75	[5.59-9.92] unit decrease	Illumina [544,917]	N	BAK1
BAK1	Platelet counts	Not Disease	2012-11-16	22139419	Nature	New gene functions in megakaryopoiesis and platelet formation.	Gieger C	2011-11-30	47,005 European ancestry individuals, 1,661 Val Borbera individuals	Up to 18,838 European ancestry individuals	6p21.31	6	33572432	BAK1	BAK1	rs210134-G	rs210134	7e-36	nearGene-3			578			http://www.ncbi.nlm.nih.gov/pubmed/22139419	0	210134	0	NR	35.1549		4.96	[4.18-5.73] 10^9/l increase	Affymetrix & Illumina [~2.5 million] (imputed)	N	BAK1
BAK1	Platelet counts	Not Disease	2013-09-04	20139978	Nat Genet	Genome-wide association study of hematological and biochemical traits in a Japanese population.	Kamatani Y	2010-02-07	14,806 Japanese ancestry individuals	NA	6p21.31	6	33580617	BAK1	BAK1	rs5745568-T	rs5745568	7e-11	nearGene-5			578			http://www.ncbi.nlm.nih.gov/pubmed/20139978?itool=EntrezSystem2.PEntrez.Pubmed.Pubmed_ResultsPanel.Pubmed_RVDocSum&ordinalpos=1	0	5745568	0	0.23	10.1549		0.09	[0.063-0.117] unit increase	Illumina [561,583]	N	BAK1
BAK1	Obesity-related traits	Biomarker - Metabolic Disease	2013-04-09	23251661	PLoS One	Novel genetic loci identified for the pathophysiology of childhood obesity in the Hispanic population.	Comuzzie AG	2012-12-04	815 Hispanic children from 263 families	NA	6p21.32	6	33522105	BAK1	TRNAI25	rs9469457-A	rs9469457	9e-06				100189401			http://www.ncbi.nlm.nih.gov/pubmed/23251661	0	9469457	0	0.021	5.04576	(Dinner intake, adj EER )	0.03	[NR] kcal increase	Illumina [899,892]	N	BAK1
BAK1	Mean platelet volume	Not Disease	2012-04-03	22423221	PLoS Genet	A meta-analysis and genome-wide association study of platelet count and mean platelet volume in african americans.	Qayyum R	2012-03-08	16,388 African American individuals	NA	6p21.31	6	33572432	BAK1	BAK1	rs210134-G	rs210134	2e-15	nearGene-3			578			http://www.ncbi.nlm.nih.gov/pubmed/22423221	0	210134	0	0.286	14.699	(Platelet Count)	6.16	[4.63-7.69] 10^9 L decrease	Affymetrix & Illumina [~2.2 million](imputed)	N	BAK1
BAK1	Hematological parameters	Not Disease	2009-10-30	19820697	Nat Genet	A genome-wide meta-analysis identifies 22 loci associated with eight hematological parameters in the HaemGen consortium.	Soranzo N	2009-10-11	4,627 European ancestry individuals	9,316 European ancestry individuals	20q11.21			BAK1	-	rs210135-A	rs210135	4e-10							http://www.ncbi.nlm.nih.gov/pubmed/19820697?ordinalpos=1&itool=EntrezSystem2.PEntrez.Pubmed.Pubmed_ResultsPanel.Pubmed_DefaultReportPanel.Pubmed_RVDocSum				NR		(PLT)	5.44	[3.74-7.14] 10^9/l increase	Affymetrix and Illumina [~2.11 million] (imputed)	N	BAK1
BAK1	Chronic lymphocytic leukemia	Cancer	2014-06-19	24292274	Nat Genet	A genome-wide association study identifies multiple susceptibility loci for chronic lymphocytic leukemia.	Speedy HE	2013-12-01	1,739 European ancestry cases, 5,199 European ancestry controls	1,144 European ancestry cases, 3,151 European ancestry controls	6p21.31	6	33572432	BAK1	BAK1	rs210134-G	rs210134	3e-06	nearGene-3			578			http://www.ncbi.nlm.nih.gov/pubmed/24292274	0	210134	0	0.68	5.52288		1.31	[NR]	Illumina [450,000] (Imputed)	N	BAK1
BAK1	Chronic lymphocytic leukemia	Cancer	2014-01-07	23770605	Nat Genet	Genome-wide association study identifies multiple risk loci for chronic lymphocytic leukemia.	Berndt SI	2013-06-16	2,179 European ancestry cases, 6,221 European ancestry controls	1,709 European ancestry cases, 6,318 European ancestry controls	6p21.31	6	33579060	BAK1	BAK1	rs210142-C	rs210142	5e-08	intron			578			http://www.ncbi.nlm.nih.gov/pubmed/23770605	0	210142	0	0.72	7.30103		1.22	[NR]	Illumina [549,934]	N	BAK1
BAK1	Chronic lymphocytic leukemia	Cancer	2012-08-07	22700719	Blood	Common variation at 6p21.31 (BAK1) influences the risk of chronic lymphocytic leukemia.	Slager SL	2012-06-13	1,121 European ancestry cases, 3,745 European ancestry controls	861 European ancestry cases, 2,033 European ancestry controls	6p21.31	6	33579060	BAK1	BAK1	rs210142-C	rs210142	9e-16	intron			578			http://www.ncbi.nlm.nih.gov/pubmed/22700719	0	210142	0	0.7	15.0458		1.4	[1.25-1.57]	Affymetrix & Illumina [~1,500,000] (imputed)	N	BAK1
BCAT1	Thiazide-induced adverse metabolic effects in hypertensive patients	Not Disease	2013-05-11	23400010	Pharmacogenomics J	Genome-wide association analyses suggest NELL1 influences adverse metabolic response to HCTZ in African Americans.	Del-Aguila JL	2013-02-12	425 European ancestry cases, 342 African American cases	NA	12p12.1	12	25331259	BCAT1	KRAS - RPL39P27	rs7965364-T	rs7965364	6e-06	Intergenic	3845	100133222		80.34	78.02	http://www.ncbi.nlm.nih.gov/pubmed/23400010	0	7965364	1	0.37	5.22185	(AA-glucose response)	3.79	[2.14-5.44] mg/dL increase	Illumina and Affymetrics [>2 million] (Imputed)	N	BCAT1
BCAT1	Response to statin therapy	Not Disease	2010-04-14	20339536	PLoS One	Genome-wide association of lipid-lowering response to statins in combined study populations.	Barber MJ	2010-03-22	3,928 European ancestry individuals	NA	12p12.1	12	24125887	SOX5, FLJ32894, BCAT1	SOX5	rs7979575-C	rs7979575	2e-06	intron			6660			http://www.ncbi.nlm.nih.gov/pubmed/20339536	0	7979575	0	0.16	5.69897	(Triglyceride, sum)	NR	NR	Illumina [~2.5 million](imputed)	N	BCAT1
BCKDHB	Thiazide-induced adverse metabolic effects in hypertensive patients	Not Disease	2013-05-11	23400010	Pharmacogenomics J	Genome-wide association analyses suggest NELL1 influences adverse metabolic response to HCTZ in African Americans.	Del-Aguila JL	2013-02-12	425 European ancestry cases, 342 African American cases	NA	6q14.1	6	80593088	BCKDHB	RPL17P25 - FAM46A	rs10943724-A	rs10943724	7e-06	Intergenic	442232	55603		218.48	1152.64	http://www.ncbi.nlm.nih.gov/pubmed/23400010	0	10943724	1	0.31	5.1549	(EA-triglyceride response)	19.77	[11.15-28.39] mg/dL decrease	Illumina and Affymetrics [>2 million] (Imputed)	N	BCKDHB
BCKDHB	Height	Not Disease	2013-09-12	23563607	Nat Genet	Genome-wide meta-analysis identifies 11 new loci for anthropometric traits and provides insights into genetic architecture.	Berndt SI	2013-04-07	8,097 European ancestry tall individuals, 8,099 European ancestry short individuals	4,872 European ancestry tall individuals, 4,831 European ancestry short individuals	6q14.1	6	80136272	BCKDHB	BCKDHB	rs2322633-T	rs2322633	3e-09	intron			594			http://www.ncbi.nlm.nih.gov/pubmed/23563607	0	2322633	0	0.5	8.52288		1.12	[NR]	Illumina & Affymetrix [~2.8 millions] (Imputed)	N	BCKDHB
BCL2	Chronic lymphocytic leukemia	Cancer	2014-01-07	23770605	Nat Genet	Genome-wide association study identifies multiple risk loci for chronic lymphocytic leukemia.	Berndt SI	2013-06-16	2,179 European ancestry cases, 6,221 European ancestry controls	1,709 European ancestry cases, 6,318 European ancestry controls	18q21.33	18	63126316	BCL2	BCL2	rs4987855-G	rs4987855	3e-12	UTR-3			596			http://www.ncbi.nlm.nih.gov/pubmed/23770605	0	4987855	0	0.91	11.5229		1.47	[1.32-1.61]	Illumina [549,934]	N	BCL2
BCL2	Chronic lymphocytic leukemia	Cancer	2014-01-07	23770605	Nat Genet	Genome-wide association study identifies multiple risk loci for chronic lymphocytic leukemia.	Berndt SI	2013-06-16	2,179 European ancestry cases, 6,221 European ancestry controls	1,709 European ancestry cases, 6,318 European ancestry controls	18q21.33	18	63126688	BCL2	BCL2	rs4987852-?	rs4987852	8e-11	UTR-3			596			http://www.ncbi.nlm.nih.gov/pubmed/23770605	0	4987852	0	NR	10.0969		1.41	[NR]	Illumina [549,934]	N	BCL2
BCL2	Cardiac Troponin-T levels	Biomarker - Cardiovascular Disease	2013-02-27	23247143	Circ Cardiovasc Genet	Association of genome-wide variation with highly sensitive cardiac troponin-T levels in European Americans and Blacks: a meta-analysis from atherosclerosis risk in communities and cardiovascular health studies.	Yu B	2012-12-16	9,491 European ancestry individuals, up to 2,053 African American individuals	NA	18q21.33	18	63192088	BCL2	BCL2	rs899967-C	rs899967	7e-06	intron			596			http://www.ncbi.nlm.nih.gov/pubmed/23247143	0	899967	0	NR	5.1549	(Continous Variable)	0.04	[0.02-0.05] ug/L decrease	Affymetrix and Illumina [~2.5 Million] (imputed)	N	BCL2
BCL2L11	Primary sclerosing cholangitis	Inflammatory Disease	2011-01-15	21151127	Nat Genet	Genome-wide association analysis in primary sclerosing cholangitis identifies two non-HLA susceptibility loci.	Melum E	2010-12-12	715 European ancestry cases, 2,962 European ancestry controls	1,025 European ancestry cases, 2,174 European ancestry controls	2q13	2	111231795	BCL2L11	BCL2L11 - RPS14P4	rs6720394-?	rs6720394	4e-08	Intergenic	10018	100132382		63.35	63.76	http://www.ncbi.nlm.nih.gov/pubmed/21151127	0	6720394	1	0.11	7.39794		1.29	[1.10-1.51]	Affymetrix [2,466,182] (imputed)	N	BCL2L11
BCL2L11	Dehydroepiandrosterone sulphate levels	Not Disease	2011-05-26	21533175	PLoS Genet	Eight common genetic variants associated with serum DHEAS levels suggest a key role in ageing mechanisms.	Zhai G	2011-04-14	14,846 European ancestry individuals	NA	2q13	2	111191750	BCL2L11	BCL2L11 - RPS14P4	rs6738028-G	rs6738028	2e-08	Intergenic	10018	100132382		23.31	103.81	http://www.ncbi.nlm.nih.gov/pubmed/21533175	0	6738028	1	0.4	7.69897		0.04	[0.02-0.06] umol/L decrease	Affymetrix & Illumina [~2.5 million](imputed)	N	BCL2L11
BCL2L11	Chronic lymphocytic leukemia	Cancer	2014-06-19	24292274	Nat Genet	A genome-wide association study identifies multiple susceptibility loci for chronic lymphocytic leukemia.	Speedy HE	2013-12-01	1,739 European ancestry cases, 5,199 European ancestry controls	1,144 European ancestry cases, 3,151 European ancestry controls	2q13	2	111114320	ACOXL, BCL2L11	ACOXL;FLJ44006	rs1439287-A	rs1439287	5e-15	intron;nearGene-5			55289;400997			http://www.ncbi.nlm.nih.gov/pubmed/24292274	0	1439287	0	0.48	14.301		1.37	[NR]	Illumina [450,000] (Imputed)	N	BCL2L11
BCL2L11	Chronic lymphocytic leukemia	Cancer	2014-01-07	23770605	Nat Genet	Genome-wide association study identifies multiple risk loci for chronic lymphocytic leukemia.	Berndt SI	2013-06-16	2,179 European ancestry cases, 6,221 European ancestry controls	1,709 European ancestry cases, 6,318 European ancestry controls	2q13	2	110858527	ACOXL, BCL2L11	ACOXL	rs13401811-G	rs13401811	2e-18	intron			55289			http://www.ncbi.nlm.nih.gov/pubmed/23770605	0	13401811	0	0.81	17.699		1.41	[1.30-1.52]	Illumina [549,934]	N	BCL2L11
BCL2L11	Chronic lymphocytic leukemia	Cancer	2008-11-25	18758461	Nat Genet	A genome-wide association study identifies six susceptibility loci for chronic lymphocytic leukemia.	Di Bernardo MC	2008-08-31	505 European ancestry cases, 1,438 European ancestry controls	1,024 European ancestry cases, 1,677 European ancestry controls	2q13	2	111039881	ACOXL,BCL2L11	ACOXL	rs17483466-G	rs17483466	2e-10	intron			55289			http://www.ncbi.nlm.nih.gov/pubmed/18758461?ordinalpos=1&itool=EntrezSystem2.PEntrez.Pubmed.Pubmed_ResultsPanel.Pubmed_RVDocSum	0	17483466	0	0.2	9.69897		1.39	[1.25-1.53]	Illumina[345,665]	N	BCL2L11
BHMT	Metabolite levels	Not Disease	2013-05-09	23378610	Diabetes	Genetic variants associated with glycine metabolism and their role in insulin sensitivity and type 2 diabetes.	Xie W	2013-02-01	1,004 European ancestry individuals	339 European ancestry individuals	5q14.1	5	79045474	BHMT, BHMT2	DMGDH	rs17823642-C	rs17823642	2e-09	intron			29958			http://www.ncbi.nlm.nih.gov/pubmed/23378610	0	17823642	0	0.89	8.69897	(betaine)	0.38	[0.26-0.51] unit increase	Affymetrix [909,508] (imputed)	N	BHMT
BHMT	Blood trace element (Se levels)	Not Disease	2013-11-20	23720494	Hum Mol Genet	Genome-wide association study identifies loci affecting blood copper, selenium and zinc.	Evans DM	2013-05-29	5477 European ancestry individuals	NA	5q14.1	5	79020653	DMGDH, BHMT2, BHMT	DMGDH	rs921943-T	rs921943	9e-28	intron			29958			http://www.ncbi.nlm.nih.gov/pubmed/23720494	0	921943	0	NR	27.0458		0.25	[0.20-0.29] unit increase	Illumina [>2.5 million] (Imputed)	N	BHMT
BHMT	Blood trace element (Se levels)	Not Disease	2013-11-20	23720494	Hum Mol Genet	Genome-wide association study identifies loci affecting blood copper, selenium and zinc.	Evans DM	2013-05-29	5477 European ancestry individuals	NA	5q14.1	5	79118514	DMGDH, BHMT2, BHMT	BHMT	rs506500-?	rs506500	8e-12	intron			635			http://www.ncbi.nlm.nih.gov/pubmed/23720494	0	506500	0	NR	11.0969	(Conditioned on rs921943)	NR	NR	Illumina [>2.5 million] (Imputed)	N	BHMT
BHMT	Blood metabolite levels	Not Disease	2014-12-10	24816252	Nat Genet	An atlas of genetic influences on human blood metabolites.	Shin SY	2014-05-11	7,824 European ancestry individuals	NA	5q14.1	5	79050946	BHMT	DMGDH	rs16876394-T	rs16876394	1e-19	intron			29958			http://www.ncbi.nlm.nih.gov/pubmed/24816252	0	16876394	0	0.9	19	(betaine)	0.03	[0.024-0.036] unit increase	Illumina & Affymetrix [2.1 million] Imputed	N	BHMT
BIN1	Systemic lupus erythematosus	Inflammatory Disease	2014-11-26	24871463	Genes Immun	GWAS identifies novel SLE susceptibility genes and explains the association of the HLA region.	Armstrong DL	2014-05-29	725 European ancestry cases, 2,438 European ancestry controls	NA	2q14.3	2	127000872	BIN1	GYPC - BIN1	rs12993006-T	rs12993006	4e-06	Intergenic	2995	274		304.2	47.15	http://www.ncbi.nlm.nih.gov/pubmed/24871463	0	12993006	1	0.21	5.39794		1.45	[1.349-1.56]	Illumina [NR]	N	BIN1
BIN1	Heart failure	Cardiovascular Disease	2010-06-02	20445134	Circ Cardiovasc Genet	Association of genome-wide variation with the risk of incident heart failure in adults of European and African ancestry: a prospective meta-analysis from the cohorts for heart and aging research in genomic epidemiology (CHARGE) consortium.	Smith NL	2010-05-05	20,926 European ancestry individuals, 2,895 African ancestry individuals	NA	2q14.3	2	126905321	LOC339760	GYPC - BIN1	rs13418717-?	rs13418717	3e-06	Intergenic	2995	274		208.65	142.7	http://www.ncbi.nlm.nih.gov/pubmed/20445134	0	13418717	1	0.2	5.52288	(AA)	1.46	[0.97-2.20]	Affymetrix & Illumina [2,478,304] (imputed)	N	BIN1
BIN1	Alzheimer's disease (late onset)	Neurodegenerative Disease	2014-04-16	24162737	Nat Genet	Meta-analysis of 74,046 individuals identifies 11 new susceptibility loci for Alzheimer's disease.	European Alzheimer's Disease Initiative (EADI)	2013-10-27	17,008 European ancestry cases, 37,154 European ancestry controls	8,572 European ancestry cases, 11,312 European ancestry controls	2q14.3	2	127135234	BIN1	BIN1 - CYP27C1	rs6733839-T	rs6733839	7e-44	Intergenic	274	339761		27.91	48.6	http://www.ncbi.nlm.nih.gov/pubmed/24162737	0	6733839	1	0.409	43.1549		1.22	[1.18-1.25]	Illumina [7,055,881] (Imputed)	N	BIN1
BIN1	Alzheimer's disease (late onset)	Neurodegenerative Disease	2011-05-24	21460841	Nat Genet	Common variants at MS4A4/MS4A6E, CD2AP, CD33 and EPHA1 are associated with late-onset Alzheimer's disease.	Naj AC	2011-04-03	8,309 European ancestry cases, 7,366 European ancestry controls	10,523 European ancestry cases, 28,231 European ancestry controls	2q14.3	2	127132061	BIN1	BIN1 - CYP27C1	rs7561528-A	rs7561528	4e-14	Intergenic	274	339761		24.73	51.78	http://www.ncbi.nlm.nih.gov/pubmed/21460841	0	7561528	1	0.35	13.3979		1.17	[1.13-1.22]	Affymetrix & Illumina [2,324,889] (imputed)	N	BIN1
BIN1	Alzheimer's disease (late onset)	Neurodegenerative Disease	2011-04-06	21390209	PLoS One	Meta-analysis for genome-wide association study identifies multiple variants at the BIN1 locus associated with late-onset Alzheimer's disease.	Hu X	2011-02-24	1,831 European ancestry cases, 1,764 European ancestry controls	751 cases, 751 controls	2q14.3	2	127137039	BIN1	BIN1 - CYP27C1	rs744373-?	rs744373	1e-10	Intergenic	274	339761		29.71	46.8	http://www.ncbi.nlm.nih.gov/pubmed/21390209	0	744373	1	NR	10		1.19	[NR]	Affymetrix and Illumina [NR] (imputed)	N	BIN1
BIN1	Alzheimer's disease (late onset)	Neurodegenerative Disease	2011-04-06	21390209	PLoS One	Meta-analysis for genome-wide association study identifies multiple variants at the BIN1 locus associated with late-onset Alzheimer's disease.	Hu X	2011-02-24	1,831 European ancestry cases, 1,764 European ancestry controls	751 cases, 751 controls	2q14.3	2	127130409	BIN1	BIN1 - CYP27C1	rs12989701-?	rs12989701	3e-10	Intergenic	274	339761		23.08	53.43	http://www.ncbi.nlm.nih.gov/pubmed/21390209	0	12989701	1	NR	9.52288		1.23	[NR]	Affymetrix and Illumina [NR] (imputed)	N	BIN1
BIN1	Alzheimer's disease	Neurodegenerative Disease	2012-08-14	22832961	Transl Psychiatry	Genome-wide association study of Alzheimer's disease.	Kamboh MI	2012-05-15	1,291 European ancestry cases, 938 European ancestry controls	509 European ancestry cases, 753 European ancestry controls, 2,218 cases, 2,583 controls	2q14.3	2	127132061	BIN1	BIN1 - CYP27C1	rs7561528-?	rs7561528	6e-11	Intergenic	274	339761		24.73	51.78	http://www.ncbi.nlm.nih.gov/pubmed/22832961	0	7561528	1	NR	10.2218		1.25	[NR]	Illumina [2,543,888] (imputed)	N	BIN1
BIN1	Alzheimer's disease	Neurodegenerative Disease	2011-11-19	22005930	Mol Psychiatry	Genome-wide association study of Alzheimer's disease with psychotic symptoms.	Hollingworth P	2011-10-18	1,299 European ancestry, African American ancestry and Native American ancestry cases with psychosis, 735 European ancestry, African American ancestry and Native American ancestry cases without psychosis, 5,659 European ancestry controls	NA	2q14.3	2	127094445	BIN1	BIN1	rs10207628-?	rs10207628	1e-06	intron			274			http://www.ncbi.nlm.nih.gov/pubmed/22005930	0	10207628	0	NR	6	(AD+PvControl)	1.41	[NR]	Illumina [>1.8 million] (imputed)	N	BIN1
BIN1	Alzheimer's disease	Neurodegenerative Disease	2011-06-23	21627779	Genome Med	The membrane-spanning 4-domains, subfamily A (MS4A) gene cluster contains a common variant associated with Alzheimer's disease.	Antunez C	2011-05-31	319 European ancestry cases, 769 European ancestry controls, 2,690 cases, 2,237 controls	4,982 European ancestry cases, 7,961 European ancestry controls, 2,190 cases, 3,374 controls	2q14.3	2	127137039	BIN1	BIN1 - CYP27C1	rs744373-?	rs744373	2e-09	Intergenic	274	339761		29.71	46.8	http://www.ncbi.nlm.nih.gov/pubmed/21627779	0	744373	1	NR	8.69897		1.18	[NR]	Affymetrix and Illumina [696,707](imputed)	N	BIN1
BIN1	Alzheimer's disease	Neurodegenerative Disease	2011-05-02	21460840	Nat Genet	Common variants at ABCA7, MS4A6A/MS4A4E, EPHA1, CD33 and CD2AP are associated with Alzheimer's disease.	Hollingworth P	2011-04-03	6,688 European ancestry cases, 13,685 European ancestry controls	13,182 European ancestry cases, 26,161 European ancestry controls	2q14.3	2	127137039	BIN1	BIN1 - CYP27C1	rs744373-?	rs744373	3e-14	Intergenic	274	339761		29.71	46.8	http://www.ncbi.nlm.nih.gov/pubmed/21460840	0	744373	1	0.29	13.5229		1.17	[1.12-1.21]	Affymetrix & Illumina [496,763]	N	BIN1
BMF	Ewing sarcoma	Cancer	2012-03-10	22327514	Nat Genet	Common variants near TARDBP and EGR2 are associated with susceptibility to Ewing sarcoma.	Postel-Vinay S	2012-02-12	Up to 427 European ancestry cases, up to 4,352 European ancestry controls	661 European ancestry cases, 1,299 European ancestry controls	15q15.1	15	40047293	EIF2AK4, SRP14, BMF	SRP14-AS1	rs4924410-A	rs4924410	7e-09	intron			100131089			http://www.ncbi.nlm.nih.gov/pubmed/22327514	0	4924410	0	0.27	8.1549		1.46	[1.23-1.74]	NR [286,966]	N	BMF
BMF	Dehydroepiandrosterone sulphate levels	Not Disease	2011-05-26	21533175	PLoS Genet	Eight common genetic variants associated with serum DHEAS levels suggest a key role in ageing mechanisms.	Zhai G	2011-04-14	14,846 European ancestry individuals	NA	15q15.1	15	40068540	BMF	SRP14-AS1 - BMF	rs7181230-G	rs7181230	5e-11	Intergenic	100131089	90427		1.03	19.35	http://www.ncbi.nlm.nih.gov/pubmed/21533175	0	7181230	1	0.33	10.301		0.05	[0.03-0.07 u mol/L increase	Affymetrix & Illumina [~2.5 million](imputed)	N	BMF
BMF	Chronic lymphocytic leukemia	Cancer	2014-06-19	24292274	Nat Genet	A genome-wide association study identifies multiple susceptibility loci for chronic lymphocytic leukemia.	Speedy HE	2013-12-01	1,739 European ancestry cases, 5,199 European ancestry controls	1,144 European ancestry cases, 3,151 European ancestry controls	15q15.1	15	40121915	BMF, BUB1B	BMF - BUB1B	rs8023845-G	rs8023845	2e-06	Intergenic	90427	701		13.03	39.09	http://www.ncbi.nlm.nih.gov/pubmed/24292274	0	8023845	1	0.78	5.69897		1.27	[NR]	Illumina [450,000] (Imputed)	N	BMF
BMS1	Progressive supranuclear palsy	Neurodegenerative Disease	2011-07-14	21685912	Nat Genet	Identification of common variants influencing risk of the tauopathy progressive supranuclear palsy.	Hoglinger GU	2011-06-19	1,069 European ancestry cases, 2,958 European ancestry controls, 45 cases, 329 controls	1,051 European ancestry cases, 3,560 European ancestry controls	10q11.21	10	42845657	BMS1	BMS1 - MIR5100	rs2142991-?	rs2142991	3e-07	Intergenic	9790	100847014		10.72	151.91	http://www.ncbi.nlm.nih.gov/pubmed/21685912	0	2142991	1	0.17	6.52288		1.3	[1.18-1.44]	Illumina [531,451]	N	BMS1
BRP44	Schizophrenia	Psychological/Neurological Disorder	2011-12-15	22037555	Nat Genet	Common variants on 8p12 and 1q24.2 confer risk of schizophrenia.	Shi Y	2011-10-30	3,750 Han Chinese ancestry cases, 6,468 Han Chinese ancestry controls	4,383 Han Chinese ancestry cases, 4,539 Han Chinese ancestry controls	1q24.2	1	167933841	BRP44, DCAF6	MPC2	rs10489202-A	rs10489202	1e-08	intron			25874			http://www.ncbi.nlm.nih.gov/pubmed/22037555	0	10489202	0	0.141	8		1.23	[1.15-1.32]	Affymetrix [546,561]	N	BRP44
BTBD16	Age-related macular degeneration (extreme sampling)	Neurodegenerative Disease	2013-11-16	23577725	Ann Hum Genet	Genetic factors in nonsmokers with age-related macular degeneration revealed through genome-wide gene-environment interaction analysis.	Naj AC	2013-05-01	720 European ancestry grade 5 cases, 513 European ancestry grade 1 controls	70 European ancestry grade 5 cases, 73 European ancestry grade 1 controls	10q26.13	10	122455799	ARMS2,HTRA1,PLEKHA1,BTBD16	ARMS2	rs3750848-C	rs3750848	3e-29	intron			387715			http://www.ncbi.nlm.nih.gov/pubmed/23577725	0	3750848	0	0.37	28.5229		3.12	[2.55-3.80]	Affymetrix [2,543,887] (Imputed)	N	BTBD16
BTBD16	Age-related macular degeneration	Neurodegenerative Disease	2013-11-16	23577725	Ann Hum Genet	Genetic factors in nonsmokers with age-related macular degeneration revealed through genome-wide gene-environment interaction analysis.	Naj AC	2013-05-01	1,207 European ancestry cases, 686 European ancestry controls	122 European ancestry cases, 86 European ancestry controls	10q26.13	10	122454932	ARMS2, HTRA, PLEKHA1, BTBD16,	ARMS2	rs10490924-A	rs10490924	8e-27	missense			387715			http://www.ncbi.nlm.nih.gov/pubmed/23577725	0	10490924	0	0.35	26.0969		2.28	[1.96-2.65]	Affymetrix [2,543,887] (Imputed)	N	BTBD16
C10orf58	Inflammatory bowel disease	Inflammatory Disease	2013-02-12	23128233	Nature	Host-microbe interactions have shaped the genetic architecture of inflammatory bowel disease.	Jostins L	2012-11-01	12,924 European ancestry cases, 21,442 European ancestry controls	25,683 European ancestry cases, 17,015 European ancestry controls	10q23.1	10	80494291	TSPAN14,C10orf58	TSPAN14	rs6586030-G	rs6586030	9e-16	intron			81619			http://www.ncbi.nlm.nih.gov/pubmed/23128233	0	6586030	0	0.847	15.0458		1.12	[1.076-1.156]	Affymetrix & Illumina [1.23 million](imputed)	N	C10orf58
C10orf67	Crohn's disease and sarcoidosis (combined)	Inflammatory Disease	2008-11-25	18723019	Gastroenterology	Genome-wide association analysis in sarcoidosis and Crohn's disease unravels a common susceptibility locus on 10p12.2.	Franke A	2008-07-21	382 European ancestry Crohn's disease cases, 398 European ancestry Sarcoidosis cases, 394 European ancestry controls	660 European ancestry Crohn's disease cases, 657 European ancestry Sarcoidosis cases, 1,091 European ancestry controls	10p12.2	10	23376509	C10orf67	C10orf67 - MIR1254-2	rs1398024-A	rs1398024	4e-06	Intergenic	256815	100616217		31.67	16.9	http://www.ncbi.nlm.nih.gov/pubmed/18723019?ordinalpos=6&itool=EntrezSystem2.PEntrez.Pubmed.Pubmed_ResultsPanel.Pubmed_RVDocSum	0	1398024	1	0.25	5.39794		1.23	[1.04-1.45]	Affymetrix[83,360]	N	C10orf67
C12orf43	N-glycan levels	Not Disease	2011-01-15	21203500	PLoS Genet	Genomics meets glycomics-the first GWAS study of human N-Glycome identifies HNF1&#x003b1; as a master regulator of plasma protein fucosylation.	Lauc G	2010-12-23	2,559 European ancestry individuals	NA	12q24.31	12	121001041	HNF1A,C12orf43,OASL	HNF1A	rs735396-G	rs735396	4e-08	intron			6927			http://www.ncbi.nlm.nih.gov/pubmed/21203500	0	735396	0	0.38	7.39794	(DG11)	0.17	[0.11-0.23] unit increase	Illumina [~300,000]	N	C12orf43
C12orf43	N-glycan levels	Not Disease	2011-01-15	21203500	PLoS Genet	Genomics meets glycomics-the first GWAS study of human N-Glycome identifies HNF1&#x003b1; as a master regulator of plasma protein fucosylation.	Lauc G	2010-12-23	2,559 European ancestry individuals	NA	12q24.31	12	120965921	HNF1A,C12orf43,OASL	RPL12P33 - HNF1A-AS1	rs7953249-G	rs7953249	2e-08	Intergenic	643550	283460		48.64	3.92	http://www.ncbi.nlm.nih.gov/pubmed/21203500	0	7953249	1	0.45	7.69897	(DG7)	0.17	[0.11-0.23] unit decrease	Illumina [~300,000]	N	C12orf43
C12orf43	Liver enzyme levels	Biomarker - Metabolic Disease	2008-12-01	18940312	Am J Hum Genet	Population-based genome-wide association studies reveal six loci influencing plasma levels of liver enzymes.	Yuan X	2008-10-10	7,751 European ancestry individuals	1,005 European ancestry individuals, 3,669 Asian Indian ancestry individuals	12q24.31	12	121004867	HNF1A, C12orf27, C12orf43	C12orf43	rs1169313-C	rs1169313	2e-10	intron			64897			http://www.ncbi.nlm.nih.gov/pubmed/18940312	0	1169313	0	0.38	9.69897	(GGT)	0.01	[0.003-0.007] U/L decrease	Affymetrix and Illumina[up to 496,032]	N	C12orf43
C12orf43	Coronary heart disease	Cardiovascular Disease	2009-03-01	19198612	Nat Genet	New susceptibility locus for coronary artery disease on chromosome 3q22.3.	Erdmann J	2009-02-08	1,222 European ancestry cases, 1,298 European ancestry controls	18,185 European ancestry cases, 20,068 European ancestry controls	12q24.31	12	120997784	HNF1A,C12orf43	HNF1A	rs2259816-T	rs2259816	5e-07	intron			6927			http://www.ncbi.nlm.nih.gov/pubmed/19198612?ordinalpos=1&itool=EntrezSystem2.PEntrez.Pubmed.Pubmed_ResultsPanel.Pubmed_DefaultReportPanel.Pubmed_RVDocSum	0	2259816	0	0.36	6.30103		1.08	[1.05-1.11]	Affymetrix [567,119]	N	C12orf43
C12orf43	C-reactive protein levels	Biomarker - Inflammatory Disease	2014-11-13	24763700	PLoS One	New variants including ARG1 polymorphisms associated with C-reactive protein levels identified by genome-wide association and pathway analysis.	Vinayagamoorthy N	2014-04-24	7,626 Korean ancestry individuals	903 Korean ancestry individuals	12q24.31	12	120986153	HNF1A, C12orf43, OASL	HNF1A	rs2393791-G	rs2393791	3e-10	intron			6927			http://www.ncbi.nlm.nih.gov/pubmed/24763700	0	2393791	0	0.479	9.52288		0.12	[NR] unit decrease	Affymetrix [1,219,546] (Imputed)	N	C12orf43
C12orf43	C-reactive protein	Biomarker - Inflammatory Disease	2012-11-02	22939635	Am J Hum Genet	Genome-wide association and population genetic analysis of C-reactive protein in African American and Hispanic American women.	Reiner AP	2012-08-28	8,280 African American female individuals, 3,548 Hispanic female individuals	3,787 African American female individuals, 3,548 Hispanic female individuals, 5,656 European ancestry individuals	12q24.31	12	120997784	HNF1A, OASL, C12orf43	HNF1A	rs2259816-T	rs2259816	3e-10	intron			6927			http://www.ncbi.nlm.nih.gov/pubmed/22939635	0	2259816	0	0.379	9.52288	(HA women)	0.14	[0.092-0.190] unit increase	Affymetrix [up to 2,203,609] (imputed)	N	C12orf43
C12orf5	Major depressive disorder	Psychological/Neurological Disorder	2013-05-09	23377640	Am J Psychiatry	Common genetic variation and antidepressant efficacy in major depressive disorder: a meta-analysis of three genome-wide pharmacogenetic studies.	GENDEP Investigators	2013-02-01	Up to 2,256 European ancestry cases	NA	12p13.32	12	4307138	CCND2,C12orf5	CCND2 - C12orf5	rs4625554-G	rs4625554	9e-06	Intergenic	894	57103		1.78	14.06	http://www.ncbi.nlm.nih.gov/pubmed/23377640	0	4625554	1	0.299679	5.04576	(% improvement - SSRI treated - 12 weeks)	0.19	[0.11-0.28] unit increase	Illumina & Affymetrix [1.2 million] (Imputed)	N	C12orf5
C12orf5	Colorectal cancer	Cancer	2013-03-05	23263487	Nat Genet	Genome-wide association analyses in East Asians identify new susceptibility loci for colorectal cancer.	Jia WH	2012-12-23	2,098 East Asian ancestry cases, 5,749 East Asian ancestry controls	5,358 East Asian ancestry cases, 5,922 East Asian ancestry controls, 26,060 European ancestry individuals	12p13.32	12	4259186	CCND2, PARP11, FGF23, FGF6, C12orf5, RAD51AP1	RPL18P9 - CCND2	rs10774214-T	rs10774214	3e-08	Intergenic	100129645	894		139.23	14.55	http://www.ncbi.nlm.nih.gov/pubmed/23263487	0	10774214	1	0.379	7.52288		1.09	[1.06-1.13]	Illumina & Affymetrix (1,636,380) imputed	N	C12orf5
C12orf5	Colorectal cancer	Cancer	2013-03-05	23263487	Nat Genet	Genome-wide association analyses in East Asians identify new susceptibility loci for colorectal cancer.	Jia WH	2012-12-23	2,098 East Asian ancestry cases, 5,749 East Asian ancestry controls	5,358 East Asian ancestry cases, 5,922 East Asian ancestry controls, 26,060 European ancestry individuals	12p13.32	12	4259186	CCND2, PARP11, FGF23, FGF6, C12orf5, RAD51AP1	RPL18P9 - CCND2	rs10774214-T	rs10774214	5e-10	Intergenic	100129645	894		139.23	14.55	http://www.ncbi.nlm.nih.gov/pubmed/23263487	0	10774214	1	0.352	9.30103	(East Asian)	1.17	[1.11-1.23]	Illumina & Affymetrix (1,636,380) imputed	N	C12orf5
C12orf5	Acute lymphoblastic leukemia (childhood)	Cancer	2009-09-11	19684603	Nat Genet	Germline genomic variants associated with childhood acute lymphoblastic leukemia.	Trevino LR	2009-08-16	317 European ancestry cases, 17,958 European ancestry controls	NA	12p13.32	12	4315956	C12orf5	CCND2 - C12orf5	rs10849033-G	rs10849033	9e-06	Intergenic	894	57103		10.6	5.24	http://www.ncbi.nlm.nih.gov/pubmed/19684603?ordinalpos=2&itool=EntrezSystem2.PEntrez.Pubmed.Pubmed_ResultsPanel.Pubmed_DefaultReportPanel.Pubmed_RVDocSum	0	10849033	1	0.02	5.04576		2.55	[1.60-3.80]	Affymetrix [307,944]	N	C12orf5
C12orf65	Schizophrenia	Psychological/Neurological Disorder	2014-03-18	23974872	Nat Genet	Genome-wide association analysis identifies 13 new risk loci for schizophrenia.	Ripke S	2013-08-25	5,001 European ancestry cases, 6,243 European ancestry controls, 8,832 cases, 12,067 controls	4,801 European ancestry cases, 4,741 European ancestry controls, 2,612 European and unknown ancestry cases, 15,021 European and unknown ancestry controls, 581 trios	12q24.31	12	123246876	C12orf65, ABCB9, ARL6IP4, CDK2AP1, MIR4304, MPHOSPH9, OGFOD2, PITPNM2, RILPL2, SBNO1, SETD8	C12orf65	rs11532322-A	rs11532322	2e-08	intron			91574			http://www.ncbi.nlm.nih.gov/pubmed/23974872	0	11532322	0	0.318	7.69897		1.09	[1.06-1.13]	Affymetrix & Illumina [9,871,789]	N	C12orf65
C18orf19	Bone mineral density	Other (age-related)	2013-04-11	22504420	Nat Genet	Genome-wide meta-analysis identifies 56 bone mineral density loci and reveals 14 loci associated with risk of fracture.	Estrada K	2012-04-15	Up to 32,961 European and East Asian ancestry individuals	Up to 50,933 European and East Asian ancestry individuals	18p11.21	18	13708575	C18orf19	FAM210A	rs4796995-A	rs4796995	5e-08	intron			125228			http://www.ncbi.nlm.nih.gov/pubmed/22504420	0	4796995	0	0.63	7.30103	(FNBMD)	0.03	[NR] unit increase	Affymetrix & Illumina [~2.5 million] (imputed)	N	C18orf19
C18orf45	Hypertriglyceridemia	Metabolic Disease	2013-08-01	23505323	J Med Genet	Genomic study in Mexicans identifies a new locus for triglycerides and refines European lipid loci.	Weissglas-Volkov D	2013-03-15	1,122 Mexican ancestry cases, 1,118 Mexican ancestry controls	1,067 Mexican ancestry cases, 1,054 Mexican ancestry controls	18q11.2	18	23299253	CABLES1,C18orf45	TMEM241	rs9949617-?	rs9949617	2e-08	intron			85019			http://www.ncbi.nlm.nih.gov/pubmed/23505323	0	9949617	0	0.53	7.69897		1.28	[1.18-1.38]	Illumina [1,361,436] (Imputed)	N	C18orf45
C18orf45	Height	Not Disease	2008-11-25	18391951	Nat Genet	Many sequence variants affecting diversity of adult human height.	Gudbjartsson DF	2008-04-06	30,968 European ancestry individuals	8,541 European ancestry individuals	18q11.2	18	23144364	CABLES1, RBBP8, C18orf45	CABLES1	rs4800148-A	rs4800148	4e-09	intron			91768			http://www.ncbi.nlm.nih.gov/pubmed/18391951?ordinalpos=1&itool=EntrezSystem2.PEntrez.Pubmed.Pubmed_ResultsPanel.Pubmed_RVDocSum	0	4800148	0	0.79	8.39794		6.4	[4.24-8.56] % s.d. taller	Illumina and Affymetrix[up to 304,226]	N	C18orf45
C1orf63	Erythrocyte sedimentation rate	Not Disease	2011-07-13	21700265	Am J Hum Genet	Complement receptor 1 gene variants are associated with erythrocyte sedimentation rate.	Kullo IJ	2011-06-22	1,979 European ancestry individuals	5,628 European ancestry individuals	1p36.11	1	25243590	C1orf63	RSRP1	rs1043879-?	rs1043879	2e-09	missense			57035			http://www.ncbi.nlm.nih.gov/pubmed/21700265	0	1043879	0	NR	8.69897		0.09	[NR] unit decrease	Illumina [476,395]	N	C1orf63
C1QBP	Rheumatoid arthritis	Inflammatory Disease	2014-08-05	24390342	Nature	Genetics of rheumatoid arthritis contributes to biology and drug discovery.	Okada Y	2013-12-25	up to 14,361 European ancestry cases, up to 42,923 European ancestry controls, up to 4,873 East Asian ancestry cases, up to 17,642 East Asian ancestry controls	up to 3,775 European ancestry cases, up to 5,801 European ancestry controls, up to 6,871 East Asian ancestry cases, up to 6,392 East Asian ancestry controls	17p13.2	17	5369285	C1QBP	RABEP1	rs72634030-A	rs72634030	2e-09	intron			9135			http://www.ncbi.nlm.nih.gov/pubmed/24390342	0	72634030	0	0.23	8.69897		1.12	[1.08-1.17]	Affymetrix & Illumina [up to 9,739,303] (Imputed)	N	C1QBP
C2	Systemic lupus erythematosus	Inflammatory Disease	2014-11-26	24871463	Genes Immun	GWAS identifies novel SLE susceptibility genes and explains the association of the HLA region.	Armstrong DL	2014-05-29	725 European ancestry cases, 2,438 European ancestry controls	NA	6p21.33	6	31902549	C2	C2;ZBTB12	rs558702-A	rs558702	8e-21	intron;nearGene-5			717;221527			http://www.ncbi.nlm.nih.gov/pubmed/24871463	0	558702	0	0.1	20.0969		2.28	[2.097-2.47]	Illumina [NR]	N	C2
C2	Hepatocellular carcinoma	Cancer	2011-01-10	21105107	Hepatology	Genetic variations at loci involved in the immune response are risk factors for hepatocellular carcinoma.	Clifford RJ	2010-12-01	180 Korean ancestry cases, 271 Korean ancestry controls	206 Korean ancestry cases, 416 East Asian ancestry controls,	6p21.33	6	31915902	C2	C2	rs9267673-?	rs9267673	2e-06	intron			717			http://www.ncbi.nlm.nih.gov/pubmed/21105107	0	9267673	0	0.08	5.69897		1.97	[1.47-2.64]	Affymetrix [658,897]	N	C2
C2	Age-related macular degeneration (GA)	Neurodegenerative Disease	2012-08-15	22705344	Ophthalmology	Heritability and genome-wide association study to assess genetic differences between advanced age-related macular degeneration subtypes.	Sobrin L	2012-06-15	819 European ancestry geographic atrophy cases, 4,134 European ancestry controls	NA	6p21.33	6	31936027	C2	C2;LOC102060414	rs9332739-?	rs9332739	1e-06	missense;intron			717;102060414			http://www.ncbi.nlm.nih.gov/pubmed/22705344	0	9332739	0	0.955	6		2.63	[1.79-3.85]	Affymetrix & Illumina [6,036,699] (imputed)	N	C2
C2	Age-related macular degeneration (CNV)	Neurodegenerative Disease	2012-08-15	22705344	Ophthalmology	Heritability and genome-wide association study to assess genetic differences between advanced age-related macular degeneration subtypes.	Sobrin L	2012-06-15	1,775 European ancestry choroidal neovascularization cases, 4,134 European ancestry controls	4,515 European and unknown ancestry choroidal neovascularization cases, 15,240 European and unknown ancestry controls	6p21.33	6	31936027	C2	C2;LOC102060414	rs9332739-?	rs9332739	2e-08	missense;intron			717;102060414			http://www.ncbi.nlm.nih.gov/pubmed/22705344	0	9332739	0	0.955	7.69897		2.08	[1.61-2.7]	Affymetrix & Illumina [6,036,699] (imputed)	N	C2
C2	Age-related macular degeneration	Neurodegenerative Disease	2013-07-31	23455636	Nat Genet	Seven new loci associated with age-related macular degeneration.	Fritsche LG	2013-03-03	6,713 European ancestry cases, 48,402 European ancestry contols, 110 Southern Indian ancestry cases, 119 Southern Indian ancestry controls, 827 Japanese ancestry cases, 3,323 Japanese ancestry controls	9,070 European ancestry cases, 7,683 European ancestry contols, 461 East Asian ancestry cases, 547 East Asian ancestry controls	6p21.33	6	31962685	C2, CFB	SKIV2L	rs429608-G	rs429608	4e-89	intron			6499			http://www.ncbi.nlm.nih.gov/pubmed/23455636	0	429608	0	0.86	88.3979		1.74	[1.68-1.79]	Illumina & Affymetrix [2,442,884] (Imputed)	N	C2
C2	Age-related macular degeneration	Neurodegenerative Disease	2011-06-29	21665990	Hum Mol Genet	Common variants near FRK/COL10A1 and VEGFA are associated with advanced age-related macular degeneration.	Yu Y	2011-06-10	2,594 European ancestry cases, 4,134 European ancestry controls	5,640 European ancestry cases, 52,174 European ancestry controls	6p21.33	6	31936027	C2	C2;LOC102060414	rs9332739-?	rs9332739	2e-23	missense;intron			717;102060414			http://www.ncbi.nlm.nih.gov/pubmed/21665990	0	9332739	0	0.96	22.699		2.17	[NR]	Affymetrix [6,036,699] (imputed)	N	C2
C2	Age-related macular degeneration	Neurodegenerative Disease	2014-07-01	20385819	Proc Natl Acad Sci U S A	Genetic variants near TIMP3 and high-density lipoprotein-associated loci influence susceptibility to age-related macular degeneration.	Chen W	2010-04-12	2,157 European ancestry cases, 1,150 European ancestry controls	7,892 European ancestry cases, 5,998 European ancestry controls, 678 Japanese ancestry cases, 336 Japanese ancestry controls	6p21.33	6	31962685	C2, CFB	SKIV2L	rs429608-G	rs429608	3e-21	intron			6499			http://www.ncbi.nlm.nih.gov/pubmed/20385819	0	429608	0	0.842	20.5229		2.16	[1.84-2.53]	Illumina [~2.5 million] (imputed)	N	C2
C2	Age-related macular degeneration	Neurodegenerative Disease	2014-07-01	20385819	Proc Natl Acad Sci U S A	Genetic variants near TIMP3 and high-density lipoprotein-associated loci influence susceptibility to age-related macular degeneration.	Chen W	2010-04-12	2,157 European ancestry cases, 1,150 European ancestry controls	7,892 European ancestry cases, 5,998 European ancestry controls, 678 Japanese ancestry cases, 336 Japanese ancestry controls	6p21.33	6	31938233	C2, CFB	C2;LOC102060414	rs9380272-A	rs9380272	2e-08	intron;intron			717;102060414			http://www.ncbi.nlm.nih.gov/pubmed/20385819	0	9380272	0	0.012	7.69897		4.31	[2.76-6.87]	Illumina [~2.5 million] (imputed)	N	C2
C2	Age-related macular degeneration	Neurodegenerative Disease	2010-05-06	20385826	Proc Natl Acad Sci U S A	Genome-wide association study of advanced age-related macular degeneration identifies a role of the hepatic lipase gene (LIPC).	Neale BM	2010-04-12	979 cases, 1,709 controls	868 European ancestry cases, 410 European ancestry controls, 4,921 cases, 3,824 controls	6p21.33	6	31946403	CFB,C2	CFB	rs641153-?	rs641153	2e-20	missense			629			http://www.ncbi.nlm.nih.gov/pubmed/20385826	0	641153	0	NR	19.699		NR	NR	Affymetrix [632,932]	N	C2
C20orf132	Hippocampal atrophy	Neurodegenerative Disease	2009-09-09	19668339	PLoS One	Hippocampal atrophy as a quantitative trait in a genome-wide association study identifying novel susceptibility genes for Alzheimer's disease.	Potkin SG	2009-08-07	162 European ancestry cases, 192 European ancestry controls, 7 African American cases, 14 African American controls, 1 Asian ancestry cases, 3 Asian ancestry controls, 2 cases	NA	20q11.23	20	37137934	C20orf132	MROH8	rs8115854-?	rs8115854	2e-06	missense			140699			http://www.ncbi.nlm.nih.gov/pubmed/19668339?ordinalpos=1&itool=EntrezSystem2.PEntrez.Pubmed.Pubmed_ResultsPanel.Pubmed_DefaultReportPanel.Pubmed_RVDocSum	0	8115854	0	NR	5.69897		NR	NR	Illumina [516,645]	N	C20orf132
C2orf47	Response to treatment for acute lymphoblastic leukemia	Not Disease	2009-02-26	19176441	JAMA	Genome-wide interrogation of germline genetic variation associated with treatment response in childhood acute lymphoblastic leukemia.	Yang JJ	2009-01-28	356 European ancestry cases, 53 Black cases, 78 cases	NA	2q33.1	2	200157231	C2orf47	C2orf47 - SPATS2L	rs1569175-T	rs1569175	9e-07	Intergenic	79568	26010		193.11	148.65	http://www.ncbi.nlm.nih.gov/pubmed/19176441?ordinalpos=9&itool=EntrezSystem2.PEntrez.Pubmed.Pubmed_ResultsPanel.Pubmed_DefaultReportPanel.Pubmed_RVDocSum	0	1569175	1	NR	6.04576		2.73	[1.52-4.93]	Affymetrix [476,796]	N	C2orf47
C2orf50	Metabolite levels (HVA/MHPG ratio)	Not Disease	2013-04-04	23319000	Mol Psychiatry	Genome-wide association study of monoamine metabolite levels in human cerebrospinal fluid.	Luykx JJ	2013-01-15	up to 398 European ancestry individuals	NA	2p25.1	2	11115214	C2orf50, AX746649, FLJ33534	FLJ33534	rs12692432-C	rs12692432	6e-06	intron			285150			http://www.ncbi.nlm.nih.gov/pubmed/23319000	0	12692432	0	NR	5.22185		0.29	unit increase	Illumina [5,767,231] (Imputed)	N	C2orf50
C3orf1	Multiple sclerosis	Neurodegenerative Disease	2012-10-24	21833088	Nature	Genetic risk and a primary role for cell-mediated immune mechanisms in multiple sclerosis.	Sawcer S	2011-08-11	9,772 European ancestry cases, 16,849 European ancestry controls	4,218 European ancestry cases, 7,296 European ancestry controls	3q13.33	3	119501087	C3orf1, TMEM39A	TIMMDC1	rs2293370-G	rs2293370	3e-09	intron			51300			http://www.ncbi.nlm.nih.gov/pubmed/21833088	0	2293370	0	NR	8.52288		1.13	[1.11-1.15]	Illumina [465,434]	N	C3orf1
C3orf1	Arthritis (juvenile idiopathic)	Inflammatory Disease	2012-03-30	22354554	Arthritis Rheum	Genome-wide association analysis of juvenile idiopathic arthritis identifies a new susceptibility locus at chromosomal region 3q13.	Thompson SD	2012-02-21	814 European ancestry cases, 658 European ancestry controls, 2,400 controls	1,744 European ancestry cases, 7,010 European ancestry controls	3q13.33	3	119508400	C3orf1	TIMMDC1	rs4688011-T	rs4688011	1e-07	intron			51300			http://www.ncbi.nlm.nih.gov/pubmed/22354554	0	4688011	0	0.19	7		1.23	[1.13-1.33]	Affmyetrix [561,137]	N	C3orf1
C3orf28	Calcium levels	Not Disease	2010-09-21	20705733	Hum Mol Genet	Common variants in the calcium-sensing receptor gene are associated with total serum calcium levels.	O'Seaghdha CM	2010-08-12	20,611 European ancestry individuals	NA	3q21.1	3	122274400	CASR,CSTA,WDR5B,KPNA1,C3orf28,CCDC58	CASR	rs17251221-G	rs17251221	2e-22	intron			846			http://www.ncbi.nlm.nih.gov/pubmed/20705733	0	17251221	0	0.14	21.699		0.06	[0.05-0.07] unit increase	Affymetrix & Illumina [~2.5 million] (imputed)	N	C3orf28
C3orf31	Alcohol dependence	Not Disease	2011-04-04	21314694	Alcohol Clin Exp Res	Genomewide association analysis of symptoms of alcohol dependence in the molecular genetics of schizophrenia (MGS2) control sample.	Kendler KS	2011-02-11	2,357 European ancestry individuals, 812 African American individuals	NA	3p25.2	3	11915124	C3orf31	MARK2P14 - SYN2	rs6777876-G	rs6777876	4e-07	Intergenic	100631261	6854		1.7	89.24	http://www.ncbi.nlm.nih.gov/pubmed/21314694	0	6777876	1	0.09	6.39794	(AA)	NR	NR	Affymetrix [NR]	N	C3orf31
C4orf14	Bleomycin sensitivity	Not Disease	2011-01-12	21106707	Hum Mol Genet	A genetic variant near the PMAIP1/Noxa gene is associated with increased bleomycin sensitivity.	Gu J	2010-11-24	673 European ancestry individuals	834 European ancestry individuals	4q12	4	56955143	C4orf14, REST	REST - NOA1	rs708547-A	rs708547	9e-07	Intergenic	5978	84273		19.3	8.21	http://www.ncbi.nlm.nih.gov/pubmed/21106707	0	708547	1	0.24	6.04576		0.18	[0.11-0.24] fewer chromatid breaks	Illumina [539,437]	N	C4orf14
C4orf14	Age-related macular degeneration	Neurodegenerative Disease	2011-10-05	21909106	Nat Genet	Genome-wide association study identifies two susceptibility loci for exudative age-related macular degeneration in the Japanese population.	Arakawa S	2011-09-11	827 Japanese ancestry cases, 3,323 Japanese ancestry controls	709 Japanese ancestry cases, 15,571 Japanese ancestry controls	4q12	4	56920284	REST, C4orf14, POLR2B, IGFBP7	REST	rs1713985-G	rs1713985	2e-08	intron			5978			http://www.ncbi.nlm.nih.gov/pubmed/21909106	0	1713985	0	0.29	7.69897		1.3	[1.19-1.42]	Illumina [457,489]	N	C4orf14
C5orf35	Triglycerides	Biomarker - Metabolic Disease	2010-10-17	20864672	Arterioscler Thromb Vasc Biol	Genetic variants influencing circulating lipid levels and risk of coronary artery disease.	Waterworth DM	2010-09-23	up to 17,723 European ancestry individuals	up to 37,774 European ancestry individuals, up to 9,665 Indian Asian ancestry individuals	5q11.2	5	56558326	C5orf35	LOC101928448	rs6867983-T	rs6867983	3e-06	intron			101928448			http://www.ncbi.nlm.nih.gov/pubmed/20864672	0	6867983	0	0.12	5.52288		0.02	[0.01-0.03] unit increase	Affymetrix, Illumina & Perlegen [2,155,369] (imputed)	N	C5orf35
C6orf57	Type 2 diabetes	Metabolic Disease	2011-05-24	21490949	PLoS Genet	Transferability of type 2 diabetes implicated loci in multi-ethnic cohorts from Southeast Asia.	Sim X	2011-04-07	2,010 Chinese ancestry cases, 1,945 Chinese ancestry controls, 794 Malay ancestry cases, 1,240 Malay ancestry controls, 977 Asian Indian ancestry cases, 1,169 Asian Indian ancestry controls	NA	6q13	6	70579486	C6orf57	C6orf57	rs1048886-G	rs1048886	3e-08	missense			135154			http://www.ncbi.nlm.nih.gov/pubmed/21490949	0	1048886	0	0.18	7.52288	(Indian)	1.54	[1.32-1.80]	Illumina [~2,000,000] (imputed)	N	C6orf57
C7orf10	Parent of origin effect on language impairment (paternal)	Not Disease	2014-10-28	24571439	Genes Brain Behav	Genome-wide association analyses of child genotype effects and parent-of-origin effects in specific language impairment.	Nudel R	2014-02-26	153 European ancestry case-parent trios, 54 European ancestry case-mother duos, 12 European ancestry case-father duos, 18 European ancestry cases	NA	7p14.1	7	40878471	C7orf10, INHBA	SUGCT - INHBA	rs7801303-?	rs7801303	4e-07	Intergenic	79783	3624		17.7	810.53	http://www.ncbi.nlm.nih.gov/pubmed/24571439	0	7801303	1	NR	6.39794		NR	NR	Illumina [614,937]	N	C7orf10
C7orf10	Parent of origin effect on language impairment (paternal)	Not Disease	2014-10-28	24571439	Genes Brain Behav	Genome-wide association analyses of child genotype effects and parent-of-origin effects in specific language impairment.	Nudel R	2014-02-26	153 European ancestry case-parent trios, 54 European ancestry case-mother duos, 12 European ancestry case-father duos, 18 European ancestry cases	NA	7p14.1	7	40878471	C7orf10, INHBA	SUGCT - INHBA	rs7801303-?	rs7801303	4e-07	Intergenic	79783	3624		17.7	810.53	http://www.ncbi.nlm.nih.gov/pubmed/24571439	0	7801303	1	NR	6.39794		NR	NR	Illumina [614,937]	N	C7orf10
C7orf10	Migraine without aura	Psychological/Neurological Disorder	2014-01-08	23793025	Nat Genet	Genome-wide meta-analysis identifies new susceptibility loci for migraine.	Anttila V	2013-06-23	7,107 European ancestry cases, 69,427 European ancestry controls	NA	7p14.1	7	40426601	c7orf10	SUGCT	rs4379368-T	rs4379368	6e-08	intron			79783			http://www.ncbi.nlm.nih.gov/pubmed/23793025	0	4379368	0	0.11	7.22185		1.19	[1.12-1.27]	Affmetrix & Illumina [~2.3 million] (Imputed)	N	C7orf10
C7orf10	Migraine - clinic-based	Psychological/Neurological Disorder	2014-01-08	23793025	Nat Genet	Genome-wide meta-analysis identifies new susceptibility loci for migraine.	Anttila V	2013-06-23	5,175 European ancestry clinic-based cases, 13,972 European ancestry clinic-based controls	NA	7p14.1	7	40426601	c7orf10	SUGCT	rs4379368-T	rs4379368	7e-07	intron			79783			http://www.ncbi.nlm.nih.gov/pubmed/23793025	0	4379368	0	0.11	6.1549		1.2	[1.12-1.29]	Affmetrix & Illumina [~2.3 million] (Imputed)	N	C7orf10
C7orf10	Migraine	Psychological/Neurological Disorder	2014-01-08	23793025	Nat Genet	Genome-wide meta-analysis identifies new susceptibility loci for migraine.	Anttila V	2013-06-23	23,285 European ancestry cases, 95,425 European ancestry controls	NA	7p14.1	7	40426601	c7orf10	SUGCT	rs4379368-T	rs4379368	1e-09	intron			79783			http://www.ncbi.nlm.nih.gov/pubmed/23793025	0	4379368	0	0.11	9		1.11	[1.08-1.15]	Affmetrix & Illumina [~2.3 million] (Imputed)	N	C7orf10
C7orf62	Hypothyroidism	Other (age-related)	2012-05-25	22493691	PLoS One	Novel associations for hypothyroidism include known autoimmune risk loci.	Eriksson N	2012-04-06	3,736 European ancestry cases, 35,546 European ancestry controls	NA	7q21.13	7	88852128	C7orf62, ZNF804B	ZNF804B	rs10248351-C	rs10248351	7e-06	intron			219578			http://www.ncbi.nlm.nih.gov/pubmed/22493691	0	10248351	0	0.007	5.1549		1.84	[1.43-2.37]	Illumina [870,065]	N	C7orf62
C7orf62	Dental caries	Other	2013-02-26	23259602	BMC Oral Health	Genome-wide association scan of dental caries in the permanent dentition.	Wang X	2012-12-21	1,483 European ancestry comparatively younger individuals, 5,960 European ancestry comparatively older individuals	NA	7q21.13	7	89431419	ZNF804B	C7orf62 - STEAP2-AS1	rs6973392-?	rs6973392	7e-06	Intergenic	219557	100874100		635.7	450.93	http://www.ncbi.nlm.nih.gov/pubmed/23259602	0	6973392	1	NR	5.1549	(Comparatively Younger)	NR	NR	Illumina and Affymetrix [~ 1.4 Million] (imputed)	N	C7orf62
C8orf38	Metabolite levels (HVA)	Not Disease	2013-04-04	23319000	Mol Psychiatry	Genome-wide association study of monoamine metabolite levels in human cerebrospinal fluid.	Luykx JJ	2013-01-15	up to 398 European ancestry individuals	NA	8q22.1	8	95093809	C8orf38	MIR3150A - PLEKHF2	rs4590408-G	rs4590408	6e-06	Intergenic	100422964	79666		20.82	39.91	http://www.ncbi.nlm.nih.gov/pubmed/23319000	0	4590408	1	NR	5.22185		0.22	unit increase	Illumina [5,767,231] (Imputed)	N	C8orf38
C8orf38	Metabolite levels (HVA-5-HIAA Factor score)	Not Disease	2013-04-04	23319000	Mol Psychiatry	Genome-wide association study of monoamine metabolite levels in human cerebrospinal fluid.	Luykx JJ	2013-01-15	up to 398 European ancestry individuals	NA	8q22.1	8	95093809	C8orf38	MIR3150A - PLEKHF2	rs4590408-G	rs4590408	6e-06	Intergenic	100422964	79666		20.82	39.91	http://www.ncbi.nlm.nih.gov/pubmed/23319000	0	4590408	1	NR	5.22185		0.23	unit increase	Illumina [5,767,231] (Imputed)	N	C8orf38
C9orf46	Obesity-related traits	Biomarker - Metabolic Disease	2013-04-09	23251661	PLoS One	Novel genetic loci identified for the pathophysiology of childhood obesity in the Hispanic population.	Comuzzie AG	2012-12-04	815 Hispanic children from 263 families	NA	9p24.1	9	5410723	C9orf46	PLGRKT	rs1535454-A	rs1535454	3e-06	intron			55848			http://www.ncbi.nlm.nih.gov/pubmed/23251661	0	1535454	0	0.045	5.52288	(TG )	0.03	[NR] mg/dL increase	Illumina [899,892]	N	C9orf46
CACNA2D1	Ulcerative colitis	Inflammatory Disease	2013-08-20	20848476	Inflamm Bowel Dis	Genetic predictors of medically refractory ulcerative colitis.	Haritunians T	2010-11-01	324 European ancestry medically refractory ulcerative colitis cases, 537 European ancestry non-medically refractory ulcerative colitis cases, 2,601 European ancestry controls	NA	7q21.11	7	82228577	CACNA2D1	CACNA2D1	rs929351-C	rs929351	8e-06	intron			781			http://www.ncbi.nlm.nih.gov/pubmed/20848476	0	929351	0	NR	5.09691	(Analysis II)	NR	NR	Illumina [313,720]	N	CACNA2D1
CACNA2D1	Serum dimethylarginine levels (asymmetric)	Not Disease	2014-05-02	24159190	Eur Heart J	Genome-wide association study on dimethylarginines reveals novel AGXT2 variants associated with heart rate variability but not with overall mortality.	Seppala I	2013-10-24	5110 European ancestry individuals	NA	7q21.11	7	82138856	Intergenic	CACNA2D1	rs117576300-A	rs117576300	6e-06	intron			781			http://www.ncbi.nlm.nih.gov/pubmed/24159190	0	117576300	0	0.028	5.22185		0.3	[0.17-0.43] unit decrease	Illumina and Affymetrix [10,085,758] (Imputed)	N	CACNA2D1
CACNA2D1	Response to taxane treatment (docetaxel)	Not Disease	2012-12-06	23006423	BMC Cancer	Genetic association with overall survival of taxane-treated lung cancer patients - A genome-wide association study in human lymphoblastoid cell lines followed by a clinical association study.	Niu N M D Ph D	2012-09-24	96 African American lymphoblastoid cell lines, 96 European ancestry lymphoblastoid cell lines, 96 Han Chinese ancestry lymphoblastoid cell lines	NA	7q21.11	7	82102130	CACNA2D1	CACNA2D1	rs258671-?	rs258671	1e-06	intron			781			http://www.ncbi.nlm.nih.gov/pubmed/23006423	0	258671	0	NR	6		NR	NR	Affymetrix & Illumina [~1.3 Million]	N	CACNA2D1
CACNA2D1	Obesity-related traits	Biomarker - Metabolic Disease	2013-04-09	23251661	PLoS One	Novel genetic loci identified for the pathophysiology of childhood obesity in the Hispanic population.	Comuzzie AG	2012-12-04	815 Hispanic children from 263 families	NA	7q21.11	7	82153198	CACNA2D1	CACNA2D1	rs6942458-G	rs6942458	6e-07	intron			781			http://www.ncbi.nlm.nih.gov/pubmed/23251661	0	6942458	0	0.219	6.22185	(HRmax )	0.05	[NR] bpm increase	Illumina [899,892]	N	CACNA2D1
CACNA2D1	Non-alcoholic fatty liver disease histology (lobular)	Metabolic Disease	2010-09-24	20708005	Gastroenterology	Genome-wide association study identifies variants associated with histologic features of nonalcoholic Fatty liver disease.	Chalasani N	2010-08-10	236 European ancestry cases	NA	7q21.11	7	82218335	CACNA2D1	CACNA2D1	rs10954668-A	rs10954668	7e-06	intron			781			http://www.ncbi.nlm.nih.gov/pubmed/20708005	0	10954668	0	0.33	5.1549		0.32	[NR] unit decrease	Illumina [324,623]	N	CACNA2D1
CACNA2D1	Metabolite levels (Dihydroxy docosatrienoic acid)	Not Disease	2014-03-04	23934736	Genet Epidemiol	Genome-wide association study of a heart failure related metabolomic profile among African Americans in the Atherosclerosis Risk in Communities (ARIC) study.	Yu B	2013-08-11	1,260 African American individuals	NA	7q21.11	7	82485924	CACNA2D1	CACNA2D1 - MTHFD2P5	rs10262537-C	rs10262537	7e-06	Intergenic	781	442707		42.21	102.85	http://www.ncbi.nlm.nih.gov/pubmed/23934736	0	10262537	1	NR	5.1549		0.08	[0.04-0.11] unit increase	Affymetrix [~2.5 million] (Imputed)	N	CACNA2D1
CACNA2D1	Crohn's disease (need for surgery)	Inflammatory Disease	2013-09-28	23665963	Inflamm Bowel Dis	Multidimensional prognostic risk assessment identifies association between IL12B variation and surgery in Crohn's disease.	Dubinsky MC	2013-05-09	239 European ancestry cases that required surgery within 5 year, 375 European ancestry cases that did not require surgery within 5 years	NA	7q21.11	7	82210237	CACNA2D1	CACNA2D1	rs11978472-?	rs11978472	6e-06	intron			781			http://www.ncbi.nlm.nih.gov/pubmed/23665963	0	11978472	0	0.7	5.22185		2	[1.43-2.50]	Illumina [483,359]	N	CACNA2D1
CACNA2D1	Bipolar disorder and schizophrenia	Psychological/Neurological Disorder	2012-11-02	20889312	Schizophr Res	A genome-wide meta-analysis identifies novel loci associated with schizophrenia and bipolar disorder.	Wang KS	2010-10-01	651 European ancestry bipolar cases, 1,171 European ancestry schizophrenia cases, 2,412 European ancestry controls	NA	7q21.11	7	82156904	NR	CACNA2D1	rs2367911-?	rs2367911	5e-06	intron			781			http://www.ncbi.nlm.nih.gov/pubmed/20889312	0	2367911	0	NR	5.30103		1.77	[NR]	Affymetrix [722,112]	N	CACNA2D1
CALU	Primary tooth development (time to first tooth eruption)	Not Disease	2013-11-15	23704328	Hum Mol Genet	Genome-wide association study of primary tooth eruption identifies pleiotropic loci associated with height and craniofacial distances.	Fatemifar G	2013-05-23	11,118 European ancestry individuals		7q32.1	7	128775141	CALU, OPN1SW	OPN1SW	rs1799922-T	rs1799922	9e-07	cds-synon			611			http://www.ncbi.nlm.nih.gov/pubmed/23704328	0	1799922	0	NR	6.04576		0.14	[0.083-0.197] unit decrease	Illumina [2,446,724] (Imputed)	N	CALU
CALU	Primary tooth development (number of teeth)	Not Disease	2013-11-15	23704328	Hum Mol Genet	Genome-wide association study of primary tooth eruption identifies pleiotropic loci associated with height and craniofacial distances.	Fatemifar G	2013-05-23	11,513 European ancestry individuals		7q32.1	7	128775141	CALU, OPN1SW	OPN1SW	rs1799922-T	rs1799922	4e-09	cds-synon			611			http://www.ncbi.nlm.nih.gov/pubmed/23704328	0	1799922	0	NR	8.39794		0.14	[0.097-0.191] unit increase	Illumina [2,446,724] (Imputed)	N	CALU
CASP8	Rheumatoid arthritis	Inflammatory Disease	2014-08-05	24390342	Nature	Genetics of rheumatoid arthritis contributes to biology and drug discovery.	Okada Y	2013-12-25	up to 14,361 European ancestry cases, up to 42,923 European ancestry controls, up to 4,873 East Asian ancestry cases, up to 17,642 East Asian ancestry controls	up to 3,775 European ancestry cases, up to 5,801 European ancestry controls, up to 6,871 East Asian ancestry cases, up to 6,392 East Asian ancestry controls	2q33.1	2	201289674	CFLAR, CASP8	ALS2CR12	rs6715284-G	rs6715284	3e-09	intron			130540			http://www.ncbi.nlm.nih.gov/pubmed/24390342	0	6715284	0	0.1	8.52288	(EA)	1.15	[1.10-1.20]	Affymetrix & Illumina [up to 9,739,303] (Imputed)	N	CASP8
CASP8	Rheumatoid arthritis	Inflammatory Disease	2014-08-05	24390342	Nature	Genetics of rheumatoid arthritis contributes to biology and drug discovery.	Okada Y	2013-12-25	up to 14,361 European ancestry cases, up to 42,923 European ancestry controls, up to 4,873 East Asian ancestry cases, up to 17,642 East Asian ancestry controls	up to 3,775 European ancestry cases, up to 5,801 European ancestry controls, up to 6,871 East Asian ancestry cases, up to 6,392 East Asian ancestry controls	2q33.1	2	201289674	CFLAR, CASP8	ALS2CR12	rs6715284-G	rs6715284	2e-09	intron			130540			http://www.ncbi.nlm.nih.gov/pubmed/24390342	0	6715284	0	0.1	8.69897		1.15	[1.10-1.20]	Affymetrix & Illumina [up to 9,739,303] (Imputed)	N	CASP8
CASP8	Melanoma	Cancer	2011-12-10	21983787	Nat Genet	Genome-wide association study identifies three new melanoma susceptibility loci.	Barrett JH	2011-10-09	2,804 European ancestry cases, 7,618 European ancestry controls	5,551 European ancestry cases, 7,449 European ancestry controls	2q33.1	2	201298088	CASP8	ALS2CR12	rs13016963-A	rs13016963	9e-10	intron			130540			http://www.ncbi.nlm.nih.gov/pubmed/21983787	0	13016963	0	0.37	9.04576		1.14	[1.09-1.19]	Illumina [594,997]	N	CASP8
CASP8	Chronic lymphocytic leukemia	Cancer	2014-01-07	23770605	Nat Genet	Genome-wide association study identifies multiple risk loci for chronic lymphocytic leukemia.	Berndt SI	2013-06-16	2,179 European ancestry cases, 6,221 European ancestry controls	1,709 European ancestry cases, 6,318 European ancestry controls	2q33.1	2	201246657	CASP10, CASP8	CASP8	rs3769825-T	rs3769825	3e-09	intron			841			http://www.ncbi.nlm.nih.gov/pubmed/23770605	0	3769825	0	0.45	8.52288		1.19	[1.12-1.25]	Illumina [549,934]	N	CASP8
CATSPER3	Testicular germ cell tumor	Cancer	2013-11-09	23666240	Nat Genet	Identification of nine new susceptibility loci for testicular cancer, including variants near DAZL and PRDM14.	Ruark E	2013-05-12	986 European ancestry cases, 4,946 European ancestry controls	1,064 European ancestry cases, 10,082 European ancestry controls	5q31.1	5	135030510	CATSPER3,PITX1	PITX1	rs3805663-T	rs3805663	2e-08	intron			5307			http://www.ncbi.nlm.nih.gov/pubmed/23666240	0	3805663	0	0.63	7.69897		1.25	[1.13-1.38]	Illumina [307,291]	N	CATSPER3
CATSPER3	Height	Not Disease	2013-09-12	23563607	Nat Genet	Genome-wide meta-analysis identifies 11 new loci for anthropometric traits and provides insights into genetic architecture.	Berndt SI	2013-04-07	8,097 European ancestry tall individuals, 8,099 European ancestry short individuals	4,872 European ancestry tall individuals, 4,831 European ancestry short individuals	5q31.1	5	135021015	PITX1	CATSPER3 - PITX1	rs526896-T	rs526896	9e-10	Intergenic	347732	5307		9.31	6.72	http://www.ncbi.nlm.nih.gov/pubmed/23563607	0	526896	1	0.72	9.04576		1.15	[NR]	Illumina & Affymetrix [~2.8 millions] (Imputed)	N	CATSPER3
CATSPER3	Height	Not Disease	2012-10-24	20881960	Nature	Hundreds of variants clustered in genomic loci and biological pathways affect human height.	Lango Allen H	2010-09-29	133,653 European ancestry individuals	50,074 European ancestry individuals	5q31.1	5	135021015	PITX1	CATSPER3 - PITX1	rs526896-T	rs526896	2e-13	Intergenic	347732	5307		9.31	6.72	http://www.ncbi.nlm.nih.gov/pubmed/20881960	0	526896	1	0.73	12.699		0.03	[NR] unit increase	Affymetrix, Illumina [2,834,208] (imputed)	N	CATSPER3
CATSPER3	Height	Not Disease	2008-11-25	18391951	Nat Genet	Many sequence variants affecting diversity of adult human height.	Gudbjartsson DF	2008-04-06	30,968 European ancestry individuals	8,541 European ancestry individuals	5q31.1	5	135036995	PITX1, PCBD2, CATSPER3, TXNDC15,DDX46, CAMLG	C5orf66	rs31198-T	rs31198	8e-06	intron			100996485			http://www.ncbi.nlm.nih.gov/pubmed/18391951?ordinalpos=1&itool=EntrezSystem2.PEntrez.Pubmed.Pubmed_ResultsPanel.Pubmed_RVDocSum	0	31198	0	0.75	5.09691		4.8	[2.64-6.96] % s.d. taller	Illumina and Affymetrix[up to 304,226]	N	CATSPER3
CATSPER3	Colorectal cancer	Cancer	2013-03-05	23263487	Nat Genet	Genome-wide association analyses in East Asians identify new susceptibility loci for colorectal cancer.	Jia WH	2012-12-23	2,098 East Asian ancestry cases, 5,749 East Asian ancestry controls	5,358 East Asian ancestry cases, 5,922 East Asian ancestry controls, 26,060 European ancestry individuals	5q31.1	5	135163402	PITX1, CATSPER3, PCBD2, MIR4461 and H2AFY	C5orf66	rs647161-A	rs647161	1e-10	intron			100996485			http://www.ncbi.nlm.nih.gov/pubmed/23263487	0	647161	0	0.667	10		1.11	[1.08-1.15]	Illumina & Affymetrix (1,636,380) imputed	N	CATSPER3
CATSPER3	Colorectal cancer	Cancer	2013-03-05	23263487	Nat Genet	Genome-wide association analyses in East Asians identify new susceptibility loci for colorectal cancer.	Jia WH	2012-12-23	2,098 East Asian ancestry cases, 5,749 East Asian ancestry controls	5,358 East Asian ancestry cases, 5,922 East Asian ancestry controls, 26,060 European ancestry individuals	5q31.1	5	135163402	PITX1, CATSPER3, PCBD2, MIR4461 and H2AFY	C5orf66	rs647161-A	rs647161	4e-10	intron			100996485			http://www.ncbi.nlm.nih.gov/pubmed/23263487	0	647161	0	0.313	9.39794	(East Asian)	1.17	[1.11-1.22]	Illumina & Affymetrix (1,636,380) imputed	N	CATSPER3
CATSPER3	Bulimia nervosa	Psychological/Neurological Disorder	2013-08-07	23568457	Int J Eat Disord	Genetic variants associated with disordered eating.	Wade TD	2013-04-09	151 European ancestry female cases, 2,291 European ancestry female controls	NA	5q31.1	5	134985856	CATSPER3,PITX1,PCBD2	CATSPER3	rs299362-A	rs299362	3e-06	intron			347732			http://www.ncbi.nlm.nih.gov/pubmed/23568457	0	299362	0	0.886	5.52288		0.06	[0.037-0.087] unit decrease	Illumina [6,150,213] (Imputed)	N	CATSPER3
CBS	Plasma homocysteine levels (post-methionine load test)	Not Disease	2014-11-01	24651765	PLoS Genet	Genome-wide meta-analysis of homocysteine and methionine metabolism identifies five one carbon metabolism loci and a novel association of ALDH1L1 with ischemic stroke.	Williams SR	2014-03-20	2,710 European and other ancestry individuals, 1,725 European ancestry individuals, 258 African ancestry individuals, 117 individuals	NA	21q22.3	21	43067923	CBS	CBS	rs234714-T	rs234714	3e-26	intron			875			http://www.ncbi.nlm.nih.gov/pubmed/24651765	0	234714	0	0.2	25.5229		0.4	[0.31-0.49]	Illumina and Affymetrix [up to 11 Million] (imputed)	N	CBS
CBS	Obesity-related traits	Biomarker - Metabolic Disease	2013-04-09	23251661	PLoS One	Novel genetic loci identified for the pathophysiology of childhood obesity in the Hispanic population.	Comuzzie AG	2012-12-04	815 Hispanic children from 263 families	NA	21q22.3	21	43067294	CBS	CBS	rs2851391-G	rs2851391	4e-06	intron			875			http://www.ncbi.nlm.nih.gov/pubmed/23251661	0	2851391	0	0.365	5.39794	(Hcy )	0.02	[NR] µmol/L increase	Illumina [899,892]	N	CBS
CBS	Homocysteine levels	Not Disease	2014-01-31	23824729	Am J Clin Nutr	Common genetic loci influencing plasma homocysteine concentrations and their effect on risk of coronary artery disease.	van Meurs JB	2013-07-03	44,147 European ancestry individuals	NA	21q22.3	21	43066854	CBS	CBS	rs234709-T	rs234709	4e-24	intron			875			http://www.ncbi.nlm.nih.gov/pubmed/23824729	0	234709	0	0.45	23.3979		0.07	[0.058-0.086] unit decrease	Affymetrix & Illumina [2,090,256] (Imputed)	N	CBS
CBS	Homocysteine levels	Not Disease	2014-01-31	23824729	Am J Clin Nutr	Common genetic loci influencing plasma homocysteine concentrations and their effect on risk of coronary artery disease.	van Meurs JB	2013-07-03	44,147 European ancestry individuals	NA	21q22.3	21	43067294	CBS	CBS	rs2851391-T	rs2851391	2e-12	intron			875			http://www.ncbi.nlm.nih.gov/pubmed/23824729	0	2851391	0	0.47	11.699		0.06	[0.04-0.072] unit increase	Affymetrix & Illumina [2,090,256] (Imputed)	N	CBS
CBS	Homocysteine levels	Not Disease	2009-12-29	20031578	Circ Cardiovasc Genet	Novel associations of CPS1, MUT, NOX4, and DPEP1 with plasma homocysteine in a healthy population: a genome-wide evaluation of 13 974 participants in the Women's Genome Health Study.	Pare G	2009-04-01	13,974 European ancestry females	840 European ancestry females	21q22.3	21	43058387	CBS	CBS	rs6586282-?	rs6586282	3e-10	intron			875			http://www.ncbi.nlm.nih.gov/pubmed/20031578	0	6586282	0	0.18	9.52288	(WGHS)	0.03	[NR] unit decrease in log(homocysteine)	Illumina [336,469]	N	CBS
CBS	Blood trace element (Se levels)	Not Disease	2013-11-20	23720494	Hum Mol Genet	Genome-wide association study identifies loci affecting blood copper, selenium and zinc.	Evans DM	2013-05-29	5477 European ancestry individuals	NA	21q22.3	21	43058387	CBS	CBS	rs6586282-?	rs6586282	5e-06	intron			875			http://www.ncbi.nlm.nih.gov/pubmed/23720494	0	6586282	0	NR	5.30103		0.12	[0.068-0.166] unit increase	Illumina [>2.5 million] (Imputed)	N	CBS
CBS	Blood metabolite levels	Not Disease	2014-12-10	24816252	Nat Genet	An atlas of genetic influences on human blood metabolites.	Shin SY	2014-05-11	7,824 European ancestry individuals	NA	21q22.3	21	43067294	CBS	CBS	rs2851391-T	rs2851391	1e-11	intron			875			http://www.ncbi.nlm.nih.gov/pubmed/24816252	0	2851391	0	0.46	11	(betaine)	0.01	[0.0081-0.0159] unit decrease	Illumina & Affymetrix [2.1 million] Imputed	N	CBS
CCBL1	Blood metabolite levels	Not Disease	2014-12-10	24816252	Nat Genet	An atlas of genetic influences on human blood metabolites.	Shin SY	2014-05-11	7,824 European ancestry individuals	NA	9q34.11	9	128809748	CCBL1	TBC1D13	rs15676-A	rs15676	1e-12	UTR-3			54662			http://www.ncbi.nlm.nih.gov/pubmed/24816252	0	15676	0	0.71	12	(indolelactate)	0.02	[0.013-0.025] unit increase	Illumina & Affymetrix [2.1 million] Imputed	N	CCBL1
CCBL2	Liver enzyme levels (gamma-glutamyl transferase)	Biomarker - Metabolic Disease	2011-11-18	22001757	Nat Genet	Genome-wide association study identifies loci influencing concentrations of liver enzymes in plasma.	Chambers JC	2011-10-16	Up to 52,350 European ancestry individuals, up to 8,739 Indian Asian individuals	NA	1p22.2	1	88680551	CCBL2, PKN2	LOC101927891	rs12145922-A	rs12145922	4e-11	intron			101927891			http://www.ncbi.nlm.nih.gov/pubmed/22001757	0	12145922	0	0.61	10.3979		2.8	[2.20-3.40] % increase	Affymetrix, Illumina, and Perlegen [~2.6 million] (imputed)	N	CCBL2
CCDC58	Phosphorus levels	Not Disease	2010-07-30	20558539	J Am Soc Nephrol	Common genetic variants associate with serum phosphorus concentration.	Kestenbaum B	2010-06-17	16,264 European ancestry individuals	5,444 individuals	3q21.1	3	122329797	CASR,CCDC58	CSTA	rs17265703-G	rs17265703	4e-09	intron			1475			http://www.ncbi.nlm.nih.gov/pubmed/20558539	0	17265703	0	0.15	8.39794		0.04	[NR] mg/dl decrease	Affymetrix & Illumina [~2.5 million] (imputed)	N	CCDC58
CCDC58	Calcium levels	Not Disease	2010-09-21	20705733	Hum Mol Genet	Common variants in the calcium-sensing receptor gene are associated with total serum calcium levels.	O'Seaghdha CM	2010-08-12	20,611 European ancestry individuals	NA	3q21.1	3	122274400	CASR,CSTA,WDR5B,KPNA1,C3orf28,CCDC58	CASR	rs17251221-G	rs17251221	2e-22	intron			846			http://www.ncbi.nlm.nih.gov/pubmed/20705733	0	17251221	0	0.14	21.699		0.06	[0.05-0.07] unit increase	Affymetrix & Illumina [~2.5 million] (imputed)	N	CCDC58
CCNH	Major depressive disorder	Psychological/Neurological Disorder	2013-05-09	23377640	Am J Psychiatry	Common genetic variation and antidepressant efficacy in major depressive disorder: a meta-analysis of three genome-wide pharmacogenetic studies.	GENDEP Investigators	2013-02-01	Up to 2,256 European ancestry cases	NA	5q14.3	5	87738535	RASA1,CCNH	CCNH - TMEM161B	rs1673101-A	rs1673101	4e-06	Intergenic	902	153396		325.5	451.1	http://www.ncbi.nlm.nih.gov/pubmed/23377640	0	1673101	1	0.331215	5.39794	(% improvement - SSRI treated - 2 weeks)	0.19	[0.11-0.27] unit decrease	Illumina & Affymetrix [1.2 million] (Imputed)	N	CCNH
CCNL1	Eating disorders	Psychological/Neurological Disorder	2012-10-23	22911880	Am J Med Genet B Neuropsychiatr Genet	Genome-wide association analysis of eating disorder-related symptoms, behaviors, and personality traits.	Boraska V	2012-08-22	Up to 2,567 European ancestry individuals	Up to 767 European ancestry cases, up to 486 European ancestry controls	3q25.31	3	157119117	CCNL1, LEKR1	LINC00880	rs7624327-A	rs7624327	3e-06	intron			339894			http://www.ncbi.nlm.nih.gov/pubmed/22911880	0	7624327	0	0.098	5.52288	(Bulimia)	1.13	[1.06-1.16]	Illumina [283,744]	N	CCNL1
CCNL1	Diabetic retinopathy	Metabolic Disease	2011-04-13	21441570	Hum Mol Genet	Genome-wide meta-analysis for severe diabetic retinopathy.	Grassi MA	2011-03-26	973 European ancestry cases, 1,856 European ancestry controls	NA	3q25.31	3	157136953	LEKR1, CCNL1	LINC00881 - CCNL1	rs13064954-G	rs13064954	7e-07	Intergenic	100498859	57018		35.82	9.41	http://www.ncbi.nlm.nih.gov/pubmed/21441570	0	13064954	1	0.04	6.1549		1.02	[NR]	Affymetrix & Illumina [2,543,887] (imputed)	N	CCNL1
CCNL1	Birth weight	Not Disease	2013-02-28	23202124	Nat Genet	New loci associated with birth weight identify genetic links between intrauterine growth and adult height and metabolism.	Horikoshi M	2012-12-02	Up to 26,836 European ancestry individuals	Up to 42,519 European ancestry individuals	3q25.31	3	157080986	CCNL1	KLF3P2 - LINC00880	rs900400-C	rs900400	4e-38	Intergenic	100124394	339894		102.87	0.68	http://www.ncbi.nlm.nih.gov/pubmed/23202124	0	900400	1	0.39	37.3979		0.07	[0.060-0.084] gram decrease	Illumina & Affymetrix (~2.7 million) imputed	N	CCNL1
CCNL1	Birth weight	Not Disease	2010-04-27	20372150	Nat Genet	Variants in ADCY5 and near CCNL1 are associated with fetal growth and birth weight.	Freathy RM	2010-04-06	10,623 European ancestry individuals	27,591 European ancestry individuals, 1,415 Filipino ancestry individuals, 746 North African ancestry individuals, 333 Turkish ancestry individuals	3q25.31	3	157080986	CCNL1, LEKR1	KLF3P2 - LINC00880	rs900400-C	rs900400	2e-35	Intergenic	100124394	339894		102.87	0.68	http://www.ncbi.nlm.nih.gov/pubmed/20372150	0	900400	1	NR	34.699		0.09	[0.073-0.10] s.d. decrease	Affymetrix & Illumina [~2.4 million] (imputed)	N	CCNL1
CCNL1	Adiposity in newborns	Not Disease	2013-08-17	23575227	Hum Mol Genet	The chromosome 3q25 genomic region is associated with measures of adiposity in newborns in a multi-ethnic genome-wide association study.	Urbanek M	2013-04-10	1,095 Afro-Caribbean ancestry individuals, 1,363 European ancestry individuals, 616 Mexican American individuals, 1,207 Thai ancestry individuals	2,296 European ancestry individuals	3q25.31	3	157080684	LEKR1, CCNL1	KLF3P2 - LINC00880	rs1482853-C	rs1482853	6e-21	Intergenic	100124394	339894		102.56	0.98	http://www.ncbi.nlm.nih.gov/pubmed/23575227	0	1482853	1	0.62	20.2218	(Sum of Skinfolds, Model 2)	0.06	[0.036-0.076] mm increase	Illumina [565,808] (Imputed)	N	CCNL1
CCNL1	Adiposity in newborns	Not Disease	2013-08-17	23575227	Hum Mol Genet	The chromosome 3q25 genomic region is associated with measures of adiposity in newborns in a multi-ethnic genome-wide association study.	Urbanek M	2013-04-10	1,095 Afro-Caribbean ancestry individuals, 1,363 European ancestry individuals, 616 Mexican American individuals, 1,207 Thai ancestry individuals	2,296 European ancestry individuals	3q25.31	3	157080684	LEKR1, CCNL1	KLF3P2 - LINC00880	rs1482853-C	rs1482853	3e-13	Intergenic	100124394	339894		102.56	0.98	http://www.ncbi.nlm.nih.gov/pubmed/23575227	0	1482853	1	0.62	12.5229	(Fat Mass, Model 2)	0.47	[0.28-0.66] % increase	Illumina [565,808] (Imputed)	N	CCNL1
CCNL1	Adiposity in newborns	Not Disease	2013-08-17	23575227	Hum Mol Genet	The chromosome 3q25 genomic region is associated with measures of adiposity in newborns in a multi-ethnic genome-wide association study.	Urbanek M	2013-04-10	1,095 Afro-Caribbean ancestry individuals, 1,363 European ancestry individuals, 616 Mexican American individuals, 1,207 Thai ancestry individuals	2,296 European ancestry individuals	3q25.31	3	157080684	LEKR1, CCNL1	KLF3P2 - LINC00880	rs1482853-C	rs1482853	7e-08	Intergenic	100124394	339894		102.56	0.98	http://www.ncbi.nlm.nih.gov/pubmed/23575227	0	1482853	1	0.62	7.1549	(Birthweight, Model 2)	46	[22.09-69.91] gm increase	Illumina [565,808] (Imputed)	N	CCNL1
CCNL1	Adiposity in newborns	Not Disease	2013-08-17	23575227	Hum Mol Genet	The chromosome 3q25 genomic region is associated with measures of adiposity in newborns in a multi-ethnic genome-wide association study.	Urbanek M	2013-04-10	1,095 Afro-Caribbean ancestry individuals, 1,363 European ancestry individuals, 616 Mexican American individuals, 1,207 Thai ancestry individuals	2,296 European ancestry individuals	3q25.31	3	157079820	LEKR1, CCNL1	KLF3P2 - LINC00880	rs17451107-T	rs17451107	1e-06	Intergenic	100124394	339894		101.7	1.85	http://www.ncbi.nlm.nih.gov/pubmed/23575227	0	17451107	1	0.55	6	(Sum of skinfolds, Model 3, Thai)	0.06	[NR] mm increase	Illumina [565,808] (Imputed)	N	CCNL1
CCT2	Height	Not Disease	2008-11-25	18391951	Nat Genet	Many sequence variants affecting diversity of adult human height.	Gudbjartsson DF	2008-04-06	30,968 European ancestry individuals	8,541 European ancestry individuals	12q15	12	69434901	LYZ,YEATS4,FRS2,CPSF6,CCT2,LRRC10	RPS26P45 - FRS2	rs11177669-A	rs11177669	3e-06	Intergenic	100271570	10818		11.91	35.45	http://www.ncbi.nlm.nih.gov/pubmed/18391951?ordinalpos=1&itool=EntrezSystem2.PEntrez.Pubmed.Pubmed_ResultsPanel.Pubmed_RVDocSum	0	11177669	1	0.31	5.52288		4.5	[2.54-6.46] % s.d. taller	Illumina and Affymetrix[up to 304,226]	N	CCT2
CCT3	Subcutaneous adipose tissue	Biomarker - Metabolic Disease	2012-08-17	22589738	PLoS Genet	Genome-wide association for abdominal subcutaneous and visceral adipose reveals a novel locus for visceral fat in women.	Fox CS	2012-05-10	5,560 European ancestry female individuals, 4,997 European ancestry male individuals	NA	1q22	1	156386688	CCT3, C1orf182, C1orf61, RHBG	RHBG - C1orf61	rs6686886-G	rs6686886	9e-06	Intergenic	57127	10485		1.47	17.57	http://www.ncbi.nlm.nih.gov/pubmed/22589738	0	6686886	1	0.14	5.04576	(overall)	NR	NR	Affymetrix & Illumina [2.5 million] (imputed)	N	CCT3
CCT3	Mean corpuscular hemoglobin concentration	Not Disease	2013-09-04	20139978	Nat Genet	Genome-wide association study of hematological and biochemical traits in a Japanese population.	Kamatani Y	2010-02-07	14,377 Japanese ancestry individuals	NA	1q22	1	156285665	BGLAP,PAQR6,SMG5,TMEM79,C1orf85,VHLL,CCT3,C1orf182	SMG5;TMEM79	rs6684514-A	rs6684514	3e-09	intron;missense			23381;84283			http://www.ncbi.nlm.nih.gov/pubmed/20139978?itool=EntrezSystem2.PEntrez.Pubmed.Pubmed_ResultsPanel.Pubmed_RVDocSum&ordinalpos=1	0	6684514	0	0.21	8.52288		0.09	[0.057-0.115] unit decrease	Illumina [561,583]	N	CCT3
CCT3	Glycated hemoglobin levels	Metabolic Disease	2014-11-01	24647736	Diabetes	Multiple nonglycemic genomic loci are newly associated with blood level of glycated hemoglobin in East Asians.	Chen P	2014-03-19	17,290 East Asian ancestry individuals. 1,727 Malay ancestry individuals	up to 13,585 East Asian ancestry individuals	1q22	1	156285665	TMEM79, c1orf85, CCT3	SMG5;TMEM79	rs6684514-G	rs6684514	1e-23	intron;missense			23381;84283			http://www.ncbi.nlm.nih.gov/pubmed/24647736	0	6684514	0	0.76	23		0.09	[0.070-0.110] unit increase	Illumina & Affymetrix [up to 2.4 Million] (imputed)	N	CCT3
CCT5	Pain	Not Disease	2012-11-13	22956598	Ann Rheum Dis	Genome-wide association study meta-analysis of chronic widespread pain: evidence for involvement of the 5p15.2 region.	Peters MJ	2012-09-06	1,308 European ancestry female cases, 5,791 European ancestry female controls	1,480 European ancestry female cases, 7,989 European ancestry female controls	5p15.2	5	10169711	CCT5, FAM173B	TAS2R1 - FAM173B	rs13361160-C	rs13361160	5e-07	Intergenic	50834	134145		539.36	55.8	http://www.ncbi.nlm.nih.gov/pubmed/22956598	0	13361160	1	0.435	6.30103		1.17	[1.10-1.24]	Illumina [2,224,068](imputed)	N	CCT5
CD28	Rheumatoid arthritis	Inflammatory Disease	2014-08-05	24390342	Nature	Genetics of rheumatoid arthritis contributes to biology and drug discovery.	Okada Y	2013-12-25	up to 14,361 European ancestry cases, up to 42,923 European ancestry controls, up to 4,873 East Asian ancestry cases, up to 17,642 East Asian ancestry controls	up to 3,775 European ancestry cases, up to 5,801 European ancestry controls, up to 6,871 East Asian ancestry cases, up to 6,392 East Asian ancestry controls	2q33.2	2	203745673	CD28	CD28 - KRT18P39	rs1980422-C	rs1980422	3e-14	Intergenic	940	344462		6.76	18.56	http://www.ncbi.nlm.nih.gov/pubmed/24390342	0	1980422	1	0.19	13.5229		1.12	[1.09-1.16]	Affymetrix & Illumina [up to 9,739,303] (Imputed)	N	CD28
CD28	Rheumatoid arthritis	Inflammatory Disease	2014-08-05	24390342	Nature	Genetics of rheumatoid arthritis contributes to biology and drug discovery.	Okada Y	2013-12-25	up to 14,361 European ancestry cases, up to 42,923 European ancestry controls, up to 4,873 East Asian ancestry cases, up to 17,642 East Asian ancestry controls	up to 3,775 European ancestry cases, up to 5,801 European ancestry controls, up to 6,871 East Asian ancestry cases, up to 6,392 East Asian ancestry controls	2q33.2	2	203745673	CD28	CD28 - KRT18P39	rs1980422-C	rs1980422	2e-13	Intergenic	940	344462		6.76	18.56	http://www.ncbi.nlm.nih.gov/pubmed/24390342	0	1980422	1	0.24	12.699	(EA)	1.13	[1.09-1.17]	Affymetrix & Illumina [up to 9,739,303] (Imputed)	N	CD28
CD28	Graves' disease	Inflammatory Disease	2011-09-21	21841780	Nat Genet	A genome-wide association study identifies two new risk loci for Graves' disease.	Chu X	2011-08-14	1,468 Chinese ancestry cases, 1,490 Chinese ancestry controls	3,994 Chinese ancestry cases, 3,510 Chinese ancestry controls	2q33.2	2	203857029	CD28, CTLA4	NPM1P33 - CTLA4	rs1024161-T	rs1024161	2e-17	Intergenic	100131478	1493		83.53	10.76	http://www.ncbi.nlm.nih.gov/pubmed/21841780	0	1024161	1	0.69	16.699		1.3	[1.23-1.38]	Illumina [486,049]	N	CD28
CD28	Celiac disease	Inflammatory Disease	2010-03-29	20190752	Nat Genet	Multiple common variants for celiac disease influencing immune gene expression.	Dubois PC	2010-02-28	4,533 European ancestry cases, 10,750 European ancestry controls	4,918 European ancestry cases, 5,684 European ancestry controls	2q33.2	2	203937855	CTLA4, ICOS, CD28	ICOS;LOC101927840	rs4675374-A	rs4675374	6e-09	intron;ncRNA			29851;101927840			http://www.ncbi.nlm.nih.gov/pubmed/20190752	0	4675374	0	0.22	8.22185		1.14	[1.09-1.19]	Illumina [292,387]	N	CD28
CDH13	White matter microstructure (global fractional anisotropy)	Not Disease	2014-11-06	24736177	Neuroimage	Common genetic variants and gene expression associated with white matter microstructure in the human brain.	Sprooten E	2014-04-13	727 Mexican American individuals from 65 families, 49 Mexican American individuals	NA	16q23.3	16	82485623	Intergenic	MPHOSPH6 - CDH13	rs1991867-?	rs1991867	2e-09	Intergenic	10200	1012		315.4	141.17	http://www.ncbi.nlm.nih.gov/pubmed/24736177	0	1991867	1	NR	8.69897		NR	NR	Illumina [929,187]	N	CDH13
CDH13	Tuberculosis	Infectious/Parasitic Disease	2010-09-16	20694014	Nat Genet	Genome-wide association analyses identifies a susceptibility locus for tuberculosis on chromosome 18q11.2.	Thye T	2010-08-08	2,237 Sub-Saharan African ancestry cases, 3,122 Sub-Saharan African ancestry controls	1,462 Sub-Saharan African ancestry cases, 4,604 Sub-Saharan African ancestry controls	16q23.3	16	82783986	NR	CDH13;LOC101928446	rs12386026-?	rs12386026	2e-06	intron;intron			1012;101928446			http://www.ncbi.nlm.nih.gov/pubmed/20694014	0	12386026	0	0.04	5.69897		1.66	[1.30-2.00]	Affymetrix [>333,754] (imputed)	N	CDH13
CDH13	Smoking initiation	Not Disease	2014-10-28	24665060	J Med Genet	Genome-wide association study of smoking behaviours among Bangladeshi adults.	Argos M	2014-03-24	754 Bangladeshi ancestry never smoker males, 2,565 Bangladeshi ancestry never smoker females, 1,837 Bangladeshi ancestry ever smoker males, 198 Bangladeshi ancestry ever smoker females	NA	16q23.3	16	83619297	NR	CDH13	rs9939760-?	rs9939760	9e-06	intron			1012			http://www.ncbi.nlm.nih.gov/pubmed/24665060	0	9939760	0	NR	5.04576	(females)	NR	NR	Illumina [1,211,988] (Imputed)	N	CDH13
CDH13	Serum dimethylarginine levels (symmetric)	Not Disease	2014-05-02	24159190	Eur Heart J	Genome-wide association study on dimethylarginines reveals novel AGXT2 variants associated with heart rate variability but not with overall mortality.	Seppala I	2013-10-24	5110 European ancestry individuals	NA	16q23.3	16	82631228	NR	CDH13	rs139419280-G	rs139419280	8e-06	intron			1012			http://www.ncbi.nlm.nih.gov/pubmed/24159190	0	139419280	0	0.998	5.09691		1.99	[1.11-2.86] unit increase	Illumina and Affymetrix [10,085,758] (Imputed)	N	CDH13
CDH13	Schizophrenia	Psychological/Neurological Disorder	2013-05-02	23358160	Mol Psychiatry	Genome-wide study of association and interaction with maternal cytomegalovirus infection suggests new schizophrenia loci.	Borglum AD	2013-01-29	888 European ancestry cases, 882 European ancestry controls	2539 European ancestry cases, 5486 European ancestry controls	16q23.3	16	82659207	CDH13	CDH13	rs8057927-C	rs8057927	1e-06	intron			1012			http://www.ncbi.nlm.nih.gov/pubmed/23358160	0	8057927	0	0.069	6		1.34		Illumina [541,148]	N	CDH13
CDH13	Response to fenofibrate (adiponectin levels)	Not Disease	2013-01-29	23149075	Nutr Metab Cardiovasc Dis	Preliminary evidence of genetic determinants of adiponectin response to fenofibrate in the Genetics of Lipid Lowering Drugs and Diet Network.	Aslibekyan S	2012-11-10	793 European ancestry individuals	NA	16q23.3	16	82451646	CDH13	MPHOSPH6 - CDH13	rs8053728-?	rs8053728	6e-06	Intergenic	10200	1012		281.42	175.15	http://www.ncbi.nlm.nih.gov/pubmed/23149075	0	8053728	1	NR	5.22185	(Baseline)	0.18	[0.10-0.26] ng/dL decrease	Affymterix [2,543,887] (imputed)	N	CDH13
CDH13	Response to antipsychotic treatment	Not Disease	2010-04-06	20195266	Mol Psychiatry	Genomewide pharmacogenomic study of metabolic side effects to antipsychotic drugs.	Adkins DE	2010-03-02	421 European ancestry, 214 African-American, and 103 cases	NA	16q23.3	16	83453866	CDH13	CDH13	rs17216786-?	rs17216786	1e-06	intron			1012			http://www.ncbi.nlm.nih.gov/pubmed/20195266	0	17216786	0	0.054	6	(clozapine-triglycerides)	NR	NR	Affymetrix [492,900]	N	CDH13
CDH13	Response to amphetamines	Not Disease	2012-11-05	22952603	PLoS One	Genome-wide association study of d-amphetamine response in healthy volunteers identifies putative associations, including cadherin 13 (CDH13).	Hart AB	2012-08-28	1 American Indian ancestry individual, 18 African American individuals, 10 Asian ancestry individuals, 325 European ancestry individuals, 17 Hispanic individuals, 10 individuals	NA	16q23.3	16	83678830	CDH13	CDH13	rs3784943-?	rs3784943	5e-08	intron			1012			http://www.ncbi.nlm.nih.gov/pubmed/22952603	0	3784943	0	NR	7.30103	(SF1)	NR	NR	Affymetrix [5,476,100] (imputed)	N	CDH13
CDH13	Progressive supranuclear palsy	Neurodegenerative Disease	2011-07-14	21685912	Nat Genet	Identification of common variants influencing risk of the tauopathy progressive supranuclear palsy.	Hoglinger GU	2011-06-19	1,069 European ancestry cases, 2,958 European ancestry controls, 45 cases, 329 controls	1,051 European ancestry cases, 3,560 European ancestry controls	2p11.2	2	86817193	CD8B	CD8B	rs6547705-?	rs6547705	1e-08	intron			926			http://www.ncbi.nlm.nih.gov/pubmed/21685912	0	6547705	0	0.23	8	(controlling for rs7571971)	1.28	[1.18-1.40]	Illumina [531,451]	N	CDH13
CDH13	Periodontitis (Mean PAL)	Inflammatory Disease	2014-03-09	24024966	J Clin Periodontol	Genome-wide association study of chronic periodontitis in a general German population.	Teumer A	2013-08-14	up to 4,032 European ancestry individuals	NA	16q23.3	16	83750223	CDH13	CDH13	rs149740259-A	rs149740259	9e-06	intron			1012			http://www.ncbi.nlm.nih.gov/pubmed/24024966	0	149740259	0	0.01	5.04576	(Age 20-60 years)	0.24	[0.14-0.35] unit increase	Affymetrix & Illumina [up to 17,585,496] (Imputed)	N	CDH13
CDH13	Obesity-related traits	Biomarker - Metabolic Disease	2013-04-09	23251661	PLoS One	Novel genetic loci identified for the pathophysiology of childhood obesity in the Hispanic population.	Comuzzie AG	2012-12-04	815 Hispanic children from 263 families	NA	16q23.3	16	82293200	MPHOSPH6	MPHOSPH6 - CDH13	rs11863065-A	rs11863065	4e-07	Intergenic	10200	1012		122.98	333.59	http://www.ncbi.nlm.nih.gov/pubmed/23251661	0	11863065	1	0.03	6.39794	(Weight )	0.03	[NR] kg increase	Illumina [899,892]	N	CDH13
CDH13	Obesity-related traits	Biomarker - Metabolic Disease	2013-04-09	23251661	PLoS One	Novel genetic loci identified for the pathophysiology of childhood obesity in the Hispanic population.	Comuzzie AG	2012-12-04	815 Hispanic children from 263 families	NA	16q23.3	16	82293200	MPHOSPH6	MPHOSPH6 - CDH13	rs11863065-A	rs11863065	1e-06	Intergenic	10200	1012		122.98	333.59	http://www.ncbi.nlm.nih.gov/pubmed/23251661	0	11863065	1	0.03	6	(Weight z-score )	0.03	[NR] SD increase	Illumina [899,892]	N	CDH13
CDH13	Obesity-related traits	Biomarker - Metabolic Disease	2013-04-09	23251661	PLoS One	Novel genetic loci identified for the pathophysiology of childhood obesity in the Hispanic population.	Comuzzie AG	2012-12-04	815 Hispanic children from 263 families	NA	16q23.3	16	82293200	MPHOSPH6	MPHOSPH6 - CDH13	rs11863065-A	rs11863065	1e-07	Intergenic	10200	1012		122.98	333.59	http://www.ncbi.nlm.nih.gov/pubmed/23251661	0	11863065	1	0.03	7	(Hip circumference )	0.04	[NR] cm increase	Illumina [899,892]	N	CDH13
CDH13	Obesity-related traits	Biomarker - Metabolic Disease	2013-04-09	23251661	PLoS One	Novel genetic loci identified for the pathophysiology of childhood obesity in the Hispanic population.	Comuzzie AG	2012-12-04	815 Hispanic children from 263 families	NA	16q23.3	16	82293200	MPHOSPH6	MPHOSPH6 - CDH13	rs11863065-A	rs11863065	5e-06	Intergenic	10200	1012		122.98	333.59	http://www.ncbi.nlm.nih.gov/pubmed/23251661	0	11863065	1	0.03	5.30103	(Sleep energy expenditure )	0.03	[NR] kcal/d increase	Illumina [899,892]	N	CDH13
CDH13	Obesity-related traits	Biomarker - Metabolic Disease	2013-04-09	23251661	PLoS One	Novel genetic loci identified for the pathophysiology of childhood obesity in the Hispanic population.	Comuzzie AG	2012-12-04	815 Hispanic children from 263 families	NA	16q23.3	16	82293200	MPHOSPH6	MPHOSPH6 - CDH13	rs11863065-A	rs11863065	9e-07	Intergenic	10200	1012		122.98	333.59	http://www.ncbi.nlm.nih.gov/pubmed/23251661	0	11863065	1	0.03	6.04576	(Total energy expenditure )	0.04	[NR] kcal/d increase	Illumina [899,892]	N	CDH13
CDH13	Obesity-related traits	Biomarker - Metabolic Disease	2013-04-09	23251661	PLoS One	Novel genetic loci identified for the pathophysiology of childhood obesity in the Hispanic population.	Comuzzie AG	2012-12-04	815 Hispanic children from 263 families	NA	16q23.3	16	82293200	MPHOSPH6	MPHOSPH6 - CDH13	rs11863065-A	rs11863065	9e-06	Intergenic	10200	1012		122.98	333.59	http://www.ncbi.nlm.nih.gov/pubmed/23251661	0	11863065	1	0.03	5.04576	(BMI )	0.02	[NR] kg/m2 increase	Illumina [899,892]	N	CDH13
CDH13	Obesity-related traits	Biomarker - Metabolic Disease	2013-04-09	23251661	PLoS One	Novel genetic loci identified for the pathophysiology of childhood obesity in the Hispanic population.	Comuzzie AG	2012-12-04	815 Hispanic children from 263 families	NA	16q23.3	16	82293200	MPHOSPH6	MPHOSPH6 - CDH13	rs11863065-A	rs11863065	3e-06	Intergenic	10200	1012		122.98	333.59	http://www.ncbi.nlm.nih.gov/pubmed/23251661	0	11863065	1	0.03	5.52288	(BMI z-score )	0.03	[NR] SD increase	Illumina [899,892]	N	CDH13
CDH13	Non-word repetition	Not Disease	2013-12-10	23738518	Genes Brain Behav	A genome-wide association study for reading and language abilities in two population cohorts.	Luciano M	2013-06-05	6,649 European ancestry children and adolescents	NA	16q23.3	16	82424128	Intergenic	MPHOSPH6 - CDH13	rs7187223-A	rs7187223	1e-07	Intergenic	10200	1012		253.9	202.67	http://www.ncbi.nlm.nih.gov/pubmed/23738518	0	7187223	1	0.96	7		0.25	[0.16-0.34] unit increase	Illumina [~2.4 million] (Imputed)	N	CDH13
CDH13	Multiple myeloma (IgH translocation)	Cancer	2013-08-02	23502783	Nat Genet	The CCND1 c.870G&gt;A polymorphism is a risk factor for t(11;14)(q13;q32) multiple myeloma.	Weinhold N	2013-03-17	up to 1,660 European ancestry cases, 7,306 European ancestry controls		16q23.3	16	82753448	NR	CDH13	rs8056064-G	rs8056064	2e-06	intron			1012			http://www.ncbi.nlm.nih.gov/pubmed/23502783	0	8056064	0	0.15	5.69897	(t11;14 vs. controls)	1.68	[1.36-2.08]	Illumina [414,804] (Imputed)	N	CDH13
CDH13	Migraine - clinic-based	Psychological/Neurological Disorder	2014-01-08	23793025	Nat Genet	Genome-wide meta-analysis identifies new susceptibility loci for migraine.	Anttila V	2013-06-23	5,175 European ancestry clinic-based cases, 13,972 European ancestry clinic-based controls	NA	16q23.3	16	82929158	Intergenic	CDH13	rs17675602-T	rs17675602	5e-06	intron			1012			http://www.ncbi.nlm.nih.gov/pubmed/23793025	0	17675602	0	0.13	5.30103		1.21	[1.12-1.32]	Affmetrix & Illumina [~2.3 million] (Imputed)	N	CDH13
CDH13	Malaria	Infectious/Parasitic Disease	2013-11-20	23717212	PLoS Genet	Imputation-based meta-analysis of severe malaria in three African populations.	Band G	2013-05-23	5,425 African ancestry cases, 6,891 African ancestry controls	NA	16q23.3	16	83327170	NR	CDH13	rs9940464-T	rs9940464	5e-07	intron			1012			http://www.ncbi.nlm.nih.gov/pubmed/23717212	0	9940464	0	NR	6.30103		1.17	[1.10-1.25]	Illumina [1.3 million] (Imputed)	N	CDH13
CDH13	IgG glycosylation	Not Disease	2013-06-14	23382691	PLoS Genet	Loci associated with N-glycosylation of human immunoglobulin G show pleiotropy with autoimmune diseases and haematological cancers.	Lauc G	2013-01-31	2,247 European ancestry individuals	NA	16q23.3	16	83737891	NR	CDH13	rs444881-C	rs444881	4e-06	intron			1012			http://www.ncbi.nlm.nih.gov/pubmed/23382691	0	444881	0	0.585535	5.39794	(IGP18)	0.14	[0.083-0.206] unit decrease	Illumina [~2.5 Million] (Imputed)	N	CDH13
CDH13	IgE levels in asthmatics (D.f. specific)	Biomarker - Inflammatory Disease	2014-03-07	23967269	PLoS One	A genome-wide association study of total serum and mite-specific IgEs in asthma patients.	Kim JH	2013-08-13	404 Korean ancestry D.f.-positive cases, 473 Korean ancestry D.f.-negative cases	NA	16q23.3	16	83325171	CDH13	CDH13	rs6563898-G	rs6563898	8e-06	intron			1012			http://www.ncbi.nlm.nih.gov/pubmed/23967269	0	6563898	0	0.523	5.09691		1.82	[1.39-2.38]	Illumina [442,089]	N	CDH13
CDH13	Hypertension	Cardiovascular Disease	2009-04-02	19304780	Hum Mol Genet	Genome-wide scan identifies CDH13 as a novel susceptibility locus contributing to blood pressure determination in two European populations.	Org E	2009-03-20	364 European ancestry cases, 590 European ancestry controls	1,043 European ancestry cases, 1,769 European ancestry controls	16q23.3	16	82609046	CDH13	MPHOSPH6 - CDH13	rs11646213-T	rs11646213	8e-06	Intergenic	10200	1012		438.82	17.75	http://www.ncbi.nlm.nih.gov/pubmed/19304780?ordinalpos=4&itool=EntrezSystem2.PEntrez.Pubmed.Pubmed_ResultsPanel.Pubmed_DefaultReportPanel.Pubmed_RVDocSum	0	11646213	1	0.6	5.09691		1.28	[1.15-1.43]	Affymetrix [395,912]	N	CDH13
CDH13	Homeostasis model assessment of beta-cell function (interaction)	Not Disease	2014-05-13	24204828	PLoS One	Genome-wide contribution of genotype by environment interaction to variation of diabetes-related traits.	Zheng JS	2013-10-28	820 European ancestry individuals	NA	16q23.3	16	83521920	CDH13	CDH13	rs4074373-G	rs4074373	7e-06	intron			1012			http://www.ncbi.nlm.nih.gov/pubmed/24204828	0	4074373	0	0.158	5.1549	(n-6 PUFA)	NR	NR	Affymetrix [590,000]	N	CDH13
CDH13	Height	Not Disease	2010-03-25	20189936	Hum Mol Genet	A genome-wide association study in 19 633 Japanese subjects identified LHX3-QSOX2 and IGF1 as adult height loci.	Okada Y	2010-02-26	19,633 Japanese ancestry individuals	NA	16q23.3	16	83605730	CDH13	CDH13	rs6563943-A	rs6563943	6e-06	intron			1012			http://www.ncbi.nlm.nih.gov/pubmed/20189936	0	6563943	0	0.32	5.22185		0.05	[0.03-0.07] cm increase	Illumina [420,885]	N	CDH13
CDH13	Depression (quantitative trait)	Psychological/Neurological Disorder	2010-09-28	20800221	Biol Psychiatry	Genome-wide association scan of trait depression.	Terracciano A	2010-08-25	3,972 Sardinian individuals, 839 European ancestry individuals	NA	16q23.3	16	83250733	CDH13	CDH13	rs10514585-A	rs10514585	5e-06	intron			1012			http://www.ncbi.nlm.nih.gov/pubmed/20800221	0	10514585	0	0.31	5.30103		0.15	[NR] unit increase	Affymetrix & Illumina [up to 2.5 million] (imputed)	N	CDH13
CDH13	D-dimer levels	Not Disease	2011-05-25	21502573	Circulation	Genetic predictors of fibrin D-dimer levels in healthy adults.	Smith NL	2011-04-21	21,052 European ancestry individuals	NA	16q23.3	16	82485623	CDH13	MPHOSPH6 - CDH13	rs1991867-C	rs1991867	4e-06	Intergenic	10200	1012		315.4	141.17	http://www.ncbi.nlm.nih.gov/pubmed/21502573	0	1991867	1	0.111	5.39794		0.04	[NR] % decrease	Affymetrix & Illumina [2,522,393] (imputed)	N	CDH13
CDH13	Coronary heart disease	Cardiovascular Disease	2008-11-25	17554300	Nature	Genome-wide association study of 14,000 cases of seven common diseases and 3,000 shared controls.	WTCCC	2007-06-07	1,926 European ancestry cases, 2,938 European ancestry controls	(see Samani 2007)	16q23.3	16	83178793	Intergenic	CDH13	rs8055236-G	rs8055236	6e-06	intron			1012			http://www.ncbi.nlm.nih.gov/pubmed/17554300?ordinalpos=5&itool=EntrezSystem2.PEntrez.Pubmed.Pubmed_ResultsPanel.Pubmed_RVDocSum	0	8055236	0	0.8	5.22185		1.91	[1.33-2.74]	Affymetrix[469,557]	N	CDH13
CDH13	Cognitive performance	Biomarker - Neurodegenerative Disease	2012-11-13	20125193	Eur J Hum Genet	Common genetic variation and performance on standardized cognitive tests.	Cirulli ET	2010-02-03	Up to 813 European ancestry individuals, up to 167 East Asian ancestry individuals, up to 7 Hispanic/Latin American amncestry individuals, up to 74 South Asian ancestry individuals	NA	16q23.3	16	83723723	AC009063.8	CDH13	rs3784962-?	rs3784962	3e-06	intron			1012			http://www.ncbi.nlm.nih.gov/pubmed/20125193	0	3784962	0	NR	5.52288	(TrailsB)	NR	NR	Illumina [up to 563,855]	N	CDH13
CDH13	Cognitive performance	Biomarker - Neurodegenerative Disease	2012-11-13	20125193	Eur J Hum Genet	Common genetic variation and performance on standardized cognitive tests.	Cirulli ET	2010-02-03	Up to 813 European ancestry individuals, up to 167 East Asian ancestry individuals, up to 7 Hispanic/Latin American amncestry individuals, up to 74 South Asian ancestry individuals	NA	16q23.3	16	83723723	AC009063.8	CDH13	rs3784962-?	rs3784962	6e-06	intron			1012			http://www.ncbi.nlm.nih.gov/pubmed/20125193	0	3784962	0	NR	5.22185	(PC1)	NR	NR	Illumina [up to 563,855]	N	CDH13
CDH13	Cognitive performance	Biomarker - Neurodegenerative Disease	2012-11-08	19734545	Hum Mol Genet	A genome-wide study of common SNPs and CNVs in cognitive performance in the CANTAB.	Need AC	2009-09-04	Up to 1,295 individuals	NA	16q23.3	16	82346348	AC009117.8	MPHOSPH6 - CDH13	rs4082514-?	rs4082514	3e-06	Intergenic	10200	1012		176.12	280.45	http://www.ncbi.nlm.nih.gov/pubmed/19734545?ordinalpos=4&itool=EntrezSystem2.PEntrez.Pubmed.Pubmed_ResultsPanel.Pubmed_DefaultReportPanel.Pubmed_RVDocSum	0	4082514	1	0.02741	5.52288	(PC1)	NR	NR	Illumina [475,971]	N	CDH13
CDH13	Bone mineral density	Other (age-related)	2008-11-25	17903296	BMC Med Genet	Genome-wide association with bone mass and geometry in the Framingham Heart Study.	Kiel DP	2007-09-19	Up to 1,141 individuals from 241 families	NA	16q23.3	16	82344176	Intergenic	MPHOSPH6 - CDH13	rs4087296-?	rs4087296	3e-07	Intergenic	10200	1012		173.95	282.62	http://www.ncbi.nlm.nih.gov/pubmed/17903296?ordinalpos=1&itool=EntrezSystem2.PEntrez.Pubmed.Pubmed_ResultsPanel.Pubmed_RVDocSum	0	4087296	1	NR	6.52288	(TRBMDf)	NR	NR	Affymetrix[70,897]	N	CDH13
CDH13	Blood pressure	Biomarker - Cardiovascular Disease	2008-11-25	17903302	BMC Med Genet	Framingham Heart Study 100K Project: genome-wide associations for blood pressure and arterial stiffness.	Levy D	2007-09-19	Up to 1,327 individuals	NA	16q23.3	16	83730599	CDH13	CDH13	rs3096277-?	rs3096277	1e-09	intron			1012			http://www.ncbi.nlm.nih.gov/pubmed/17903302?ordinalpos=7&itool=EntrezSystem2.PEntrez.Pubmed.Pubmed_ResultsPanel.Pubmed_RVDocSum	0	3096277	0	NR	9	(SBPLTA)	NR	NR	Affymetrix[70,897]	N	CDH13
CDH13	Attention deficit hyperactivity disorder	Psychological/Neurological Disorder	2009-05-07	18839057	J Neural Transm	Molecular genetics of adult ADHD: converging evidence from genome-wide association and extended pedigree linkage studies.	Lesch KP	2008-10-07	343 European ancestry cases, 250 European ancestry controls, 54 controls	NA	16q23.3	16	82713332	CDH13	CDH13	rs11646411-?	rs11646411	7e-06	intron			1012			http://www.ncbi.nlm.nih.gov/pubmed/18839057?ordinalpos=16&itool=EntrezSystem2.PEntrez.Pubmed.Pubmed_ResultsPanel.Pubmed_DefaultReportPanel.Pubmed_RVDocSum	0	11646411	0	NR	5.1549		NR	NR	Affymetrix [504,219](pooled)	N	CDH13
CDH13	Adverse response to chemotherapy in breast cancer (alopecia) (paclitaxel)	Not Disease	2014-03-26	24025145	Breast Cancer Res	A genome-wide association study of chemotherapy-induced alopecia in breast cancer patients.	Chung S	2013-09-11	57 Japanese ancestry cases, 63 Japanese ancestry controls	NA	16q23.3	16	82612728	CDH13	MPHOSPH6 - CDH13	rs3844412-A	rs3844412	4e-07	Intergenic	10200	1012		442.5	14.07	http://www.ncbi.nlm.nih.gov/pubmed/24025145	0	3844412	1	0.11	6.39794	(Dominant)	5.22	[2.67-10.2]	Illumina [555,600]	N	CDH13
CDH13	Adverse response to chemotherapy in breast cancer (alopecia) (cyclophosphamide+doxorubicin+/-5FU)	Not Disease	2014-03-27	24025145	Breast Cancer Res	A genome-wide association study of chemotherapy-induced alopecia in breast cancer patients.	Chung S	2013-09-11	64 Japanese ancestry cases, 27 Japanese ancestry controls	NA	16q23.3	16	83292454	CDH13	CDH13	rs11644424-T	rs11644424	8e-06	intron			1012			http://www.ncbi.nlm.nih.gov/pubmed/24025145	0	11644424	0	0.44	5.09691	(Dominant)	3.32	[1.71-6.44]	Illumina [555,600]	N	CDH13
CDH13	Adiponectin levels	Biomarker - Metabolic Disease	2014-04-26	24105470	Hum Mol Genet	A meta-analysis of genome-wide association studies for adiponectin levels in East Asians identifies a novel locus near WDR11-FGFR2.	Wu Y	2013-10-14	6,110 East Asian ancestry individuals, 1,717 Filipino ancestry individuals	10,252 East Asian ancestry individuals	16q23.3	16	82628663	CDH13	CDH13	rs4783244-T	rs4783244	7e-165	intron			1012			http://www.ncbi.nlm.nih.gov/pubmed/24105470	0	4783244	0	0.36	164.155		0.33	[0.31-0.35] unit decrease	Illumina and Affymetrix [~2.5 million] (imputed)	N	CDH13
CDH13	Adiponectin levels	Biomarker - Metabolic Disease	2012-05-10	22479202	PLoS Genet	Novel loci for adiponectin levels and their influence on type 2 diabetes and metabolic traits: a multi-ethnic meta-analysis of 45,891 individuals.	Dastani Z	2012-03-29	29,347 European ancestry individuals	10,536 European ancestry individuals	16q23.3	16	82629683	CDH13,CMIP	CDH13	rs12051272-T	rs12051272	6e-48	intron			1012			http://www.ncbi.nlm.nih.gov/pubmed/22479202	0	12051272	0	NR	47.2218		0.26	[NR] unit decrease	Affymetrix & Illumina [NR](imputed)	N	CDH13
CDH13	Adiponectin levels	Biomarker - Metabolic Disease	2012-05-10	22479202	PLoS Genet	Novel loci for adiponectin levels and their influence on type 2 diabetes and metabolic traits: a multi-ethnic meta-analysis of 45,891 individuals.	Dastani Z	2012-03-29	29,347 European ancestry individuals, 4,232 African American individuals, 1,776 Filipino ancestry individuals	NA	16q23.3	16	82629683	CDH13	CDH13	rs12051272-T	rs12051272	1e-14	intron			1012			http://www.ncbi.nlm.nih.gov/pubmed/22479202	0	12051272	0	0.03	14		0.26	[0.20-0.32] unit decrease	Affymetrix & Illumina [NR] (imputed)	N	CDH13
CDH13	Adiponectin levels	Biomarker - Metabolic Disease	2011-12-14	22065538	Hum Mutat	CDH13 gene coding T-cadherin influences variations in plasma adiponectin levels in the Japanese population.	Morisaki H	2011-11-07	3,310 Japanese ancestry individuals	NA	16q23.3	16	82629683	CDH13	CDH13	rs12051272-?	rs12051272	5e-40	intron			1012			http://www.ncbi.nlm.nih.gov/pubmed/22065538	0	12051272	0	NR	39.301		NR	NR	Illumina [348,622]	N	CDH13
CDH13	Adiponectin levels	Biomarker - Metabolic Disease	2011-08-18	21771975	Diabetes	A genome-wide association study reveals a quantitative trait locus of adiponectin on CDH13 that predicts cardiometabolic outcomes.	Chung CM	2011-07-19	382 Han Chinese ancestry young-onset-hypertensive cases	559 Han Chinese ancestry young-onset-hypertensive cases	16q23.3	16	82628663	CDH13	CDH13	rs4783244-T	rs4783244	6e-17	intron			1012			http://www.ncbi.nlm.nih.gov/pubmed/21771975	0	4783244	0	0.3	16.2218	(Second stage)	0.35	[0.24-0.46] ug/mL increase	Illumina [509,174]	N	CDH13
CDH13	Adiponectin levels	Biomarker - Metabolic Disease	2010-11-15	20887962	Am J Hum Genet	Adiponectin concentrations: a genome-wide association study.	Jee SH	2010-10-08	4,001 Korean ancestry individuals	2,304 Korean ancestry individuals	16q23.3	16	82617112	CDH13	MPHOSPH6 - CDH13	rs3865188-?	rs3865188	3e-83	Intergenic	10200	1012		446.89	9.68	http://www.ncbi.nlm.nih.gov/pubmed/20887962	0	3865188	1	0.3	82.5229		0.09	[NR] ug/ml decrease	Affymetrix [up to 354,357]	N	CDH13
CDH13	Adiponectin levels	Biomarker - Metabolic Disease	2010-10-07	20876611	Hum Mol Genet	Genome-wide association study for adiponectin levels in Filipino women identifies CDH13 and a novel uncommon haplotype at KNG1-ADIPOQ.	Wu Y	2010-09-27	1,776 Filipino ancestry female individuals	1,774 Filipino ancestry offspring	16q23.3	16	82617112	CDH13	MPHOSPH6 - CDH13	rs3865188-T	rs3865188	4e-30	Intergenic	10200	1012		446.89	9.68	http://www.ncbi.nlm.nih.gov/pubmed/20876611	0	3865188	1	0.47	29.3979		0.11	[0.09-0.13] unit decrease	Affymetrix [2,073,674] (imputed)	N	CDH13
CDK1	Reading and spelling	Not Disease	2013-12-10	23738518	Genes Brain Behav	A genome-wide association study for reading and language abilities in two population cohorts.	Luciano M	2013-06-05	6,649 European ancestry children and adolescents	NA	10q21.2	10	60788632	CDC2	CDK1	rs3213056-A	rs3213056	3e-06	intron			983			http://www.ncbi.nlm.nih.gov/pubmed/23738518	0	3213056	0	0.03	5.52288		0.38	[0.22-0.53] unit decrease	Illumina [~2.4 million] (Imputed)	N	CDK1
CDK1	Cocaine dependence	Not Disease	2014-03-20	23958962	Mol Psychiatry	Genome-wide association study of cocaine dependence and related traits: FAM53B identified as a risk gene.	Gelernter J	2013-08-20	1,809 European ancestry cases, 570 European ancestry controls, 2,482 African American cases, 836 African American controls	4,498 European ancestry individuals, 2,114 African American individuals	10q21.2	10	60792132	CDK1	CDK1	rs2456778-?	rs2456778	5e-06	intron			983			http://www.ncbi.nlm.nih.gov/pubmed/23958962	0	2456778	0	NR	5.30103	(Cocaine–induced paranoia, AA)	NR	NR	Illumina [37,426,733] imputed	N	CDK1
CDK1	Cocaine dependence	Not Disease	2014-03-20	23958962	Mol Psychiatry	Genome-wide association study of cocaine dependence and related traits: FAM53B identified as a risk gene.	Gelernter J	2013-08-20	1,809 European ancestry cases, 570 European ancestry controls, 2,482 African American cases, 836 African American controls	4,498 European ancestry individuals, 2,114 African American individuals	10q21.2	10	60792132	CDK1	CDK1	rs2456778-?	rs2456778	3e-06	intron			983			http://www.ncbi.nlm.nih.gov/pubmed/23958962	0	2456778	0	NR	5.52288	(Cocaine–induced paranoia)	NR	NR	Illumina [37,426,733] imputed	N	CDK1
CDK5RAP3	Metabolite levels (Pyroglutamine)	Not Disease	2014-03-04	23934736	Genet Epidemiol	Genome-wide association study of a heart failure related metabolomic profile among African Americans in the Atherosclerosis Risk in Communities (ARIC) study.	Yu B	2013-08-11	1,260 African American individuals	NA	17q21.32	17	47970290	CDK5RAP3	CDK5RAP3	rs2597167-C	rs2597167	6e-06	nearGene-5			80279			http://www.ncbi.nlm.nih.gov/pubmed/23934736	0	2597167	0	NR	5.22185		0.14	[0.08-0.2] unit decrease	Affymetrix [~2.5 million] (Imputed)	N	CDK5RAP3
CDK5RAP3	Epilepsy (generalized)	Psychological/Neurological Disorder	2012-11-02	22949513	Hum Mol Genet	Genome-wide association analysis of genetic generalized epilepsies implicates susceptibility loci at 1q43, 2p16.1, 2q22.3 and 17q21.32	EPICURE Consortium	2012-09-04	702 European ancestry genetic absence epilepsies cases, 586 European ancestry juvenile myoclonic epilepsy cases, 239 European ancestry other genetic generalized epilepsies cases, 2,461 European ancestry controls	347 European ancestry genetic absence epilepsies trios, 166 European ancestry juvenile myoclonic epilepsy trios, 91 European ancestry other genetic generalized epilepsies trios, 385 European ancestry genetic absence epilepsies cases, 382 European ancestry juvenile myoclonic epilepsy cases, 122 European ancestry other genetic generalized epilepsies cases, up to 889 European ancestry controls	17q21.32	17	48045642	PNPO, ATAD4, CDK5RAP3, COPZ2, hsa-mir-152, NFE2L1, CBX1, SNX11, SKAP1	LOC102724556	rs72823592-G	rs72823592	9e-09	nearGene-3			102724556			http://www.ncbi.nlm.nih.gov/pubmed/22949513	0	72823592	0	0.753	8.04576	(All GGE)	1.3	[1.20-1.41]	Affymetrix [4.56 million] (imputed)	N	CDK5RAP3
CEP350	Anorexia nervosa	Psychological/Neurological Disorder	2013-08-07	23568457	Int J Eat Disord	Genetic variants associated with disordered eating.	Wade TD	2013-04-09	237 European ancestry female cases, 2,287 European ancestry female controls	NA	1q25.2	1	180161588	QSOX1,CEP350	QSOX1	rs55946907-C	rs55946907	9e-06	intron			5768			http://www.ncbi.nlm.nih.gov/pubmed/23568457	0	55946907	0	0.901	5.04576		0.07	[0.037-0.095] unit decrease	Illumina [6,150,213] (Imputed)	N	CEP350
CFL1	DNA methylation (variation)	Not Disease	2013-12-03	23725790	Twin Res Hum Genet	GWAS of DNA methylation variation within imprinting control regions suggests parent-of-origin association.	Renteria ME	2013-06-03	256 European ancestry individuals	384 European ancestry individuals	11q13.1	11	65811201	CFL1, OVOL1	OVOL1-AS1 - SNX32	rs11227306-A	rs11227306	2e-07	Intergenic	101927828	254122		20.33	22.63	http://www.ncbi.nlm.nih.gov/pubmed/23725790	0	11227306	1	0.38	6.69897	(IGF2-DMR)	NR	NR	Illumina [515,966]	N	CFL1
CFL1	Breast cancer	Cancer	2013-09-12	23535729	Nat Genet	Large-scale genotyping identifies 41 new loci associated with breast cancer risk.	Michailidou K	2013-04-01	10,052 European ancestry cases, 12,575 European ancestry controls	45,290 European ancestry cases, 41,880 European ancestry controls	11q13.1	11	65815595	DKFZp761E198, OVOL1, SNX32, CFL1, MUS81	OVOL1-AS1 - SNX32	rs3903072-G	rs3903072	9e-12	Intergenic	101927828	254122		24.73	18.24	http://www.ncbi.nlm.nih.gov/pubmed/23535729	0	3903072	1	0.53	11.0458		1.05	[1.04-1.08]	Illumina & Affymetrix [~2.6 million] (Imputed)	N	CFL1
CFL1	Acne (severe)	Not Disease	2014-12-14	24927181	Nat Commun	Genome-wide association study identifies three novel susceptibility loci for severe Acne vulgaris.	Navarini AA	2014-06-13	1,893 European ancestry cases, 5,132 European ancestry controls	2,063 European ancestry cases, 1,970 European ancestry controls	11q13.1	11	65726789	AP5B1, AX746604, AX747517, BANF1, BC010924, C11orf68, CATSPER1, CCDC85B, CDC42EP2, CFL1, CST6, CTSW, DPF2, DQ587981, DRAP1, EFEMP2, EHBP1L1, EIF1AD, FAM89B, FIBP, FOSL1, FRMD8, GAL3ST3, KAT5, KCNK7, LTBP3, MALAT1, MAP3K11, MascRNA_menRNA, MIR4489, MIR4690, MIR548AR, MUS81, NEAT1, OVOL1, PACS1, PCNXL3, POLA2, RELA, RNASEH2C, SART1, SCYL1, SF3B2, SIPA1, SLC22A20, SLC25A45, SNX32, SSSCA1, SSSCA1-AS1…	RNASEH2C - KRT8P26	rs478304-T	rs478304	3e-11	Intergenic	84153	390211		5.85	0.08	http://www.ncbi.nlm.nih.gov/pubmed/24927181	0	478304	1	0.5518	10.5229		1.2	[1.11-1.29]	Illumina [7.3 Million] (imputed)	N	CFL1
CFL1	Acne (severe)	Not Disease	2014-12-14	24927181	Nat Commun	Genome-wide association study identifies three novel susceptibility loci for severe Acne vulgaris.	Navarini AA	2014-06-13	1,893 European ancestry cases, 5,132 European ancestry controls	2,063 European ancestry cases, 1,970 European ancestry controls	11q13.1	11	65726789	AP5B1, AX746604, AX747517, BANF1, BC010924, C11orf68, CATSPER1, CCDC85B, CDC42EP2, CFL1, CST6, CTSW, DPF2, DQ587981, DRAP1, EFEMP2, EHBP1L1, EIF1AD, FAM89B, FIBP, FOSL1, FRMD8, GAL3ST3, KAT5, KCNK7, LTBP3, MALAT1, MAP3K11, MascRNA_menRNA, MIR4489, MIR4690, MIR548AR, MUS81, NEAT1, OVOL1, PACS1, PCNXL3, POLA2, RELA, RNASEH2C, SART1, SCYL1, SF3B2, SIPA1, SLC22A20, SLC25A45, SNX32, SSSCA1, SSSCA1-AS1…	RNASEH2C - KRT8P26	rs478304-T	rs478304	3e-11	Intergenic	84153	390211		5.85	0.08	http://www.ncbi.nlm.nih.gov/pubmed/24927181	0	478304	1	0.5518	10.5229		1.2	[1.11-1.29]	Illumina [7.3 Million] (imputed)	N	CFL1
CHAC1	Visceral adipose tissue/subcutaneous adipose tissue ratio	Biomarker - Metabolic Disease	2012-08-17	22589738	PLoS Genet	Genome-wide association for abdominal subcutaneous and visceral adipose reveals a novel locus for visceral fat in women.	Fox CS	2012-05-10	5,560 European ancestry female individuals, 4,997 European ancestry male individuals	NA	15q15.1	15	40904186	CHAC1, RHOV, DLL4, SPINT1, VPS18	VPS18	rs8036080-A	rs8036080	3e-06	nearGene-3			57617			http://www.ncbi.nlm.nih.gov/pubmed/22589738	0	8036080	0	0.01	5.52288	(men)	NR	NR	Affymetrix & Illumina [2.5 million] (imputed)	N	CHAC1
CHCHD7	Height	Not Disease	2013-09-12	23563607	Nat Genet	Genome-wide meta-analysis identifies 11 new loci for anthropometric traits and provides insights into genetic architecture.	Berndt SI	2013-04-07	8,097 European ancestry tall individuals, 8,099 European ancestry short individuals	4,872 European ancestry tall individuals, 4,831 European ancestry short individuals	8q12.1	8	56296687	RDHE2	CHCHD7 - SDR16C5	rs4075154-A	rs4075154	3e-09	Intergenic	79145	195814		78.07	3.32	http://www.ncbi.nlm.nih.gov/pubmed/23563607	0	4075154	1	0.87	8.52288		1.29	[NR]	Illumina & Affymetrix [~2.8 millions] (Imputed)	N	CHCHD7
CHCHD7	Height	Not Disease	2013-09-12	23563607	Nat Genet	Genome-wide meta-analysis identifies 11 new loci for anthropometric traits and provides insights into genetic architecture.	Berndt SI	2013-04-07	8,097 European ancestry tall individuals, 8,099 European ancestry short individuals	4,872 European ancestry tall individuals, 4,831 European ancestry short individuals	8q12.1	8	56296687	RDHE2	CHCHD7 - SDR16C5	rs4075154-A	rs4075154	3e-09	Intergenic	79145	195814		78.07	3.32	http://www.ncbi.nlm.nih.gov/pubmed/23563607	0	4075154	1	0.87	8.52288		1.29	[NR]	Illumina & Affymetrix [~2.8 millions] (Imputed)	N	CHCHD7
CHCHD7	Height	Not Disease	2012-10-24	20881960	Nature	Hundreds of variants clustered in genomic loci and biological pathways affect human height.	Lango Allen H	2010-09-29	133,653 European ancestry individuals	50,074 European ancestry individuals	8q12.1	8	56281604	SDR16C5	CHCHD7 - SDR16C5	rs7460090-T	rs7460090	8e-27	Intergenic	79145	195814		62.99	18.41	http://www.ncbi.nlm.nih.gov/pubmed/20881960	0	7460090	1	0.87	26.0969		0.06	[NR] unit increase	Affymetrix, Illumina [2,834,208] (imputed)	N	CHCHD7
CHCHD7	Height	Not Disease	2009-04-22	19343178	PLoS Genet	Meta-analysis of genome-wide scans for human adult stature identifies novel Loci and associations with measures of skeletal frame size.	Soranzo N	2009-04-03	12,611 European ancestry individuals	7,187 European ancestry individuals	8q12.1	8	56266461	PLAG1	CHCHD7 - SDR16C5	rs7815788-?	rs7815788	5e-06	Intergenic	79145	195814		47.84	33.55	http://www.ncbi.nlm.nih.gov/pubmed/19343178?ordinalpos=1&itool=EntrezSystem2.PEntrez.Pubmed.Pubmed_ResultsPanel.Pubmed_DefaultReportPanel.Pubmed_RVDocSum	0	7815788	1	0.39	5.30103		0.07	[0.04-0.10] s.d. decrease	Illumina [229,216]	N	CHCHD7
CHCHD7	Height	Not Disease	2008-11-25	18391951	Nat Genet	Many sequence variants affecting diversity of adult human height.	Gudbjartsson DF	2008-04-06	30,968 European ancestry individuals	8,541 European ancestry individuals	8q12.1	8	56183249	PLAG1, MOS, CHCHD7,RDHE2, RPS20,LYN, TGS1, PENK	PLAG1	rs10958476-C	rs10958476	7e-08	intron			5324			http://www.ncbi.nlm.nih.gov/pubmed/18391951?ordinalpos=1&itool=EntrezSystem2.PEntrez.Pubmed.Pubmed_ResultsPanel.Pubmed_RVDocSum	0	10958476	0	0.23	7.1549		5.4	[3.44-7.36] % s.d. taller	Illumina and Affymetrix[up to 304,226]	N	CHCHD7
CHCHD7	Height	Not Disease	2008-11-25	18391950	Nat Genet	Identification of ten loci associated with height highlights new biological pathways in human growth.	Lettre G	2008-04-06	15,821 European ancestry individuals	Up to 17,801 European ancestry individuals	8q12.1	8	56243039	CHCHD7,RDHE2	CHCHD7 - SDR16C5	rs9650315-T	rs9650315	4e-07	Intergenic	79145	195814		24.42	56.97	http://www.ncbi.nlm.nih.gov/pubmed/18391950?ordinalpos=1&itool=EntrezSystem2.PEntrez.Pubmed.Pubmed_ResultsPanel.Pubmed_RVDocSum	0	9650315	1	0.13	6.39794		0.43	[0.59-1.07] cm shorter	Affymetrix and Illumina[2,260,683](imputed)	N	CHCHD7
CISD1	Inflammatory bowel disease	Inflammatory Disease	2013-02-12	23128233	Nature	Host-microbe interactions have shaped the genetic architecture of inflammatory bowel disease.	Jostins L	2012-11-01	12,924 European ancestry cases, 21,442 European ancestry controls	25,683 European ancestry cases, 17,015 European ancestry controls	10q21.1	10	58238165	CISD1,IPMK	IPMK	rs2790216-G	rs2790216	8e-09	intron			253430			http://www.ncbi.nlm.nih.gov/pubmed/23128233	0	2790216	0	0.778	8.09691		1.07	[1.029-1.104]	Affymetrix & Illumina [1.23 million](imputed)	N	CISD1
CLIC4	Height	Not Disease	2012-10-24	20881960	Nature	Hundreds of variants clustered in genomic loci and biological pathways affect human height.	Lango Allen H	2010-09-29	133,653 European ancestry individuals	50,074 European ancestry individuals	1p36.11	1	24717620	CLIC4	SRRM1 - CLIC4	rs4601530-T	rs4601530	2e-12	Intergenic	10250	25932		44.34	27.65	http://www.ncbi.nlm.nih.gov/pubmed/20881960	0	4601530	1	0.26	11.699		0.03	[NR] unit decrease	Affymetrix, Illumina [2,834,208] (imputed)	N	CLIC4
CLIC4	Alcohol dependence	Not Disease	2014-03-13	23942779	Behav Genet	A genome-wide association study of behavioral disinhibition.	McGue M	2013-08-14	7,188 European ancestry individuals	NA	1p36.11	1	24866664	NR	CLIC4 - RUNX3	rs3131513-G	rs3131513	2e-06	Intergenic	25932	864		22.34	32.85	http://www.ncbi.nlm.nih.gov/pubmed/23942779	0	3131513	1	0.401	5.69897		0.35	[NR] unit decrease	Illumina [527,829]	N	CLIC4
CLYBL	Vitamin B12 levels	Other	2012-03-17	22367966	Hum Mol Genet	Genome-wide association study identifies novel loci associated with serum level of vitamin B12 in Chinese men.	Lin X	2012-02-24	1,999 Han Chinese ancestry individuals	1,496 Chinese ancestry individuals	13q32.3	13	99866380	CLYBL	CLYBL;LOC101927437	rs41281112-?	rs41281112	9e-10	STOP-GAIN;intron			171425;101927437			http://www.ncbi.nlm.nih.gov/pubmed/22367966	0	41281112	0	NR	9.04576		83.6	[56.90-110.30] pg/ml decrease	Illumina [1,940,245] (imputed)	N	CLYBL
CLYBL	Rheumatoid arthritis (ACPA-negative)	Inflammatory Disease	2014-11-06	24532677	Ann Rheum Dis	A genome-wide association study of rheumatoid arthritis without antibodies against citrullinated peptides.	Bossini-Castillo L	2014-02-14	1,148 European ancestry cases, 6,008 European ancestry controls	774 European ancestry cases, 1,079 European ancestry controls	13q32.3	13	99868847	CLYBL	CLYBL;LOC101927437	rs9557321-?	rs9557321	6e-08	intron;intron			171425;101927437			http://www.ncbi.nlm.nih.gov/pubmed/24532677	0	9557321	0	NR	7.22185		1.73	[NR]	Illumina [452,367]	N	CLYBL
CLYBL	Obesity-related traits	Biomarker - Metabolic Disease	2013-04-09	23251661	PLoS One	Novel genetic loci identified for the pathophysiology of childhood obesity in the Hispanic population.	Comuzzie AG	2012-12-04	815 Hispanic children from 263 families	NA	13q32.3	13	99840906	CLYBL	CLYBL	rs9513675-G	rs9513675	5e-06	intron			171425			http://www.ncbi.nlm.nih.gov/pubmed/23251661	0	9513675	0	0.464	5.30103	(Hip circumference change )	0.03	[NR] cm/y increase	Illumina [899,892]	N	CLYBL
CLYBL	Attention deficit hyperactivity disorder	Psychological/Neurological Disorder	2009-05-07	18821565	Am J Med Genet B Neuropsychiatr Genet	Genome-wide association scan of quantitative traits for attention deficit hyperactivity disorder identifies novel associations and confirms candidate gene associations.	Lasky-Su J	2008-12-05	930 European ancestry trios	NA	13q32.3	13	99902784	CLYBL	CLYBL;LOC101927437	rs7992643-?	rs7992643	5e-06	intron;intron			171425;101927437			http://www.ncbi.nlm.nih.gov/pubmed/18821565?ordinalpos=8&itool=EntrezSystem2.PEntrez.Pubmed.Pubmed_ResultsPanel.Pubmed_DefaultReportPanel.Pubmed_RVDocSum	0	7992643	0	NR	5.30103	(count)	NR	NR	Perlegen [429,981]	N	CLYBL
COBLL1	Waist-hip ratio	Biomarker - Metabolic Disease	2013-09-12	23563607	Nat Genet	Genome-wide meta-analysis identifies 11 new loci for anthropometric traits and provides insights into genetic architecture.	Berndt SI	2013-04-07	4,774 European ancestry high waist-to-hip ratio individuals, 5,481 European ancestry low waist-to-hip ratio individuals	3,351 European ancestry high waist-to-hip ratio individuals, 3,352 European ancestry low waist-to-hip ratio individuals	2q24.3	2	164672366	COBLL1	EIF3EP3 - COBLL1	rs13389219-C	rs13389219	3e-08	Intergenic	100462836	22837		98.35	7.82	http://www.ncbi.nlm.nih.gov/pubmed/23563607	0	13389219	1	0.57	7.52288		1.13	[NR]	Illumina & Affymetrix [~2.8 millions] (Imputed)	N	COBLL1
COBLL1	Waist-hip ratio	Biomarker - Metabolic Disease	2013-09-12	23563607	Nat Genet	Genome-wide meta-analysis identifies 11 new loci for anthropometric traits and provides insights into genetic architecture.	Berndt SI	2013-04-07	4,774 European ancestry high waist-to-hip ratio individuals, 5,481 European ancestry low waist-to-hip ratio individuals	3,351 European ancestry high waist-to-hip ratio individuals, 3,352 European ancestry low waist-to-hip ratio individuals	2q24.3	2	164672366	COBLL1	EIF3EP3 - COBLL1	rs13389219-C	rs13389219	3e-08	Intergenic	100462836	22837		98.35	7.82	http://www.ncbi.nlm.nih.gov/pubmed/23563607	0	13389219	1	0.57	7.52288		1.13	[NR]	Illumina & Affymetrix [~2.8 millions] (Imputed)	N	COBLL1
COBLL1	Type 2 diabetes	Metabolic Disease	2014-10-23	24509480	Nat Genet	Genome-wide trans-ancestry meta-analysis provides insight into the genetic architecture of type 2 diabetes susceptibility.	Mahajan A	2014-02-09	12,171 European ancestry cases, 56,862 European ancestry controls, 6,952 East Asian ancestry cases, 11,865 East Asian ancestry controls, 5,561 South Asian ancestry cases, 14,458 South Asian ancestry controls, 1,804 Mexican ancestry cases, 779 Mexican ancestry controls	21,491 European ancestry cases, 55,647 European ancestry controls	2q24.3	2	164645339	GRB14	EIF3EP3 - COBLL1	rs3923113-A	rs3923113	2e-06	Intergenic	100462836	22837		71.32	34.85	http://www.ncbi.nlm.nih.gov/pubmed/24509480	0	3923113	1	0.61	5.69897		1.04	[1.00-1.09]	Affymetrix & Illumina [2.5 million] (Imputed)	N	COBLL1
COBLL1	Type 2 diabetes	Metabolic Disease	2011-09-28	21874001	Nat Genet	Genome-wide association study in individuals of South Asian ancestry identifies six new type 2 diabetes susceptibility loci.	Kooner JS	2011-08-28	5,561 South Asian ancestry cases, 14,458 South Asian ancestry controls	13,170 South Asian ancestry cases, 25,398 South Asian ancestry controls	2q24.3	2	164645339	GRB14	EIF3EP3 - COBLL1	rs3923113-A	rs3923113	1e-08	Intergenic	100462836	22837		71.32	34.85	http://www.ncbi.nlm.nih.gov/pubmed/21874001	0	3923113	1	0.74	8		1.09	[1.06-1.13]	Illumina [568,976]	N	COBLL1
COBLL1	Triglycerides	Biomarker - Metabolic Disease	2012-01-25	20686565	Nature	Biological, clinical and population relevance of 95 loci for blood lipids.	Teslovich TM	2010-08-05	96,598 European ancestry individuals	NA	2q24.3	2	164656581	COBLL1	LOC101929615	rs10195252-C	rs10195252	2e-10	intron			101929615			http://www.ncbi.nlm.nih.gov/pubmed/20686565	0	10195252	0	0.4	9.69897		2.01	[1.27-2.75] mg/dL decrease	Affymetrix, Illumina & Perlegen [~2.6 million] (imputed)	N	COBLL1
COBLL1	Sexual dimorphism in anthropometric traits	Not Disease	2014-01-09	23754948	PLoS Genet	Sex-stratified genome-wide association studies including 270,000 individuals show sexual dimorphism in genetic loci for anthropometric traits.	Randall JC	2013-06-06	up to 60,586 European ancestry males, up to 73,137 European ancestry females	up to 62,395 European ancestry males, up to 74,657 European ancestry females	2q24.3	2	164683151	COBLL1, SNORA70F, GRB14	COBLL1	rs6717858-T	rs6717858	6e-16	UTR-3			22837			http://www.ncbi.nlm.nih.gov/pubmed/23754948	0	6717858	0	NR	15.2218	(WHRadjBMI, women)	NR	NR	Affymetrix & Illumina [~2.8 million] (Imputed)	N	COBLL1
COBLL1	Response to statin therapy	Not Disease	2010-04-14	20339536	PLoS One	Genome-wide association of lipid-lowering response to statins in combined study populations.	Barber MJ	2010-03-22	3,928 European ancestry individuals	NA	2q24.3	2	164720654	COBLL1, LOC728184, GRB14	COBLL1	rs10221833-C	rs10221833	6e-06	intron			22837			http://www.ncbi.nlm.nih.gov/pubmed/20339536	0	10221833	0	0.09	5.22185	(Triglyceride, sum)	NR	NR	Illumina [~2.5 million](imputed)	N	COBLL1
COBLL1	HDL cholesterol	Biomarker - Metabolic Disease	2014-05-12	24097068	Nat Genet	Discovery and refinement of loci associated with lipid levels.	Willer CJ	2013-10-06	94,595 European ancestry individuals	93,982 European ancestry individuals	2q24.3	2	164684290	COBLL1	COBLL1	rs12328675-C	rs12328675	2e-15	UTR-3			22837			http://www.ncbi.nlm.nih.gov/pubmed/24097068	0	12328675	0	0.13	14.699		0.05	[NR] unit increase	NR (Imputed)	N	COBLL1
COBLL1	HDL cholesterol	Biomarker - Metabolic Disease	2012-01-25	20686565	Nature	Biological, clinical and population relevance of 95 loci for blood lipids.	Teslovich TM	2010-08-05	99,900 European ancestry individuals	NA	2q24.3	2	164684290	COBLL1	COBLL1	rs12328675-C	rs12328675	3e-10	UTR-3			22837			http://www.ncbi.nlm.nih.gov/pubmed/20686565	0	12328675	0	0.13	9.52288		0.68	[0.44-0.92] mg/dL increase	Affymetrix, Illumina & Perlegen [~2.6 million] (imputed)	N	COBLL1
COBLL1	Fasting insulin-related traits (interaction with BMI)	Biomarker - Metabolic Disease	2012-08-15	22581228	Nat Genet	A genome-wide approach accounting for body mass index identifies genetic variants influencing fasting glycemic traits and insulin resistance.	Manning AK	2012-05-13	Up to 51,750 European ancestry individuals	Up to 33,823 European ancestry individuals	2q24.3	2	164694691	COBLL1, GRB14	COBLL1	rs7607980-?	rs7607980	4e-20	missense			22837			http://www.ncbi.nlm.nih.gov/pubmed/22581228	0	7607980	0	NR	19.3979		NR	NR	Affymetrix & Illumina [~2.4 million] (imputed)	N	COBLL1
COG6	Rheumatoid arthritis	Inflammatory Disease	2014-08-05	24390342	Nature	Genetics of rheumatoid arthritis contributes to biology and drug discovery.	Okada Y	2013-12-25	up to 14,361 European ancestry cases, up to 42,923 European ancestry controls, up to 4,873 East Asian ancestry cases, up to 17,642 East Asian ancestry controls	up to 3,775 European ancestry cases, up to 5,801 European ancestry controls, up to 6,871 East Asian ancestry cases, up to 6,392 East Asian ancestry controls	13q14.11	13	39793932	COG6	RNY4P14 - CDKN2AIPNLP3	rs9603616-C	rs9603616	2e-12	Intergenic	100379584	100874397		8.42	23.82	http://www.ncbi.nlm.nih.gov/pubmed/24390342	0	9603616	1	0.68	11.699		1.1	[1.07-1.13]	Affymetrix & Illumina [up to 9,739,303] (Imputed)	N	COG6
COG6	Rheumatoid arthritis	Inflammatory Disease	2014-08-05	24390342	Nature	Genetics of rheumatoid arthritis contributes to biology and drug discovery.	Okada Y	2013-12-25	up to 14,361 European ancestry cases, up to 42,923 European ancestry controls, up to 4,873 East Asian ancestry cases, up to 17,642 East Asian ancestry controls	up to 3,775 European ancestry cases, up to 5,801 European ancestry controls, up to 6,871 East Asian ancestry cases, up to 6,392 East Asian ancestry controls	13q14.11	13	39793932	COG6	RNY4P14 - CDKN2AIPNLP3	rs9603616-C	rs9603616	3e-11	Intergenic	100379584	100874397		8.42	23.82	http://www.ncbi.nlm.nih.gov/pubmed/24390342	0	9603616	1	0.66	10.5229	(EA)	1.11	[1.07-1.14]	Affymetrix & Illumina [up to 9,739,303] (Imputed)	N	COG6
COG6	Psoriasis	Inflammatory Disease	2008-11-25	18369459	PLoS Genet	A genome-wide association study of psoriasis and psoriatic arthritis identifies new disease loci.	Liu Y	2008-04-04	218 European ancestry cases, 519 European ancestry controls	1,153 European ancestry cases, 1,217 European ancestry controls	13q14.11	13	39776775	COG6	COG6	rs7993214-?	rs7993214	2e-06	intron			57511			http://www.ncbi.nlm.nih.gov/pubmed/18369459?ordinalpos=1&itool=EntrezSystem2.PEntrez.Pubmed.Pubmed_ResultsPanel.Pubmed_RVDocSum	0	7993214	0	0.65	5.69897		1.41	[1.22-1.61]	Illumina[305,983]	N	COG6
COMT	Blood metabolite levels	Not Disease	2014-12-10	24816252	Nat Genet	An atlas of genetic influences on human blood metabolites.	Shin SY	2014-05-11	7,824 European ancestry individuals	NA	22q11.21	22	19963748	COMT	COMT;MIR4761	rs4680-A	rs4680	5e-178	missense;nearGene-5			1312;100616414			http://www.ncbi.nlm.nih.gov/pubmed/24816252	0	4680	0	0.51	177.301	(X-11593--O-methylascorbate)	0.05	[0.045-0.053] unit decrease	Illumina & Affymetrix [2.1 million] Imputed	N	COMT
COMT	Blood metabolite levels	Not Disease	2014-12-10	24816252	Nat Genet	An atlas of genetic influences on human blood metabolites.	Shin SY	2014-05-11	7,824 European ancestry individuals	NA	22q11.21	22	19963748	COMT	COMT;MIR4761	rs4680-A	rs4680	1e-13	missense;nearGene-5			1312;100616414			http://www.ncbi.nlm.nih.gov/pubmed/24816252	0	4680	0	0.51	13	(X-01911)	0.04	[0.032-0.056] unit decrease	Illumina & Affymetrix [2.1 million] Imputed	N	COMT
COMTD1	Breast size	Cancer	2012-08-20	22747683	BMC Med Genet	Genetic variants associated with breast size also influence breast cancer risk.	Eriksson N	2012-06-30	16,175 European ancestry female individuals	NA	10q22.2	10	74943248	COMTD1,SPA17P1	KAT6B;LOC101929165	rs10466033-G	rs10466033	6e-06	intron;intron			23522;101929165			http://www.ncbi.nlm.nih.gov/pubmed/22747683	0	10466033	0	0.008	5.22185		0.44	[0.25-0.63] cup size increase	Illumina [7,422,970] (imputed)	N	COMTD1
COX10	Temperament	Not Disease	2012-08-14	22832960	Transl Psychiatry	A genome-wide meta-analysis of association studies of Cloninger's Temperament Scales.	Service SK	2012-05-15	Up to 12,433 European ancestry individuals	NA	17p12	17	14007232	COX10	MIR548H3 - CDRT15P1	rs17608059-T	rs17608059	3e-07	Intergenic	100302287	94158		463.59	17.27	http://www.ncbi.nlm.nih.gov/pubmed/22832960	0	17608059	1	0.491	6.52288	(Persistence)	0.09	unit decrease	Affymetrix & Illumina [1,252,222] (imputed)	N	COX10
COX10	Conotruncal heart defects	Other	2014-11-21	24800985	PLoS One	Genome-wide association study of maternal and inherited loci for conotruncal heart defects.	Agopian AJ	2014-05-06	537 European ancestry case-parent trios, 213 case-parent trios	348 European ancestry case-parent trios, 10 case parent	17p12	17	14213965	AC005224.1	COX10 - CDRT15	rs12150130-?	rs12150130	6e-06	Intergenic	1352	146822		5.29	21.71	http://www.ncbi.nlm.nih.gov/pubmed/24800985	0	12150130	1	NR	5.22185	(EA, Inherited)	3.48	[1.96-6.21]	Illumina [2,421,290] Imputed	N	COX10
COX11	Breast cancer	Cancer	2013-09-12	23535729	Nat Genet	Large-scale genotyping identifies 41 new loci associated with breast cancer risk.	Michailidou K	2013-04-01	10,052 European ancestry cases, 12,575 European ancestry controls	45,290 European ancestry cases, 41,880 European ancestry controls	17q22	17	54979110	COX11	STXBP4	rs6504950-G	rs6504950	2e-13	intron			252983			http://www.ncbi.nlm.nih.gov/pubmed/23535729	0	6504950	0	0.72	12.699		1.06	[1.04-1.09]	Illumina & Affymetrix [~2.6 million] (Imputed)	N	COX11
COX15	Obesity-related traits	Biomarker - Metabolic Disease	2013-04-09	23251661	PLoS One	Novel genetic loci identified for the pathophysiology of childhood obesity in the Hispanic population.	Comuzzie AG	2012-12-04	815 Hispanic children from 263 families	NA	10q24.2	10	99732646	COX15, CUTC	COX15;CUTC	rs2281636-A	rs2281636	6e-06	UTR-5;intron			1355;51076			http://www.ncbi.nlm.nih.gov/pubmed/23251661	0	2281636	0	0.336	5.22185	(LDL )	0.03	[NR] mg/dL increase	Illumina [899,892]	N	COX15
COX15	Crohn's disease	Inflammatory Disease	2012-04-03	22412388	PLoS Genet	A genome-wide scan of Ashkenazi Jewish Crohn's disease suggests novel susceptibility loci.	Kenny EE	2012-03-08	737 Ashkenazi Jewish cases, 2,257 Ashkenazi Jewish controls	971 Ashkenazi Jewish cases, 2,124 Ashkenazi Jewish controls	10q24.2	10	99532633	NKX2-3, SLC25A28, GOT1, ENTPD7, CNNM1, COX15, CUTC	NKX2-3;LOC101927324	rs11190141-C	rs11190141	5e-07	nearGene-5;nearGene-5			159296;101927324			http://www.ncbi.nlm.nih.gov/pubmed/22412388	0	11190141	0	0.739	6.30103		1.34	[1.25-1.43]	Affyemtrix & Illumina [1,060,934] (imputed)	N	COX15
COX18	Prostate cancer	Cancer	2013-09-16	23535732	Nat Genet	Identification of 23 new prostate cancer susceptibility loci using the iCOGS custom genotyping array.	Eeles RA	2013-04-01	11,085 European ancestry cases, 11,463 European ancestry controls	19,662 European ancestry cases, 19,715 European ancestry controls	4q13.3	4	73483441	AFM, RASSF6, AFP, ALB, ANKRD17, COX18, LOC72804, LOC728040	AFM	rs1894292-G	rs1894292	5e-13	intron			173			http://www.ncbi.nlm.nih.gov/pubmed/23535732	0	1894292	0	0.52	12.301		1.1	[1.06-1.12]	Illumina [~2.6 million] (Imputed)	N	COX18
COX18	Dialysis-related mortality	Not Disease	2011-05-27	21546767	Am J Nephrol	Genome-wide association scan for survival on dialysis in African-Americans with type 2 diabetes.	Murea M	2011-05-05	610 African American type 2 diabetes cases	NA	4q13.3	4	72917687	COX18, ADAMTS3	HNRNPA1P67 - RNU6ATAC5P	rs6816344-?	rs6816344	1e-06	Intergenic	728019	100151688		109.3	109.06	http://www.ncbi.nlm.nih.gov/pubmed/21546767	0	6816344	1	0.49	6		1.7	[1.37-2.12]	Affymetrix [832,357]	N	COX18
COX4I1	Thiazide-induced adverse metabolic effects in hypertensive patients	Not Disease	2013-05-11	23400010	Pharmacogenomics J	Genome-wide association analyses suggest NELL1 influences adverse metabolic response to HCTZ in African Americans.	Del-Aguila JL	2013-02-12	425 European ancestry cases, 342 African American cases	NA	16q24.1	16	85873010	COX4I1	RPL10AP12 - IRF8	rs11648716-G	rs11648716	7e-06	Intergenic	401863	3394		56.44	26.16	http://www.ncbi.nlm.nih.gov/pubmed/23400010	0	11648716	1	0.08	5.1549	(EA-triglyceride response)	39.68	[22.37-56.99] mg/dL decrease	Illumina and Affymetrics [>2 million] (Imputed)	N	COX4I1
COX7C	Blood trace element (Cu levels)	Not Disease	2013-11-20	23720494	Hum Mol Genet	Genome-wide association study identifies loci affecting blood copper, selenium and zinc.	Evans DM	2013-05-29	2,603 European ancestry individuals	NA	5q14.3	5	85287951	EDIL3,COX7C	RBBP4P6 - RPL5P17	rs12153606-?	rs12153606	2e-06	Intergenic	100820741	100270839		96.98	176.41	http://www.ncbi.nlm.nih.gov/pubmed/23720494	0	12153606	1	NR	5.69897		0.16	[0.092-0.226] unit increase	Illumina [>2.5 Million] (imputed)	N	COX7C
COX7C	Age-related hearing impairment (interaction)	Neurodegenerative Disease	2015-02-20	24939585	Eur J Hum Genet	Genome-wide association analysis demonstrates the highly polygenic character of age-related hearing impairment.	Fransen E	2014-06-18	1,489 European ancestry individuals	NA	5q14.3	5	86411652	NR	NBPF22P - COX7C	rs10514279-? x rs4869993-?	rs10514279 x rs4869993	2e-09	Intergenic	285622	1350		114.11	206.32	http://www.ncbi.nlm.nih.gov/pubmed/24939585	0	10514279	1	NR	8.69897		NR	NR	Illumina [629,437] (Imputed)	N	COX7C
CPS1	Serum metabolite levels	Not Disease	2014-11-01	24625756	PLoS Genet	Genetic determinants influencing human serum metabolome among African Americans.	Yu B	2014-03-13	1,260 African American individuals	NA	2q34	2	210675783	CPS1	CPS1	rs7422339-A	rs7422339	4e-12	missense			1373			http://www.ncbi.nlm.nih.gov/pubmed/24625756	1	1047891	0	0.32	11.3979	(Glycine)	0.1	[NR] unit increase	Affymetrix [2,341,704] (Imputed)	N	CPS1
CPS1	Plasma homocysteine levels (post-methionine load test)	Not Disease	2014-11-01	24651765	PLoS Genet	Genome-wide meta-analysis of homocysteine and methionine metabolism identifies five one carbon metabolism loci and a novel association of ALDH1L1 with ischemic stroke.	Williams SR	2014-03-20	2,710 European and other ancestry individuals, 1,725 European ancestry individuals, 258 African ancestry individuals, 117 individuals	NA	2q34	2	210675783	CPS1	CPS1	rs1047891-A	rs1047891	9e-13	missense			1373			http://www.ncbi.nlm.nih.gov/pubmed/24651765	0	1047891	0	0.306	12.0458		0.19	[0.12-0.26]	Illumina and Affymetrix [up to 11 Million] (imputed)	N	CPS1
CPS1	Non-small cell lung cancer	Cancer	2013-01-25	23144319	Carcinogenesis	Prognostic implications of genetic variants in advanced non-small cell lung cancer: a genome-wide association study.	Lee Y	2012-11-08	348 Korean ancestry cases	NA	2q34	2	210704998	CPS1	CPS1-IT1 - RPS27P10	rs2371030-G	rs2371030	3e-06	Intergenic	29034	646233		85.12	593.88	http://www.ncbi.nlm.nih.gov/pubmed/23144319	0	2371030	1	0.091	5.52288	(Additive model)	NR	NR	Affymetrix [271,817]	N	CPS1
CPS1	Metabolite levels	Not Disease	2013-05-09	23378610	Diabetes	Genetic variants associated with glycine metabolism and their role in insulin sensitivity and type 2 diabetes.	Xie W	2013-02-01	1,004 European ancestry individuals	339 European ancestry individuals	2q34	2	210678331	CPS1	CPS1	rs715-T	rs715	3e-50	UTR-3			1373			http://www.ncbi.nlm.nih.gov/pubmed/23378610	0	715	0	0.68	49.5229	(glycine)	0.61	[0.53-0.69] unit decrease	Affymetrix [909,508] (imputed)	N	CPS1
CPS1	Metabolic traits	Not Disease	2012-02-24	21886157	Nature	Human metabolic individuality in biomedical and pharmaceutical research.	Suhre K	2011-08-31	2,820 European ancestry individuals	NA	2q34	2	210752170	CPS1	CPS1-IT1 - RPS27P10	rs2216405-G	rs2216405	2e-27	Intergenic	29034	646233		132.29	546.71	http://www.ncbi.nlm.nih.gov/pubmed/21886157	0	2216405	1	0.177	26.699	(glycine + 17 other traits)	0.12	[NR] unit increase	Affmyetrix & Illumina [534,665]	N	CPS1
CPS1	Homocysteine levels	Not Disease	2014-01-31	23824729	Am J Clin Nutr	Common genetic loci influencing plasma homocysteine concentrations and their effect on risk of coronary artery disease.	van Meurs JB	2013-07-03	44,147 European ancestry individuals	NA	2q34	2	210675783	CPS1	CPS1	rs7422339-A	rs7422339	5e-27	missense			1373			http://www.ncbi.nlm.nih.gov/pubmed/23824729	1	1047891	0	0.33	26.301		0.09	[0.071-0.102] unit increase	Affymetrix & Illumina [2,090,256] (Imputed)	N	CPS1
CPS1	Homocysteine levels	Not Disease	2010-03-09	20154341	Hum Mol Genet	Genome-wide association study of homocysteine levels in Filipinos provides evidence for CPS1 in women and a stronger MTHFR effect in young adults.	Lange LA	2010-02-13	1,786 Filipino ancestry female individuals	1,679 Filipino ancestry offspring	2q34	2	210675783	CPS1	CPS1	rs7422339-A	rs7422339	5e-09	missense			1373			http://www.ncbi.nlm.nih.gov/pubmed/20154341?itool=EntrezSystem2.PEntrez.Pubmed.Pubmed_ResultsPanel.Pubmed_RVDocSum&ordinalpos=3	1	1047891	0	0.24	8.30103		0.05	[0.03-0.07] increase in log(Hcy)	Affymetrix [2,073,674] (imputed)	N	CPS1
CPS1	HDL cholesterol	Biomarker - Metabolic Disease	2014-05-12	24097068	Nat Genet	Discovery and refinement of loci associated with lipid levels.	Willer CJ	2013-10-06	94,595 European ancestry individuals	93,982 European ancestry individuals	2q34	2	210675783	CPS1	CPS1	rs1047891-A	rs1047891	9e-10	missense			1373			http://www.ncbi.nlm.nih.gov/pubmed/24097068	0	1047891	0	0.33	9.04576		0.03	[NR] unit decrease	NR (Imputed)	N	CPS1
CPS1	Fibrinogen	Not Disease	2014-03-14	23969696	Circulation	Multiethnic meta-analysis of genome-wide association studies in &gt;100 000 subjects identifies 23 fibrinogen-associated Loci but no strong evidence of a causal association between circulating fibrinogen and cardiovascular disease.	Sabater-Lleal M	2013-08-22	91,323 European ancestry individuals	8,423 African American individuals, 1,447 Hispanic individuals	2q34	2	210678331	CPS1	CPS1	rs715-T	rs715	2e-11	UTR-3			1373			http://www.ncbi.nlm.nih.gov/pubmed/23969696	0	715	0	0.68	10.699	(EA)	0.01	[0.007-0.011] unit increase	Affymetrix & Illumina [2,515,567] (Imputed)	N	CPS1
CPS1	Fibrinogen	Not Disease	2009-12-29	20031577	Circ Cardiovasc Genet	Novel loci, including those related to Crohn disease, psoriasis, and inflammation, identified in a genome-wide association study of fibrinogen in 17 686 women: the Women's Genome Health Study.	Danik JS	2009-04-01	17,686 European ancestry female individuals	NA	2q34	2	210675783	CPS1	CPS1	rs7422339-A	rs7422339	9e-09	missense			1373			http://www.ncbi.nlm.nih.gov/pubmed/20031577	1	1047891	0	0.31	8.04576		4.84	[NR] mg/dl decrease	Illumina [337,343]	N	CPS1
CPS1	Chronic kidney disease	Other (age-related)	2010-05-05	20383146	Nat Genet	New loci associated with kidney function and chronic kidney disease.	Kottgen A	2010-04-11	Up to 67,093 European ancestry individuals	Up to 22,982 European ancestry individuals	2q34	2	210675783	CPS1	CPS1	rs7422339-A	rs7422339	1e-15	missense			1373			http://www.ncbi.nlm.nih.gov/pubmed/20383146	1	1047891	0	0.32	15	(eGFRcrea)	0.01	[0.005-0.013] ml/min/1.73 m2 decrease	Affymetrix & Illumina [~2.5 million] (imputed)	N	CPS1
CPS1	Body mass index (asthmatics)	Biomarker - Metabolic Disease	2013-10-30	23517042	Clin Exp Allergy	Genome-wide association study of body mass index in 23 000 individuals with and without asthma.	Melen E	2013-04-01	1,881 European ancestry children, 109 European and other ancestry children, 701 children	979 European ancestry children, 921 Hispanic children, 120 children	2q34	2	210630863	CPS1	CPS1	rs12468557-T	rs12468557	9e-06	intron			1373			http://www.ncbi.nlm.nih.gov/pubmed/23517042	0	12468557	0	0.38	5.04576	(adult)	NR	NR	Illumina [536,451]	N	CPS1
CPS1	Blood metabolite levels	Not Disease	2014-12-10	24816252	Nat Genet	An atlas of genetic influences on human blood metabolites.	Shin SY	2014-05-11	7,824 European ancestry individuals	NA	2q34	2	210678331	CPS1	CPS1	rs715-T	rs715	2e-147	UTR-3			1373			http://www.ncbi.nlm.nih.gov/pubmed/24816252	0	715	0	0.71	146.699	(glycine)	0.08	[0.07-0.082] unit decrease	Illumina & Affymetrix [2.1 million] Imputed	N	CPS1
CPS1	Blood metabolite levels	Not Disease	2014-12-10	24816252	Nat Genet	An atlas of genetic influences on human blood metabolites.	Shin SY	2014-05-11	7,824 European ancestry individuals	NA	2q34	2	210678331	CPS1	CPS1	rs715-T	rs715	7e-58	UTR-3			1373			http://www.ncbi.nlm.nih.gov/pubmed/24816252	0	715	0	0.71	57.1549	(N-acetylglycine)	0.09	[0.079-0.103] unit decrease	Illumina & Affymetrix [2.1 million] Imputed	N	CPS1
CPS1	Blood metabolite levels	Not Disease	2014-12-10	24816252	Nat Genet	An atlas of genetic influences on human blood metabolites.	Shin SY	2014-05-11	7,824 European ancestry individuals	NA	2q34	2	210678331	CPS1	CPS1	rs715-T	rs715	7e-35	UTR-3			1373			http://www.ncbi.nlm.nih.gov/pubmed/24816252	0	715	0	0.72	34.1549	(X-08988)	0.03	[0.027-0.039] unit decrease	Illumina & Affymetrix [2.1 million] Imputed	N	CPS1
CPS1	Blood metabolite levels	Not Disease	2014-12-10	24816252	Nat Genet	An atlas of genetic influences on human blood metabolites.	Shin SY	2014-05-11	7,824 European ancestry individuals	NA	2q34	2	210678331	CPS1	CPS1	rs715-T	rs715	1e-24	UTR-3			1373			http://www.ncbi.nlm.nih.gov/pubmed/24816252	0	715	0	0.71	24	(creatine)	0.05	[0.037-0.053] unit decrease	Illumina & Affymetrix [2.1 million] Imputed	N	CPS1
CPS1	Blood metabolite levels	Not Disease	2014-12-10	24816252	Nat Genet	An atlas of genetic influences on human blood metabolites.	Shin SY	2014-05-11	7,824 European ancestry individuals	NA	2q34	2	210678331	CPS1	CPS1	rs715-T	rs715	3e-21	UTR-3			1373			http://www.ncbi.nlm.nih.gov/pubmed/24816252	0	715	0	0.71	20.5229	(serine)	0.02	[0.018-0.026] unit decrease	Illumina & Affymetrix [2.1 million] Imputed	N	CPS1
CPS1	Blood metabolite levels	Not Disease	2014-12-10	24816252	Nat Genet	An atlas of genetic influences on human blood metabolites.	Shin SY	2014-05-11	7,824 European ancestry individuals	NA	2q34	2	210678331	CPS1	CPS1	rs715-T	rs715	2e-19	UTR-3			1373			http://www.ncbi.nlm.nih.gov/pubmed/24816252	0	715	0	0.71	18.699	(betaine)	0.02	[0.016-0.028] unit increase	Illumina & Affymetrix [2.1 million] Imputed	N	CPS1
CPS1	Blood metabolite levels	Not Disease	2014-12-10	24816252	Nat Genet	An atlas of genetic influences on human blood metabolites.	Shin SY	2014-05-11	7,824 European ancestry individuals	NA	2q34	2	210678331	CPS1	CPS1	rs715-T	rs715	2e-16	UTR-3			1373			http://www.ncbi.nlm.nih.gov/pubmed/24816252	0	715	0	0.71	15.699	(pyroglutamine)	0.04	[0.028-0.044] unit increase	Illumina & Affymetrix [2.1 million] Imputed	N	CPS1
CPS1	Blood metabolite levels	Not Disease	2014-12-10	24816252	Nat Genet	An atlas of genetic influences on human blood metabolites.	Shin SY	2014-05-11	7,824 European ancestry individuals	NA	2q34	2	210678331	CPS1	CPS1	rs715-T	rs715	4e-16	UTR-3			1373			http://www.ncbi.nlm.nih.gov/pubmed/24816252	0	715	0	0.72	15.3979	(glutaroyl carnitine)	0.02	[0.016-0.028] unit increase	Illumina & Affymetrix [2.1 million] Imputed	N	CPS1
CPT1A	Obesity-related traits	Biomarker - Metabolic Disease	2013-04-09	23251661	PLoS One	Novel genetic loci identified for the pathophysiology of childhood obesity in the Hispanic population.	Comuzzie AG	2012-12-04	815 Hispanic children from 263 families	NA	11q13.3	11	68789314	CPT1A	CPT1A	rs2924679-A	rs2924679	4e-06	intron			1374			http://www.ncbi.nlm.nih.gov/pubmed/23251661	0	2924679	0	0.094	5.39794	(Fat oxidation )	0.03	[NR] %NPEE increase	Illumina [899,892]	N	CPT1A
CPT1A	Lipid metabolism phenotypes	Not Disease	2012-02-28	22286219	Nat Genet	Genome-wide association study identifies multiple loci influencing human serum metabolite levels.	Kettunen J	2012-01-29	8,330 European ancestry individuals	NA	11q13.3	11	68794860	CPT1A	CPT1A	rs17610395-?	rs17610395	8e-12	missense			1374			http://www.ncbi.nlm.nih.gov/pubmed/22286219	1	2229738	0	NR	11.0969	(LA/PUFA)	0.17	[0.13-0.21] unit increase	Illumina [~7.7 million] (imputed)	N	CPT1A
CPT1B	Narcolepsy	Psychological/Neurological Disorder	2008-11-25	18820697	Nat Genet	Variant between CPT1B and CHKB associated with susceptibility to narcolepsy.	Miyagawa T	2008-09-28	222 Japanese ancestry cases, 389 Japanese ancestry controls	274 East Asian ancestry cases, 499 East Asian ancestry controls, 388 European ancestry cases, 397 European ancestry controls, 86 African American cases, 98 African American controls	22q13.33	22	50578924	CPT1B	CHKB;CPT1B;CHKB-CPT1B	rs5770917-C	rs5770917	6e-08	nearGene-3;nearGene-5;intron			1120;1375;386593			http://www.ncbi.nlm.nih.gov/pubmed/18820697	0	5770917	0	0.17	7.22185		1.63	[1.37-1.95]	Affymetrix[249,133]	N	CPT1B
CPT1B	Fibrinogen	Not Disease	2014-03-14	23969696	Circulation	Multiethnic meta-analysis of genome-wide association studies in &gt;100 000 subjects identifies 23 fibrinogen-associated Loci but no strong evidence of a causal association between circulating fibrinogen and cardiovascular disease.	Sabater-Lleal M	2013-08-22	91,323 European ancestry individuals	8,423 African American individuals, 1,447 Hispanic individuals	22q13.33	22	50663510	SHANK3, ARSA, CPT1B	ARSA - SHANK3	rs6010044-A	rs6010044	3e-08	Intergenic	410	85358		35.34	11.13	http://www.ncbi.nlm.nih.gov/pubmed/23969696	0	6010044	1	0.8	7.52288	(EA)	0.01	[0.006-0.01] unit decrease	Affymetrix & Illumina [2,515,567] (Imputed)	N	CPT1B
CPT2	Blood metabolite levels	Not Disease	2014-12-10	24816252	Nat Genet	An atlas of genetic influences on human blood metabolites.	Shin SY	2014-05-11	7,824 European ancestry individuals	NA	1p32.3	1	53230210	CPT2	MAGOH	rs13375749-T	rs13375749	3e-28	intron			4116			http://www.ncbi.nlm.nih.gov/pubmed/24816252	0	13375749	0	0.78	27.5229	(glutaroyl carnitine)	0.03	[0.024-0.036] unit increase	Illumina & Affymetrix [2.1 million] Imputed	N	CPT2
CRAT	Blood metabolite ratios	Not Disease	2014-12-10	24816252	Nat Genet	An atlas of genetic influences on human blood metabolites.	Shin SY	2014-05-11	Up to 5,591 European ancestry individuals	Up to 1,767 European ancestry individuals	9q34.11	9	129112362	CRAT	CRAT;PPP2R4	rs7849270-A	rs7849270	3e-21	nearGene-5;intron			1384;5524			http://www.ncbi.nlm.nih.gov/pubmed/24816252	0	7849270	0	0.3	20.5229	(C-glycosyltryptophan/succinylcarnitine)	0.03	[0.019-0.031] unit increase	Illumina & Affymetrix [2.1 million] Imputed	N	CRAT
CRAT	Blood metabolite levels	Not Disease	2014-12-10	24816252	Nat Genet	An atlas of genetic influences on human blood metabolites.	Shin SY	2014-05-11	7,824 European ancestry individuals	NA	9q34.11	9	129125837	CRAT	PPP2R4	rs10988217-A	rs10988217	1e-18	intron			5524			http://www.ncbi.nlm.nih.gov/pubmed/24816252	0	10988217	0	0.39	18	(succinylcarnitine)	0.02	[0.012-0.02] unit decrease	Illumina & Affymetrix [2.1 million] Imputed	N	CRAT
CRYAA	Age-related nuclear cataracts	Neurodegenerative Disease	2014-12-17	24951543	Hum Mol Genet	Meta-analysis of genome-wide association studies in multiethnic Asians identifies two loci for age-related nuclear cataract.	Liao J	2014-06-20	2,369 Malay ancestry individuals, 2,200 Indian ancestry individuals, 2,571 Chinese ancestry individuals	NA	21q22.3	21	43173030	CRYAA	CRYAA	rs11911275-G	rs11911275	2e-09	nearGene-3			1409			http://www.ncbi.nlm.nih.gov/pubmed/24951543	0	11911275	0	0.44	8.69897	(Random effect)	0.08	[0.021-0.139] unit increase	Illumina [4,736,131] (Imputed)	N	CRYAA
CS	Height	Not Disease	2013-06-01	23456168	Hum Genet	Genome-wide association study in Han Chinese identifies three novel loci for human height.	Hao Y	2013-03-03	6,534 Han Chinese ancestry individuals	1,881 Han Chinese ancestry individuals from 637 families	12q13.3	12	56286961	CS, STAT2	CS	rs3816804-C	rs3816804	3e-09	intron			1431			http://www.ncbi.nlm.nih.gov/pubmed/23456168	0	3816804	0	0.77	8.52288		0.12	[0.082-0.164] unit increase	Affymetrix [1,532,051] (Imputed)	N	CS
CTH	Inflammatory bowel disease	Inflammatory Disease	2013-02-12	23128233	Nature	Host-microbe interactions have shaped the genetic architecture of inflammatory bowel disease.	Jostins L	2012-11-01	12,924 European ancestry cases, 21,442 European ancestry controls	25,683 European ancestry cases, 17,015 European ancestry controls	1p31.1	1	70529879	Intergenic	CTH - CASP3P1	rs2651244-G	rs2651244	2e-08	Intergenic	1491	100131616		90.03	130.78	http://www.ncbi.nlm.nih.gov/pubmed/23128233	0	2651244	1	0.599	7.69897		1.02	[0.986-1.044]	Affymetrix & Illumina [1.23 million](imputed)	N	CTH
CTH	Antipsychotic-induced QTc interval prolongation	Not Disease	2010-11-05	20921969	Pharmacogenomics J	Genome-wide association study of antipsychotic-induced QTc interval prolongation.	Aberg K	2010-10-05	738 European, African American, Hispanic, and other ancestry Schizophrenia cases	NA	1p31.1	1	70455490	Intergenic	CTH - CASP3P1	rs10458561-?	rs10458561	4e-07	Intergenic	1491	100131616		15.64	205.16	http://www.ncbi.nlm.nih.gov/pubmed/20921969	0	10458561	1	NR	6.39794	(Risperidone)	NR	NR	Affymetrix [492,000]	N	CTH
CTH	Adverse response to chemotherapy in breast cancer (alopecia) (cyclophosphamide+doxorubicin+/-5FU)	Not Disease	2014-03-27	24025145	Breast Cancer Res	A genome-wide association study of chemotherapy-induced alopecia in breast cancer patients.	Chung S	2013-09-11	64 Japanese ancestry cases, 27 Japanese ancestry controls	NA	1p31.1	1	70421416	CTH	CTH	rs672203-A	rs672203	2e-06	intron			1491			http://www.ncbi.nlm.nih.gov/pubmed/24025145	0	672203	0	0.52	5.69897	(Dominant)	5.33	[2.59-11.0]	Illumina [555,600]	N	CTH
CTNNB1	Bone mineral density (hip)	Other (age-related)	2009-10-16	19801982	Nat Genet	Twenty bone-mineral-density loci identified by large-scale meta-analysis of genome-wide association studies.	Rivadeneira F	2009-10-04	19,195 European ancestry individuals	NA	3p22.1	3	41096181	CTNNB1	RPS27P4 - MRPS31P1	rs87938-A	rs87938	8e-10	Intergenic	389112	351449		334.33	92.85	http://www.ncbi.nlm.nih.gov/pubmed/19801982?ordinalpos=1&itool=EntrezSystem2.PEntrez.Pubmed.Pubmed_ResultsPanel.Pubmed_DefaultReportPanel.Pubmed_RVDocSum	0	87938	1	0.45	9.09691		0.07	[0.05-0.09] s.d. decrease	Affymetrix & Illumina [2,543,686](imputed)	N	CTNNB1
CTNNB1	Bone mineral density	Other (age-related)	2013-04-11	22504420	Nat Genet	Genome-wide meta-analysis identifies 56 bone mineral density loci and reveals 14 loci associated with risk of fracture.	Estrada K	2012-04-15	Up to 32,961 European and East Asian ancestry individuals	Up to 50,933 European and East Asian ancestry individuals	3p22.1	3	41087073	CTNNB1	RPS27P4 - MRPS31P1	rs430727-T	rs430727	4e-25	Intergenic	389112	351449		325.22	101.96	http://www.ncbi.nlm.nih.gov/pubmed/22504420	0	430727	1	0.48	24.3979	(FNBMD)	0.06	[NR] unit decrease	Affymetrix & Illumina [~2.5 million] (imputed)	N	CTNNB1
CTSZ	Mean platelet volume	Not Disease	2014-03-25	24026423	Hum Genet	A genome- and phenome-wide association study to identify genetic variants influencing platelet count and volume and their pleiotropic effects.	Shameer K	2013-09-12	6,291 European ancestry individuals	NA	20q13.32	20	59012716	CTSZ	CTSZ - TUBB1	rs4812048-C	rs4812048	7e-06	Intergenic	1522	81027		5.46	6.54	http://www.ncbi.nlm.nih.gov/pubmed/24026423	0	4812048	1	NR	5.1549		0.09	[NR] unit increase	Illumina [476,395]	N	CTSZ
CTSZ	Mean platelet volume	Not Disease	2012-11-16	22139419	Nature	New gene functions in megakaryopoiesis and platelet formation.	Gieger C	2011-11-30	16,948 European ancestry individuals, 1,652 Val Borbera individuals	Up to 18,838 European ancestry individuals	20q13.32	20	59012716	CTSZ,TUBB1	CTSZ - TUBB1	rs4812048-C	rs4812048	1e-09	Intergenic	1522	81027		5.46	6.54	http://www.ncbi.nlm.nih.gov/pubmed/22139419	0	4812048	1	NR	9		0.01	[0.006-0.01] ln(fl) increase	Affymetrix & Illumina [~2.5 million] (imputed)	N	CTSZ
CTSZ	Inflammatory bowel disease	Inflammatory Disease	2013-02-12	23128233	Nature	Host-microbe interactions have shaped the genetic architecture of inflammatory bowel disease.	Jostins L	2012-11-01	12,924 European ancestry cases, 21,442 European ancestry controls	25,683 European ancestry cases, 17,015 European ancestry controls	20q13.32	20	59249254	ZNF831,CTSZ	ZNF831	rs259964-A	rs259964	1e-12	intron			128611			http://www.ncbi.nlm.nih.gov/pubmed/23128233	0	259964	0	0.464	12		1.09	[1.054-1.116]	Affymetrix & Illumina [1.23 million](imputed)	N	CTSZ
CYB5B	Urate levels	Other	2013-03-15	23263486	Nat Genet	Genome-wide association analyses identify 18 new loci associated with serum urate concentrations.	Kottgen A	2012-12-23	49,825 European ancestry males, 60,522 European ancestry females	Up to 32,813 European ancestry individuals	16q22.1	16	69529987	NFAT5	CYB5B - MIR1538	rs7193778-T	rs7193778	8e-10	Intergenic	80777	100302119		63.72	35.82	http://www.ncbi.nlm.nih.gov/pubmed/23263486	0	7193778	1	0.86	9.09691		0.05	[0.030-0.062] mg/dl decrease	Affymetrix, Illumina, Perlegen [2,450,547] (imputed)	N	CYB5B
CYB5B	Menarche (age at onset)	Not Disease	2014-07-01	21102462	Nat Genet	Thirty new loci for age at menarche identified by a meta-analysis of genome-wide association studies.	Elks CE	2010-11-21	86,142 European ancestry female individuals, 557 Old Order Amish female individuals, 1,103 Erasmus Rucphen female individuals	Up to 12,813 European ancestry female individuals, 910 Val Borbera female individuals, 348 Orcadian female individuals, 338 Friuli Venezia Giulia female individuals, 322 Carlantino female individuals	16q22.1	16	69554669	NFAT5	CYB5B - MIR1538	rs1364063-C	rs1364063	2e-08	Intergenic	80777	100302119		88.41	11.14	http://www.ncbi.nlm.nih.gov/pubmed/21102462	0	1364063	1	0.43	7.69897		2.1	[1.32-2.88] week increase	Affymetrix & Illumina [~2.5 million] (imputed)	N	CYB5B
CYB5B	Homeostasis model assessment of beta-cell function (interaction)	Not Disease	2014-05-13	24204828	PLoS One	Genome-wide contribution of genotype by environment interaction to variation of diabetes-related traits.	Zheng JS	2013-10-28	820 European ancestry individuals	NA	16q22.1	16	69508473	CYB5B, NFAT5	CYB5B - MIR1538	rs744972-C	rs744972	9e-06	Intergenic	80777	100302119		42.21	57.34	http://www.ncbi.nlm.nih.gov/pubmed/24204828	0	744972	1	0.256	5.04576	(Protein (control))	NR	NR	Affymetrix [590,000]	N	CYB5B
CYB5R2	Waist circumference	Biomarker - Metabolic Disease	2009-07-01	19557197	PLoS Genet	NRXN3 is a novel locus for waist circumference: a genome-wide association study from the CHARGE Consortium.	Heard-Costa NL	2009-06-26	31,373 European ancestry individuals	38,641 individuals	11p15.4	11	7687050	OVCH2	CYB5R2 - OVCH2	rs7932813-?	rs7932813	5e-06	Intergenic	51700	341277		9.87	2.39	http://www.ncbi.nlm.nih.gov/pubmed/19557197	0	7932813	1	NR	5.30103		NR	NR	Affymetrix & Illumina [up to 512,349]	N	CYB5R2
CYB5R2	Blood pressure	Biomarker - Cardiovascular Disease	2014-03-15	23972371	Am J Hum Genet	Genome-wide association analysis of blood-pressure traits in African-ancestry individuals reveals common associated genes in African and non-African populations.	Franceschini N	2013-08-20	28,190 African American individuals, 1,188 Nigerian ancestry individuals	69,395 European ancestry individuals, 5,266 African American individuals, 6,497 African ancestry individuals, 19,601 East Asian ancestry individuals	11p15.4	11	7680272	CYB5R2	CYB5R2 - OVCH2	rs11041530-C	rs11041530	6e-06	Intergenic	51700	341277		3.09	9.17	http://www.ncbi.nlm.nih.gov/pubmed/23972371	0	11041530	1	0.11	5.22185	(SBP)	1.35	[0.86-1.84] unit decrease	Affymetrix & Illumina [~2.42 million] (Imputed)	N	CYB5R2
CYCS	Colorectal cancer	Cancer	2013-04-05	23300701	PLoS One	Genome-wide search for gene-gene interactions in colorectal cancer.	Jiao S	2012-12-26	8,380 European ancestry cases, 10,558 European ancestry controls	2,527 European ancestry cases, 2,628 European ancestry controls	7p15.3	7	25094230	Intergenic	SNRPCP19 - CYCS	rs39453-?	rs39453	2e-06	Intergenic	100310849	54205		187.63	24.42	http://www.ncbi.nlm.nih.gov/pubmed/23300701	0	39453	1	0.63	5.69897	(rs6687758, known)	1.28	[1.16-1.43]	Illumina [2,011,668]	N	CYCS
CYCS	Alzheimer's disease (cognitive decline)	Neurodegenerative Disease	2013-06-26	23535033	Alzheimers Dement	Genome-wide association study of the rate of cognitive decline in Alzheimer's disease.	Sherva R	2013-03-24	303 European ancestry cases		7p15.3	7	25121983	CYCS	CYCS	rs1861525-?	rs1861525	2e-07	UTR-3			54205			http://www.ncbi.nlm.nih.gov/pubmed/23535033	0	1861525	0	0.03	6.69897		0.25	unit decrease	Illumina [NR] (Imputed)	N	CYCS
CYP24A1	Multiple sclerosis	Neurodegenerative Disease	2012-10-24	21833088	Nature	Genetic risk and a primary role for cell-mediated immune mechanisms in multiple sclerosis.	Sawcer S	2011-08-11	9,772 European ancestry cases, 16,849 European ancestry controls	4,218 European ancestry cases, 7,296 European ancestry controls	20q13.2	20	54174979	CYP24A1	CYP24A1	rs2248359-G	rs2248359	3e-11	nearGene-5			1591			http://www.ncbi.nlm.nih.gov/pubmed/21833088	0	2248359	0	NR	10.5229		1.12	[1.1-1.13]	Illumina [465,434]	N	CYP24A1
CYP24A1	IgG glycosylation	Not Disease	2013-06-14	23382691	PLoS Genet	Loci associated with N-glycosylation of human immunoglobulin G show pleiotropy with autoimmune diseases and haematological cancers.	Lauc G	2013-01-31	2,247 European ancestry individuals	NA	20q13.2	20	54084754	NR	MIR4756 - CYP24A1	rs6064045-C	rs6064045	7e-06	Intergenic	100616225	1591		16.27	68.7	http://www.ncbi.nlm.nih.gov/pubmed/23382691	0	6064045	1	0.521165	5.1549	(IGP29)	0.14	[0.077-0.197] unit decrease	Illumina [~2.5 Million] (Imputed)	N	CYP24A1
CYP24A1	Calcium levels	Not Disease	2014-03-27	24068962	PLoS Genet	Meta-analysis of genome-wide association studies identifies six new Loci for serum calcium concentrations.	O'Seaghdha CM	2013-09-19	39,400 European ancestry individuals	Up to 21,679 European ancestry individuals	20q13.2	20	54157888	CYP24A1	CYP24A1	rs1570669-A	rs1570669	9e-12	intron			1591			http://www.ncbi.nlm.nih.gov/pubmed/24068962	0	1570669	0	0.66	11.0458		0.02	[0.012-0.024] unit decrease	Illumina & Affymetrix [2.5 million] (Imputed)	N	CYP24A1
CYP24A1	Atopic dermatitis	Inflammatory Disease	2012-12-21	23042114	Nat Genet	Genome-wide association study identifies eight new susceptibility loci for atopic dermatitis in the Japanese population.	Hirota T	2012-10-07	1,472 Japanese ancestry cases, 7,971 Japanese ancestry controls	1,856 Japanese ancestry cases, 7,021 Japanese ancestry controls	20q13.2	20	54190682	CYP24A1, PFDN4	CYP24A1 - PFDN4	rs16999165-T	rs16999165	2e-08	Intergenic	1591	5203		16.71	17.28	http://www.ncbi.nlm.nih.gov/pubmed/23042114	0	16999165	1	0.692	7.69897		1.19	[1.12-1.26]	Illumina [606,164]	N	CYP24A1
CYP4B1	Testosterone levels	Other	2012-07-27	22675492	PLoS One	Genome-wide association study of circulating estradiol, testosterone, and sex hormone-binding globulin in postmenopausal women.	Prescott J	2012-06-04	1,589 European ancestry female individuals	NA	1p33	1	46819251	CYP4B1	CYP4B1	rs12059860-C	rs12059860	8e-06	UTR-3			1580			http://www.ncbi.nlm.nih.gov/pubmed/22675492	0	12059860	0	0.01	5.09691		0.62	[NR] unit increase	Illumina [~2.5 million] (imputed)	N	CYP4B1
DACT2	Sexual dimorphism in anthropometric traits	Not Disease	2014-01-09	23754948	PLoS Genet	Sex-stratified genome-wide association studies including 270,000 individuals show sexual dimorphism in genetic loci for anthropometric traits.	Randall JC	2013-06-06	up to 60,586 European ancestry males, up to 73,137 European ancestry females	up to 62,395 European ancestry males, up to 74,657 European ancestry females	6q27	6	168356431	DACT2	DACT2 - SMOC2	rs6915443-T	rs6915443	3e-06	Intergenic	168002	64094		36.68	84.72	http://www.ncbi.nlm.nih.gov/pubmed/23754948	0	6915443	1	NR	5.52288	(WC, men)	NR	NR	Affymetrix & Illumina [~2.8 million] (Imputed)	N	DACT2
DAD1	Relative hand skill in reading disability	Not Disease	2014-04-02	24068947	PLoS Genet	Common variants in left/right asymmetry genes and pathways are associated with relative hand skill.	Brandler WM	2013-09-12	728 European ancestry individuals with reading disability	NA	14q11.2	14	22487722	DAD1	LOC101929755	rs227869-?	rs227869	4e-06	intron			101929755			http://www.ncbi.nlm.nih.gov/pubmed/24068947	0	227869	0	0.32	5.39794		0.25	[0.14-0.36] unit decrease	Illumina [2,095,209]	N	DAD1
DBI	Obesity-related traits	Biomarker - Metabolic Disease	2013-04-09	23251661	PLoS One	Novel genetic loci identified for the pathophysiology of childhood obesity in the Hispanic population.	Comuzzie AG	2012-12-04	815 Hispanic children from 263 families	NA	2q14.2	2	119388079	DBI	DBI - TMEM37	rs1374313-G	rs1374313	9e-07	Intergenic	1622	140738		15.53	41.97	http://www.ncbi.nlm.nih.gov/pubmed/23251661	0	1374313	1	0.343	6.04576	(Diet fat )	0.03	[NR] g/d increase	Illumina [899,892]	N	DBI
DCDC2	Type 2 diabetes	Metabolic Disease	2011-05-24	21490949	PLoS Genet	Transferability of type 2 diabetes implicated loci in multi-ethnic cohorts from Southeast Asia.	Sim X	2011-04-07	2,010 Chinese ancestry cases, 1,945 Chinese ancestry controls, 794 Malay ancestry cases, 1,240 Malay ancestry controls, 977 Asian Indian ancestry cases, 1,169 Asian Indian ancestry controls	NA	2p25.3	2	3793830	Intergenic	DCDC2C	rs11677370-T	rs11677370	3e-06	intron			728597			http://www.ncbi.nlm.nih.gov/pubmed/21490949	0	11677370	0	0.4	5.52288	(Indian)	1.35	[1.19-1.53]	Illumina [~2,000,000] (imputed)	N	DCDC2
DCDC2	Pulmonary function decline	Other (age-related)	2012-04-27	22424883	J Allergy Clin Immunol	Genome-wide association study of lung function decline in adults with and without asthma.	Imboden M	2012-03-15	1,441 European ancestry asthma cases, 2,677 European ancestry controls	1,160 European ancestry asthma cases, 10,858 European ancestry controls	2p25.3	2	4271386	Intergenic	DCDC2C - NPM1P48	rs11686135-?	rs11686135	4e-06	Intergenic	728597	442006		423.98	242.93	http://www.ncbi.nlm.nih.gov/pubmed/22424883	0	11686135	1	NR	5.39794	(FEV1/FVC decline in asthmatics)	0.37	[0.21-0.53] unit decrease	Illumina [~2.5 million] (imputed)	N	DCDC2
DCDC2	Obesity-related traits	Biomarker - Metabolic Disease	2013-04-09	23251661	PLoS One	Novel genetic loci identified for the pathophysiology of childhood obesity in the Hispanic population.	Comuzzie AG	2012-12-04	815 Hispanic children from 263 families	NA	2p25.3	2	3701381	ALLC, DCDC2C	ALLC	rs6730148-G	rs6730148	2e-06	intron			55821			http://www.ncbi.nlm.nih.gov/pubmed/23251661	0	6730148	0	0.074	5.69897	(Cortisol )	0.02	[NR] ng/mL increase	Illumina [899,892]	N	DCDC2
DCDC2	Information processing speed	Not Disease	2011-01-14	21130836	Biol Psychol	Whole genome association scan for genetic polymorphisms influencing information processing speed.	Luciano M	2010-12-03	Up to 4,039 European ancestry individuals	NA	6p22.3	6	24234705	DCDC2	DCDC2	rs793834-A	rs793834	3e-06	intron			51473			http://www.ncbi.nlm.nih.gov/pubmed/21130836	0	793834	0	0.18	5.52288	(2-choice RT)	0.15	[0.09-0.21] unit increase	Illumina [~610,000]	N	DCDC2
DCDC2	Airflow obstruction	Other	2012-09-26	22837378	Am J Respir Crit Care Med	Genome-wide association studies identify CHRNA5/3 and HTR4 in the development of airflow obstruction.	Wilk JB	2012-07-26	up to 3,368 European ancestry cases, up to 29,507 European ancestry controls	331 European ancestry cases, 2,550 European ancestry controls	6p22.3	6	24306159	DCDC2	DCDC2	rs16889038-?	rs16889038	8e-07	intron			51473			http://www.ncbi.nlm.nih.gov/pubmed/22837378	0	16889038	0	0.08	6.09691	(FEV1 65%)	1.39	[NR]	Affymetrix & Illumina [up to ~2,500,000] (imputed)	N	DCDC2
DCLK1	Vertical cup-disc ratio	Not Disease	2010-07-12	20548946	PLoS Genet	A genome-wide association study of optic disc parameters.	Ramdas WD	2010-06-10	7,360 European ancestry individuals	4,455 European ancestry individuals	13q13.3	13	36078480	DCLK1	DCLK1	rs1926320-C	rs1926320	1e-08	intron			9201			http://www.ncbi.nlm.nih.gov/pubmed/20548946	0	1926320	0	0.24	8		0.01	[0.010-0.014] mm2 increase	Affymetrix and Illumina [~2.5 million] (imputed)	N	DCLK1
DCLK1	Obesity-related traits	Biomarker - Metabolic Disease	2013-04-09	23251661	PLoS One	Novel genetic loci identified for the pathophysiology of childhood obesity in the Hispanic population.	Comuzzie AG	2012-12-04	815 Hispanic children from 263 families	NA	13q13.3	13	35866962	DCLK1	DCLK1	rs12428086-G	rs12428086	5e-06	intron			9201			http://www.ncbi.nlm.nih.gov/pubmed/23251661	0	12428086	0	0.374	5.30103	(Dinner intake )	0.04	[NR] kcal increase	Illumina [899,892]	N	DCLK1
DCLK1	Non-alcoholic fatty liver disease	Metabolic Disease	2013-07-05	23535911	Hum Genet	Genome-wide scan revealed that polymorphisms in the PNPLA3, SAMM50, and PARVB genes are associated with development and progression of nonalcoholic fatty liver disease in Japan.	Kitamoto T	2013-03-28	392 Japanese ancestry cases, 934 Japanese ancestry controls	172 Japanese ancestry cases, 1,012 Japanese ancestry controls	13q13.3	13	35880056	DCLK1	DCLK1	rs2051090-G	rs2051090	7e-06	intron			9201			http://www.ncbi.nlm.nih.gov/pubmed/23535911	0	2051090	0	0.81	5.1549		1.19	[0.88-1.62]	Illumina [261,540]	N	DCLK1
DCLK1	Height	Not Disease	2011-11-08	21998595	PLoS Genet	Identification, replication, and fine-mapping of Loci associated with adult height in individuals of african ancestry.	N'Diaye A	2011-10-06	20,427 African ancestry individuals	Up to 16,436 African American individuals	13q13.3	13	35902310	DCLK1	DCLK1	rs6563210-A	rs6563210	7e-07	intron			9201			http://www.ncbi.nlm.nih.gov/pubmed/21998595	0	6563210	0	0.56	6.1549		0.04	[0.023-0.055] unit decrease	Affymetrix & Illumina [3,310,998] (imputed)	N	DCLK1
DCLK1	Heart rate variability traits	Not Disease	2008-11-25	17903306	BMC Med Genet	Genome-wide association study of electrocardiographic and heart rate variability traits: the Framingham Heart Study.	Newton-Cheh C	2007-09-19	747 European ancestry individuals from 307 families	NA	13q13.3	13	36089165	DCAMKL1	DCLK1	rs9315385-?	rs9315385	8e-06	intron			9201			http://www.ncbi.nlm.nih.gov/pubmed/17903306?ordinalpos=1&itool=EntrezSystem2.PEntrez.Pubmed.Pubmed_ResultsPanel.Pubmed_RVDocSum	0	9315385	0	NR	5.09691	(total power)	NR	NR	Affymetrix[70,897]	N	DCLK1
DCLK1	Breast size	Cancer	2012-08-20	22747683	BMC Med Genet	Genetic variants associated with breast size also influence breast cancer risk.	Eriksson N	2012-06-30	16,175 European ancestry female individuals	NA	13q13.3	13	35957411	FAM48A	DCLK1	rs34065801-C	rs34065801	6e-06	intron			9201			http://www.ncbi.nlm.nih.gov/pubmed/22747683	0	34065801	0	0.176	5.22185		0.1	[0.055-0.137] cup size increase	Illumina [7,422,970] (imputed)	N	DCLK1
DCLK1	Asthma (childhood onset)	Inflammatory Disease	2012-06-26	22560479	J Allergy Clin Immunol	Genome-wide association study of the age of onset of childhood asthma.	Forno E	2012-05-02	573 European ancestry children	107 European ancestry children, 591 Hispanic children, 233 children	13q13.3	13	35777629	NR	DCLK1	rs7328278-C	rs7328278	3e-06	intron			9201			http://www.ncbi.nlm.nih.gov/pubmed/22560479	0	7328278	0	0.0285	5.52288		0.13	[NR] unit increase	Illumina [512,296]	N	DCLK1
DCN	Sudden cardiac arrest	Cardiovascular Disease	2011-07-20	21658281	BMC Cardiovasc Disord	GWAS for discovery and replication of genetic loci associated with sudden cardiac arrest in patients with coronary artery disease.	Aouizerat BE	2011-06-10	88 European ancestry cases, 517 European ancestry controls	NA	12q21.33	12	91586597	DCN	DCN - C12orf79	rs10777317-?	rs10777317	5e-06	Intergenic	1634	256021		403.57	398.38	http://www.ncbi.nlm.nih.gov/pubmed/21658281	0	10777317	1	0.6	5.30103	(Dominant)	1.12	[1.07-1.18]	Affymetrix [319,222]	N	DCN
DCN	Heart failure	Cardiovascular Disease	2010-06-02	20445134	Circ Cardiovasc Genet	Association of genome-wide variation with the risk of incident heart failure in adults of European and African ancestry: a prospective meta-analysis from the cohorts for heart and aging research in genomic epidemiology (CHARGE) consortium.	Smith NL	2010-05-05	20,926 European ancestry individuals, 2,895 African ancestry individuals	NA	12q21.33	12	91911494	BTG1	DCN - C12orf79	rs17019682-?	rs17019682	2e-06	Intergenic	1634	256021		728.47	73.48	http://www.ncbi.nlm.nih.gov/pubmed/20445134	0	17019682	1	0.17	5.69897	(AA)	1.47	[0.98-2.22]	Affymetrix & Illumina [2,478,304] (imputed)	N	DCN
DCN	Biochemical measures	Not Disease	2009-03-31	19260141	Croat Med J	Genome-wide association study of biochemical traits in Korcula Island, Croatia.	Zemunik T	2009-02-01	898 Korculan individuals	NA	12q21.33	12	91770525	Intergenic	DCN - C12orf79	rs10777332-A	rs10777332	5e-06	Intergenic	1634	256021		587.5	214.45	http://www.ncbi.nlm.nih.gov/pubmed/19260141?ordinalpos=2&itool=EntrezSystem2.PEntrez.Pubmed.Pubmed_ResultsPanel.Pubmed_DefaultReportPanel.Pubmed_RVDocSum	0	10777332	1	0.11	5.30103	(total cholesterol)	0.24	[0.14-0.34] mmol/L decrease	Illumina [316,730]	N	DCN
DCN	Antibody status in Tripanosoma cruzi seropositivity	Not Disease	2014-07-23	24324551	PLoS One	Genome wide association study (GWAS) of Chagas cardiomyopathy in Trypanosoma cruzi seropositive subjects.	Deng X	2013-11-20	580 Brazilian ancestry individuals	NA	12q21.33	12	91981819	NR	DCN - C12orf79	rs12146838-?	rs12146838	4e-06	Intergenic	1634	256021		798.79	3.16	http://www.ncbi.nlm.nih.gov/pubmed/24324551	0	12146838	1	NR	5.39794		NR	NR	Affymetrix [5,486,770] (Imputed)	N	DCN
DCP1A	Heart rate	Biomarker - Cardiovascular Disease	2013-08-20	23583979	Nat Genet	Identification of heart rate-associated loci and their effects on cardiac conduction and rhythm disorders.	den Hoed M	2013-04-14	85,787 European ancestry individuals, 6,568 Indian Asian ancestry indiviudals	88,823 European ancestry individuals	3p21.1	3	53344218	DCP1A	DCP1A	rs2029213-C	rs2029213	7e-06	intron			55802			http://www.ncbi.nlm.nih.gov/pubmed/23583979	0	2029213	0	0.639	5.1549		NR	NR	Illumina and Affymetrix [2,516,789] (Imputed)	N	DCP1A
DDAH1	Serum dimethylarginine levels (symmetric)	Not Disease	2014-05-02	24159190	Eur Heart J	Genome-wide association study on dimethylarginines reveals novel AGXT2 variants associated with heart rate variability but not with overall mortality.	Seppala I	2013-10-24	5110 European ancestry individuals	NA	1p22.3	1	85380315	DDAH1	DDAH1	rs1884139-T	rs1884139	1e-18	intron			23576			http://www.ncbi.nlm.nih.gov/pubmed/24159190	0	1884139	0	0.371	18		0.18	[0.14-0.22] unit decrease	Illumina and Affymetrix [10,085,758] (Imputed)	N	DDAH1
DDAH1	Serum dimethylarginine levels (asymmetric/symetric ratio)	Not Disease	2014-05-02	24159190	Eur Heart J	Genome-wide association study on dimethylarginines reveals novel AGXT2 variants associated with heart rate variability but not with overall mortality.	Seppala I	2013-10-24	5110 European ancestry individuals	NA	1p22.3	1	85331427	DDAH1	DDAH1	rs28489187-G	rs28489187	1e-20	intron			23576			http://www.ncbi.nlm.nih.gov/pubmed/24159190	0	28489187	0	0.216	20		0.26	[0.20-0.31] unit increase	Illumina and Affymetrix [10,085,758] (Imputed)	N	DDAH1
DDAH1	Serum dimethylarginine levels (asymmetric)	Not Disease	2014-05-02	24159190	Eur Heart J	Genome-wide association study on dimethylarginines reveals novel AGXT2 variants associated with heart rate variability but not with overall mortality.	Seppala I	2013-10-24	5110 European ancestry individuals	NA	1p22.3	1	85331427	DDAH1	DDAH1	rs28489187-G	rs28489187	1e-40	intron			23576			http://www.ncbi.nlm.nih.gov/pubmed/24159190	0	28489187	0	0.216	40		0.37	[0.32-0.42] unit increase	Illumina and Affymetrix [10,085,758] (Imputed)	N	DDAH1
DDAH1	Multiple sclerosis	Neurodegenerative Disease	2012-10-24	21833088	Nature	Genetic risk and a primary role for cell-mediated immune mechanisms in multiple sclerosis.	Sawcer S	2011-08-11	9,772 European ancestry cases, 16,849 European ancestry controls	4,218 European ancestry cases, 7,296 European ancestry controls	1p22.3	1	85306326	DDAH1	BCL10 - DDAH1	rs233100-G	rs233100	1e-06	Intergenic	8915	23576		29.41	12.16	http://www.ncbi.nlm.nih.gov/pubmed/21833088	0	233100	1	NR	6		1.08	[1.07-1.1]	Illumina [465,434]	N	DDAH1
DDX1	Wilms tumor	Cancer	2012-07-13	22544364	Nat Genet	A genome-wide association study identifies susceptibility loci for Wilms tumor.	Turnbull C	2012-04-29	757 European ancestry cases, 1,879 European ancestry controls	1,488 European ancestry cases, 3,851 European ancestry controls	2p24.3	2	15589696	DDX1, MYCN	DDX1	rs3755132-G	rs3755132	1e-14	nearGene-5			1653			http://www.ncbi.nlm.nih.gov/pubmed/22544364	0	3755132	0	0.14	14		1.45	[1.29-1.64]	Illumina [599,255]	N	DDX1
DDX1	Wilms tumor	Cancer	2012-07-13	22544364	Nat Genet	A genome-wide association study identifies susceptibility loci for Wilms tumor.	Turnbull C	2012-04-29	757 European ancestry cases, 1,879 European ancestry controls	1,488 European ancestry cases, 3,851 European ancestry controls	2p24.3	2	15642347	DDX1, MYCN	DDX1 - RNU5E-7P	rs807624-A	rs807624	1e-14	Intergenic	1653	100873836		11.24	222.59	http://www.ncbi.nlm.nih.gov/pubmed/22544364	0	807624	1	0.35	14		1.33	[1.22-1.45]	Illumina [599,255]	N	DDX1
DDX1	Pulmonary function (interaction)	Other	2013-02-27	23284291	PLoS Genet	Genome-wide joint meta-analysis of SNP and SNP-by-smoking interaction identifies novel loci for pulmonary function.	Hancock DB	2012-12-20	50,047 European ancestry individuals	NA	2p24.3	2	15786044	DDX1 , MYCN	DDX1 - RNU5E-7P	rs2544527-T	rs2544527	2e-07	Intergenic	1653	100873836		154.93	78.89	http://www.ncbi.nlm.nih.gov/pubmed/23284291	0	2544527	1	NR	6.69897	(FEV1/FVC, Pack-years)	NR	NR	NR [~2.5 Million] (imputed)	N	DDX1
DDX1	Pulmonary function	Other	2011-10-16	21946350	Nat Genet	Genome-wide association and large-scale follow up identifies 16 new loci influencing lung function.	Soler Artigas M	2011-09-25	48,201 European ancestry individuals	46,411 European ancestry individuals	2p24.3	2	15786044	DDX1	DDX1 - RNU5E-7P	rs2544527-T	rs2544527	9e-06	Intergenic	1653	100873836		154.93	78.89	http://www.ncbi.nlm.nih.gov/pubmed/21946350	0	2544527	1	NR	5.04576	(FEV1/FVC)	0.03	[0.014-0.038] unit decrease	Affymetrix & Illumina [~2.5 million] (imputed)	N	DDX1
DDX1	Hair morphology	Not Disease	2009-12-04	19896111	Am J Hum Genet	Common variants in the trichohyalin gene are associated with straight hair in Europeans.	Medland SE	2009-11-04	4,845 European ancestry individuals from 2,892 families, 16,140 European ancestry individuals	NA	2p24.3	2	15821475	AC113608.1	DDX1 - RNU5E-7P	rs7586898-C	rs7586898	2e-06	Intergenic	1653	100873836		190.36	43.46	http://www.ncbi.nlm.nih.gov/pubmed/19896111?itool=EntrezSystem2.PEntrez.Pubmed.Pubmed_ResultsPanel.Pubmed_RVDocSum&ordinalpos=2	0	7586898	1	NR	5.69897		NR	NR	Illumina [~1 million] (imputed)	N	DDX1
DDX1	Chronic kidney disease	Other (age-related)	2012-05-24	22479191	PLoS Genet	Genome-wide association and functional follow-up reveals new loci for kidney function.	Pattaro C	2012-03-29	74,354 European ancestry individuals	56,246 European ancestry individuals	2p24.3	2	15722878	DDX1	DDX1 - RNU5E-7P	rs6431731-?	rs6431731	4e-08	Intergenic	1653	100873836		91.77	142.06	http://www.ncbi.nlm.nih.gov/pubmed/22479191	0	6431731	1	NR	7.39794		0.01	[0.0082-0.0172] ml/min/1.73m^2 decrease	Affymetrix & Illumina [~2.5 million} (imputed)	N	DDX1
DDX1	Asthma or chronic obstructive pulmonary disease	Inflammatory Disease	2015-02-04	24993907	Eur Respir J	Common genes underlying asthma and COPD? Genome-wide analysis on the Dutch hypothesis.	Smolonska J	2014-07-03	920 European ancestry Asthma cases, 1,030 European ancestry Chronic obstructive pulmonary disease cases, 4,585 European ancestry controls	461 European ancestry Asthma cases, 118 European ancestry Chronic obstructive pulmonary disease cases, 656 European ancestry controls, 720 European, African American and Hispanic Asthma cases, 1,019 European, African American and Hispanic Chronic obstructive pulmonary disease cases, 19,173 European, African American and Hispanic controls, 1,106 Asthma cases, 1,806 Chronic obstructive pulmonary di…	2p24.3	2	15780199	DDX1, MYCN	DDX1 - RNU5E-7P	rs2544523-T	rs2544523	1e-06	Intergenic	1653	100873836		149.09	84.74	http://www.ncbi.nlm.nih.gov/pubmed/24993907	0	2544523	1	NR	6		1.07	[NR]	Illumina [1,811,026]	N	DDX1
DDX6	Vitiligo	Inflammatory Disease	2012-11-04	22951725	J Invest Dermatol	Association analyses identify three susceptibility Loci for vitiligo in the Chinese Han population.	Tang XF	2012-09-06	1,117 Han Chinese ancestry cases, 1,701 Han Chinese ancestry controls	5,740 Han Chinese ancestry cases, 10,324 Han Chinese ancestry controls	11q23.3	11	118827828	CXCR5, DDX6, PHLDB1, TREH, AK021715,	DDX6 - SETP16	rs638893-C	rs638893	2e-09	Intergenic	1656	649925		36.57	5.97	http://www.ncbi.nlm.nih.gov/pubmed/22951725	0	638893	1	0.11	8.69897		1.22	[1.14-1.30]	Illumina [493,909]	N	DDX6
DDX6	Systemic lupus erythematosus	Inflammatory Disease	2009-11-09	19838193	Nat Genet	Genome-wide association study in a Chinese Han population identifies nine new susceptibility loci for systemic lupus erythematosus.	Han JW	2009-10-18	1,047 Han Chinese ancestry cases, 1,205 Han Chinese ancestry controls	3,152 Han Chinese ancestry cases, 7,050 Han Chinese ancestry controls	11q23.3	11	118702810	NR	TREH - DDX6	rs4639966-G	rs4639966	1e-16	Intergenic	11181	1656		23.14	44.95	http://www.ncbi.nlm.nih.gov/pubmed/19838193?itool=EntrezSystem2.PEntrez.Pubmed.Pubmed_ResultsPanel.Pubmed_RVDocSum&ordinalpos=2	0	4639966	1	0.3	16		1.29	[1.22-1.37]	Illumina [493,955]	N	DDX6
DDX6	Height	Not Disease	2012-10-24	20881960	Nature	Hundreds of variants clustered in genomic loci and biological pathways affect human height.	Lango Allen H	2010-09-29	133,653 European ancestry individuals	50,074 European ancestry individuals	11q23.3	11	118703966	TREH	TREH - DDX6	rs494459-T	rs494459	2e-08	Intergenic	11181	1656		24.29	43.8	http://www.ncbi.nlm.nih.gov/pubmed/20881960	0	494459	1	0.41	7.69897		0.02	[NR] unit increase	Affymetrix, Illumina [2,834,208] (imputed)	N	DDX6
DDX6	Celiac disease and Rheumatoid arthritis	Inflammatory Disease	2011-04-06	21383967	PLoS Genet	Meta-analysis of genome-wide association studies in celiac disease and rheumatoid arthritis identifies fourteen non-HLA shared loci.	Zhernakova A	2011-02-24	4,533 European ancestry celiac disease cases, 5,539 European ancestry rheumatoid arthritis cases, 27,981 European ancestry controls	2,169 European ancestry celiac disease cases, 2,845 European ancestry rheumatoid arthritis cases, European ancestry 7,199 controls	11q23.3	11	118741072	DDX6	TREH - DDX6	rs10892279-?	rs10892279	1e-12	Intergenic	11181	1656		61.4	6.69	http://www.ncbi.nlm.nih.gov/pubmed/21383967	0	10892279	1	NR	12		NR	NR	Illumina [472,854]	N	DDX6
DEFB112	Breast size	Cancer	2012-08-20	22747683	BMC Med Genet	Genetic variants associated with breast size also influence breast cancer risk.	Eriksson N	2012-06-30	16,175 European ancestry female individuals	NA	6p12.3			DEFB112, TFAP2D	-	chr6:50202617-A	chr6:50202617	5e-06							http://www.ncbi.nlm.nih.gov/pubmed/22747683				0.053			0.17	[0.100-0.248] cup size decrease	Illumina [7,422,970] (imputed)	N	DEFB112
DHRS7B	Blood trace element (Se levels)	Not Disease	2013-11-20	23720494	Hum Mol Genet	Genome-wide association study identifies loci affecting blood copper, selenium and zinc.	Evans DM	2013-05-29	5477 European ancestry individuals	NA	17p11.2	17	21020764	MGC87631,DHRS7B	USP22	rs7226229-?	rs7226229	1e-06	intron			23326			http://www.ncbi.nlm.nih.gov/pubmed/23720494	0	7226229	0	NR	6		0.12	[0.070-0.164] unit increase	Illumina [>2.5 million] (Imputed)	N	DHRS7B
DLD	Ulcerative colitis	Inflammatory Disease	2013-02-12	23128233	Nature	Host-microbe interactions have shaped the genetic architecture of inflammatory bowel disease.	Jostins L	2012-11-01	Up to 12,924 European ancestry cases, up to 21,442 European ancestry controls	Up to 25,683 European ancestry cases, up to 17,015 European ancestry controls	7q31.1	7	107839870	DLD	PIGCP2 - DLD	rs4380874-T	rs4380874	2e-26	Intergenic	100128307	1738		30.28	51.27	http://www.ncbi.nlm.nih.gov/pubmed/23128233	0	4380874	1	0.405	25.699		1.14	[1.097-1.177]	Affymetrix & Illumina [1.23 million] (imputed)	N	DLD
DLD	Ulcerative colitis	Inflammatory Disease	2011-03-29	21297633	Nat Genet	Meta-analysis identifies 29 additional ulcerative colitis risk loci, increasing the number of confirmed associations to 47.	Anderson CA	2011-02-06	6,687 European ancestry cases, 19,718 European ancestry controls	9,628 European ancestry cases, 12,917 European ancestry controls	7q31.1	7	107852344	Intergenic	PIGCP2 - DLD	rs4510766-A	rs4510766	2e-16	Intergenic	100128307	1738		42.75	38.8	http://www.ncbi.nlm.nih.gov/pubmed/21297633	0	4510766	1	0.56	15.699		1.2	[1.15-1.26]	Affymetrix & Illumina [~1.1 million] (imputed)	N	DLD
DLD	Ulcerative colitis	Inflammatory Disease	2010-04-02	20228799	Nat Genet	Genome-wide association identifies multiple ulcerative colitis susceptibility loci.	McGovern DP	2010-03-14	2,693 European ancestry cases, 6,791 European ancestry controls	2,009 European ancestry cases, 1,580 European ancestry controls	7q31.1	7	107862996	DLD,LAMB1	PIGCP2 - DLD	rs4598195-A	rs4598195	8e-08	Intergenic	100128307	1738		53.4	28.15	http://www.ncbi.nlm.nih.gov/pubmed/20228799	0	4598195	1	NR	7.09691		1.09	[NR]	Affymetrix [266,047]	N	DLD
DLD	Ulcerative colitis	Inflammatory Disease	2009-12-14	19915573	Nat Genet	A genome-wide association study identifies three new susceptibility loci for ulcerative colitis in the Japanese population.	Asano K	2009-11-15	376 Japanese ancestry cases, 934 Japanese ancestry controls	376 Japanese ancestry cases, 1,097 Japanese ancestry controls	7q31.1	7	107812658	SLC26A3	PIGCP2 - DLD	rs2108225-A	rs2108225	1e-07	Intergenic	100128307	1738		3.07	78.48	http://www.ncbi.nlm.nih.gov/pubmed/19915573?itool=EntrezSystem2.PEntrez.Pubmed.Pubmed_ResultsPanel.Pubmed_RVDocSum&ordinalpos=3	0	2108225	1	0.65	7		1.32	[1.19-1.47]	Illumina [513,923]	N	DLD
DLD	Ulcerative colitis	Inflammatory Disease	2009-12-11	19915572	Nat Genet	Genome-wide association study of ulcerative colitis identifies three new susceptibility loci, including the HNF4A region.	Barrett JC	2009-11-15	2,361 European ancestry cases, 5,417 European ancestry controls	2,321 European ancestry cases, 4,818 European ancestry controls	7q31.1	7	107854989	LAMB1	PIGCP2 - DLD	rs886774-G	rs886774	3e-08	Intergenic	100128307	1738		45.4	36.15	http://www.ncbi.nlm.nih.gov/pubmed/19915572?itool=EntrezSystem2.PEntrez.Pubmed.Pubmed_ResultsPanel.Pubmed_RVDocSum&ordinalpos=1	0	886774	1	0.41	7.52288		1.11	[1.03-1.19]	Affymetrix [NR]	N	DLD
DLD	Ulcerative colitis	Inflammatory Disease	2009-01-21	19122664	Nat Genet	Ulcerative colitis-risk loci on chromosomes 1p36 and 12q15 found by genome-wide association study.	Silverberg MS	2009-01-04	1,022 European ancestry cases, 2,503 European ancestry controls	1,387 European ancestry cases, 1,115 European ancestry controls	7q31.1	7	107862996	SLC26A3, DLD, LAMB1	PIGCP2 - DLD	rs4598195-?	rs4598195	1e-06	Intergenic	100128307	1738		53.4	28.15	http://www.ncbi.nlm.nih.gov/pubmed/19122664?ordinalpos=4&itool=EntrezSystem2.PEntrez.Pubmed.Pubmed_ResultsPanel.Pubmed_DefaultReportPanel.Pubmed_RVDocSum	0	4598195	1	0.54	6		1.23		Illumina [280,748]	N	DLD
DLD	Ulcerative colitis	Inflammatory Disease	2009-01-21	19122664	Nat Genet	Ulcerative colitis-risk loci on chromosomes 1p36 and 12q15 found by genome-wide association study.	Silverberg MS	2009-01-04	1,022 European ancestry cases, 2,503 European ancestry controls	1,387 European ancestry cases, 1,115 European ancestry controls	7q31.1	7	107839074	Intergenic	PIGCP2 - DLD	rs4730273-?	rs4730273	5e-06	Intergenic	100128307	1738		29.48	52.07	http://www.ncbi.nlm.nih.gov/pubmed/19122664?ordinalpos=4&itool=EntrezSystem2.PEntrez.Pubmed.Pubmed_ResultsPanel.Pubmed_DefaultReportPanel.Pubmed_RVDocSum	0	4730273	1	0.7	5.30103		1.22		Illumina [280,748]	N	DLD
DLD	Ulcerative colitis	Inflammatory Disease	2009-01-21	19122664	Nat Genet	Ulcerative colitis-risk loci on chromosomes 1p36 and 12q15 found by genome-wide association study.	Silverberg MS	2009-01-04	1,022 European ancestry cases, 2,503 European ancestry controls	1,387 European ancestry cases, 1,115 European ancestry controls	7q31.1	7	107843992	SLC26A3, DLD, LAMB1	PIGCP2 - DLD	rs4730276-?	rs4730276	9e-06	Intergenic	100128307	1738		34.4	47.15	http://www.ncbi.nlm.nih.gov/pubmed/19122664?ordinalpos=4&itool=EntrezSystem2.PEntrez.Pubmed.Pubmed_ResultsPanel.Pubmed_DefaultReportPanel.Pubmed_RVDocSum	0	4730276	1	0.39	5.04576		1.22		Illumina [280,748]	N	DLD
DLD	Ulcerative colitis	Inflammatory Disease	2009-01-21	19122664	Nat Genet	Ulcerative colitis-risk loci on chromosomes 1p36 and 12q15 found by genome-wide association study.	Silverberg MS	2009-01-04	1,022 European ancestry cases, 2,503 European ancestry controls	1,387 European ancestry cases, 1,115 European ancestry controls	7q31.1	7	107940394	SLC26A3, DLD, LAMB1	LAMB1	rs2158836-A	rs2158836	7e-06	intron			3912			http://www.ncbi.nlm.nih.gov/pubmed/19122664?ordinalpos=4&itool=EntrezSystem2.PEntrez.Pubmed.Pubmed_ResultsPanel.Pubmed_DefaultReportPanel.Pubmed_RVDocSum	0	2158836	0	0.35	5.1549		1.21		Illumina [280,748]	N	DLD
DLST	Non-small cell lung cancer	Cancer	2013-01-25	23144319	Carcinogenesis	Prognostic implications of genetic variants in advanced non-small cell lung cancer: a genome-wide association study.	Lee Y	2012-11-08	348 Korean ancestry cases	NA	14q24.3	14	74899026	DLST	DLST	rs732765-G	rs732765	7e-06	intron			1743			http://www.ncbi.nlm.nih.gov/pubmed/23144319	0	732765	0	0.257	5.1549	(Additive model)	NR	NR	Affymetrix [271,817]	N	DLST
DMGDH	Metabolite levels	Not Disease	2013-05-09	23378610	Diabetes	Genetic variants associated with glycine metabolism and their role in insulin sensitivity and type 2 diabetes.	Xie W	2013-02-01	1,004 European ancestry individuals	339 European ancestry individuals	5q14.1	5	79045474	BHMT, BHMT2	DMGDH	rs17823642-C	rs17823642	2e-09	intron			29958			http://www.ncbi.nlm.nih.gov/pubmed/23378610	0	17823642	0	0.89	8.69897	(betaine)	0.38	[0.26-0.51] unit increase	Affymetrix [909,508] (imputed)	N	DMGDH
DMGDH	Blood trace element (Se levels)	Not Disease	2013-11-20	23720494	Hum Mol Genet	Genome-wide association study identifies loci affecting blood copper, selenium and zinc.	Evans DM	2013-05-29	5477 European ancestry individuals	NA	5q14.1	5	79020653	DMGDH, BHMT2, BHMT	DMGDH	rs921943-T	rs921943	9e-28	intron			29958			http://www.ncbi.nlm.nih.gov/pubmed/23720494	0	921943	0	NR	27.0458		0.25	[0.20-0.29] unit increase	Illumina [>2.5 million] (Imputed)	N	DMGDH
DMGDH	Blood trace element (Se levels)	Not Disease	2013-11-20	23720494	Hum Mol Genet	Genome-wide association study identifies loci affecting blood copper, selenium and zinc.	Evans DM	2013-05-29	5477 European ancestry individuals	NA	5q14.1	5	79118514	DMGDH, BHMT2, BHMT	BHMT	rs506500-?	rs506500	8e-12	intron			635			http://www.ncbi.nlm.nih.gov/pubmed/23720494	0	506500	0	NR	11.0969	(Conditioned on rs921943)	NR	NR	Illumina [>2.5 million] (Imputed)	N	DMGDH
DMGDH	Blood metabolite levels	Not Disease	2014-12-10	24816252	Nat Genet	An atlas of genetic influences on human blood metabolites.	Shin SY	2014-05-11	7,824 European ancestry individuals	NA	5q14.1	5	79050946	BHMT	DMGDH	rs16876394-T	rs16876394	1e-19	intron			29958			http://www.ncbi.nlm.nih.gov/pubmed/24816252	0	16876394	0	0.9	19	(betaine)	0.03	[0.024-0.036] unit increase	Illumina & Affymetrix [2.1 million] Imputed	N	DMGDH
DNAJC15	Obesity-related traits	Biomarker - Metabolic Disease	2013-04-09	23251661	PLoS One	Novel genetic loci identified for the pathophysiology of childhood obesity in the Hispanic population.	Comuzzie AG	2012-12-04	815 Hispanic children from 263 families	NA	13q14.11	13	42996665	EPSTI1	ZDHHC4P1 - DNAJC15	rs17064002-A	rs17064002	7e-07	Intergenic	100420920	29103		61.73	26.56	http://www.ncbi.nlm.nih.gov/pubmed/23251661	0	17064002	1	0.007	6.1549	(Birth weight )	0.06	[NR] kg increase	Illumina [899,892]	N	DNAJC15
DNAJC15	Cognitive performance	Biomarker - Neurodegenerative Disease	2012-11-08	19734545	Hum Mol Genet	A genome-wide study of common SNPs and CNVs in cognitive performance in the CANTAB.	Need AC	2009-09-04	Up to 1,295 individuals	NA	13q14.11	13	43153713	DNAJC15	DNAJC15 - MOCS3P2	rs1324015-?	rs1324015	9e-06	Intergenic	29103	100420520		44.54	25.79	http://www.ncbi.nlm.nih.gov/pubmed/19734545?ordinalpos=4&itool=EntrezSystem2.PEntrez.Pubmed.Pubmed_ResultsPanel.Pubmed_DefaultReportPanel.Pubmed_RVDocSum	0	1324015	1	0.4193	5.04576	(PC1)	NR	NR	Illumina [475,971]	N	DNAJC15
DNAJC21	Response to angiotensin II receptor blocker therapy	Not Disease	2012-07-21	22566498	Hypertension	Genomic association analysis identifies multiple loci influencing antihypertensive response to an angiotensin II receptor blocker.	Turner ST	2012-05-07	198 European ancestry hypertensive individuals, 193 African American hypertensive individuals	NA	5p13.2	5	34951045	DNAJC21	DNAJC21	rs37439-A	rs37439	9e-06	intron			134218			http://www.ncbi.nlm.nih.gov/pubmed/22566498	0	37439	0	NR	5.04576	(AA)	1	[0.53-1.47] unit decrease	Affymetrix [~2.3 million] (imputed)	N	DNAJC21
DNM2	Coronary heart disease	Cardiovascular Disease	2011-04-07	21347282	PLoS Genet	Genome-wide association study of coronary heart disease and its risk factors in 8,090 African Americans: the NHLBI CARe Project.	Lettre G	2011-02-10	8,090 African American individuals	8,849 African American or African-Caribbean ancestry individuals	19p13.2	19	10727810	DNM2	DNM2	rs11671653-A	rs11671653	9e-07	intron			1785			http://www.ncbi.nlm.nih.gov/pubmed/21347282	0	11671653	0	0.11	6.04576	(LDL-C)	0.11	[0.07-0.15] SD increase	Affymetrix [~2.74 million] (imputed)	N	DNM2
DNM3	Platelet counts	Not Disease	2012-11-16	22139419	Nature	New gene functions in megakaryopoiesis and platelet formation.	Gieger C	2011-11-30	47,005 European ancestry individuals, 1,661 Val Borbera individuals	Up to 18,838 European ancestry individuals	1q24.3	1	171980610	DNM3	DNM3	rs10914144-T	rs10914144	2e-12	intron			26052			http://www.ncbi.nlm.nih.gov/pubmed/22139419	0	10914144	0	NR	11.699		3.42	[2.46-4.37] 10^9/l increase	Affymetrix & Illumina [~2.5 million] (imputed)	N	DNM3
DNM3	Mean platelet volume	Not Disease	2014-03-25	24026423	Hum Genet	A genome- and phenome-wide association study to identify genetic variants influencing platelet count and volume and their pleiotropic effects.	Shameer K	2013-09-12	6,291 European ancestry individuals	NA	1q24.3	1	171980610	DNM3	DNM3	rs10914144-T	rs10914144	2e-08	intron			26052			http://www.ncbi.nlm.nih.gov/pubmed/24026423	0	10914144	0	NR	7.69897		0.11	[NR] unit increase	Illumina [476,395]	N	DNM3
[truncated: 1,330 more rows]

## Sheet: Disease Only Associations
Gene	Disease/Trait	Disease Group	Date Added to Catalog	PUBMEDID	Journal	Study	First Author	Date	Initial Sample Description	Replication Sample Description	Region	Chr_id	Chr_pos	Reported Gene(s)	Mapped_gene	Strongest SNP-Risk Allele	SNPs	p-Value	Context	Upstream_gene_id	Downstream_gene_id	Snp_gene_ids	Upstream_gene_distance	Downstream_gene_distance	Link	Merged	Snp_id_current	Intergenic	Risk Allele Frequency	Pvalue_mlog	p-Value (text)	OR or beta	95% CI (text)	Platform [SNPs passing QC]	CNV	Overlapping Gene
[truncated: 888 more rows]
