# Supplementary material for: Network analysis of mitonuclear GWAS reveals functional networks and tissue expression profiles of disease-associated genes
Source: Hum Genet. 2016 Oct 4;136(1):55–65. doi: 10.1007/s00439-016-1736-9 (PMC5214989; doi:10.1007/s00439-016-1736-9)
Supplement: Supplementary file 6 — Supplementary material 6 (XLSX 54 kb) [file 439_2016_1736_MOESM6_ESM.xlsx]

## Sheet: Disease Gene Sets & Connections
INFLAMMATORY DISEASE				CARDIOVASCULAR DISEASE				CANCER	Instances in GWAS			METABOLIC DISEASE				NEURODEGENERATIVE DISEASE	Instances in GWAS			PSYCHOLOGICAL/NEUROLOGICAL DISORDERS	Instances in GWAS			INFECTIOUS DISEASE	Instances in GWAS					Unique Genes	Total GWAS Associations
GWAS Counts	Gene	STRING Network Connections		Gene	GWAS Counts	STRING Network Connections		Gene	GWAS Counts	STRING Network Connections		Gene	GWAS Counts	STRING Network Connections		Gene	GWAS Counts	STRING Network Connections		Gene	GWAS Counts	STRING Network Connections		Gene	GWAS Counts	STRING Network Connections			Infectious Disease	19	22
1	ACTN1	0		ACAD10	1	0		ACAD10	1	0		AGR2	1	0		ABCC12	1	0		ACTN4	1	0		ANXA1	1	0			Cardiovascular Disease	41	58
1	ADO	0		ACYP2	1	0		ADO	2	0		ANK1	5	0		ANXA3	1	0		ADLH4A1	1	0		CDH13	2	0			Metabolic Disease	41	64
1	AK3	0		AP3D1	1	0		AS3MT	1	0		AP3S2	3	0		BTBD16	2	0		AKR1D1	1	0		EVI5L	1	0			Neurodegenerative Disease	71	153
1	C2	0		APCDD1	1	0		ATP5SL	2	0		ARG1	1	0		C2	7	0		ALG3	1	0		FDFT1	1	0			Cancer	76	133
1	CDH13	0		GALC	1	0		C12orf5	3	0		ASAH1	3	0		C20orf132	1	0		AS3MT	3	0		MC4R	1	0			Psychiatric Disorders	76	109
1	CISD1	0		MGLL	1	0		C2	1	0		AUH	1	0		C3orf1	1	0		ATP5SL	1	0		MRPS22	1	0			Inflammatory Disease	93	210
1	CLYBL	0		MSRA	1	0		CATSPER3	3	0		C18orf45	1	0		CRYAA	1	0		BRP44	1	0		MYH3	1	0
1	CTSZ	0		MYL2	1	0		DEFB112	1	0		C6orf57	1	0		CYP24A1	1	0		C12orf5	1	0		PC	1	0
1	CYP24A1	0		NT5DC3	1	0		DPF1	1	0		CACNA2D1	1	0		DDAH1	1	0		C12orf65	1	0		RAB32	1	0
1	FDFT1	0		OSBPL10	1	0		ECHDC1	1	0		CCNL1	1	0		ECHDC3	1	0		C7orf10	3	0		SCO1	1	0
1	GSDMC	0		PARK7	1	0		EEFSEC	1	0		COBLL1	2	0		ERBB4	1	0		CCNL1	1	0		SLC8A1	1	0
1	LOH12CR1	0		PITRM1	1	0		EMID1	1	0		DCDC2	1	0		FAM69A	3	0		CDK5RAP3	1	0		TAT	1	0
1	MAMSTR	0		RPUSD4	1	0		GALC	1	0		DCLK1	1	0		FDFT1	1	0		CLYBL	1	0		TOMM20	1	0
1	MTG1	0		SLC25A44	1	0		GSDMC	3	0		ERCC4	1	0		HADH	1	0		DPYD	3	0		UBE2L3	1	0
1	NDUFAF1	0		SOX4	1	0		HSD17B12	1	0		FDFT1	1	0		HS3ST2	1	0		DSTN	1	0		VARS2	1	0
1	PMPCA	0		STAR	1	0		KIF1B	1	0		FITM2	1	0		IFT74	1	0		FAM110B	1	0		GLRX5	1	1
1	PROCR	0		TTC29	1	0		MIPEP	1	0		HK1	2	0		KIAA0564	1	0		FAM69A	2	0		RCN1	3	1
1	RHOB	0		UTP20	1	0		MMADHC	1	0		LCP1	1	0		KIF1B	1	0		FBN1	1	0		TXNRD2	1	1
1	SERPINA12	0		ZFHX3	1	0		MRPS30	3	0		LGI3	1	0		LMNB1	1	0		FBXO31	1	0		GLRX3	1	2
1	SLC25A43	0		CDH13	2	0		MSRA	1	0		MC4R	8	0		MAMSTR	1	0		GLRX3	1	0
1	SLC8A1	0		FGG	2	0		PRPH	1	0		MRPS22	2	0		MBP	1	0		GM2A	1	0
1	TMED10	0		NT5C2	3	0		PYGL	1	0		PCBD2	1	0		MCC1	2	0		IGFBP3	1	0
1	TXK	0		ALDH1A2	1	1		RSPH3	1	0		PMAIP1	1	0		METTL8	1	0		IMMP2L	2	0
1	UQCC	0		C12orf43	1	1		SLC25A28	1	0		PRKCH	1	0		MGLL	1	0		INSIG1	1	0
1	USP12	0		DNM2	1	1		SLC25A44	1	0		RTN4	1	0		MIPEP	1	0		LSM1	1	0
1	VARS2	0		FBN1	1	1		SQRDL	1	0		SLC16A11	1	0		MMAB	1	0		LYPLAL1	2	0
1	XPR1	0		LYRM4	1	1		STK19	1	0		SLC8A1	1	0		MRPL10	1	0		MAMSTR	1	0
1	C2	0		MTHFD1L	1	1		ALDH1A2	2	1		ANXA5	1	1		MSRA	3	0		METTL8	1	0
2	CACNA2D1	0		SUCLG1	1	1		ALDH2	2	1		APOA1	1	1		NPEPPS	1	0		MOBP	1	0
2	RAB4B	0		TMTC1	1	1		ALDH7A1	1	1		IDE	3	1		PISD	2	0		MRPL14	1	0
2	CACNA2D1	0		MRPS6	2	1		ANK2	1	1		LYPLAL1	1	1		PITRM1	1	0		MSRA	3	0
2	RAB4B	0		TOMM40	2	1		APCDD1	1	1		MSRA	1	1		PROCR	1	0		NEURL	1	0
3	COG6	0		ALDH2	5	1		CDH13	1	1		RPL27A	1	1		RFK	1	0		NT5DC3	1	0							Abbreviations
6	SLC25A46	0		SH2B3	6	1		COMTD1	1	1		TRIAP1	1	1		SLC24A4	1	0		NUBPL	1	0							Inflammatory Disease (ID)	ID
1	ANXA3	1		BIN1	1	2		COX11	1	1		CCT3	1	2		SLC25A12	1	0		NUDT19	1	0							Psychiatric Disorder (PD)	PD
1	ANXA5	1		ERBB4	1	2		COX18	1	1		FARS2	3	2		SLC25A36	1	0		OPA3	1	0							Cancer ( C )	C
1	ARPC2	1		RAF1	1	2		DCLK1	1	1		SAMM50	2	2		SLCO2A1	1	0		PIGY	1	0							Neurodegenerative Disease (ND)	ND
1	AUH	1		APOA1	2	2		DDX1	2	1		TOMM40	1	2		SNX19	1	0		PLA2G4A	1	0							Metabolic Disease (MD)	MD
1	BAD	1		DCN	2	4		FADS2	1	1		VEGFA	2	2		STK19	1	0		PNPO	1	0							Cardiovascular Disease (CD)	CD
1	BCL2L11	1		APOE	1	5		FDFT1	1	1		APOE	1	5		TYK2	1	0		PPM1K	1	0							Infectious Disease (IN)	IN
1	BIN1	1		HSP90B1	1	5		HAO1	3	1						YWHAG	4	0		PRSS35	1	0
1	C10orf67	1						INSIG1	1	1						ALDH1A2	1	1		PYGL	1	0
1	CTH	1						KRT5	1	1						ALDH3A1	1	1		REEP5	1	0
1	IL24	1						KRT8	1	1						ATP2B2	1	1		SLC25A36	2	0
1	ISL1	1						LACE1	1	1						BIN1	8	1		SLMO2	1	0
1	MRPS22	1						PLA2G6	2	1						BMS1	1	1		SNX19	3	0
1	NUSAP1	1						POLD3	1	1						CDH13	1	1		SNX7	2	0
1	PDCD6IP	1						RAD23B	2	1						COX7C	1	1		SPTLC1	2	0
1	PNKD	1						TSEN2	1	1						DPF1	1	1		STIP1	1	0
2	ACSL6	1						ATP6V1A	1	2						FHIT	1	1		TMTC1	1	0
2	ANXA11	1						DLST	1	2						LDHC	1	1		WSCD2	1	0
2	GALC	1						FBN1	2	2						MAT2B	1	1		ANXA1	1	1
2	TNNI2	1						FHIT	1	2						MOBP	2	1		APOA1	1	1
3	DDX6	1						STK35	1	2						NUBPL	1	1		ATP6V1B2	2	1
3	TRIB1	1						XBP1	1	2						RAD23B	1	1		CACNA2D1	1	1
4	CD28	1						ERBB4	1	3						RPN2	1	1		CATSPER3	1	1
5	ICOSLG	1						PDLIM5	2	3						SLC8A1	1	1		CDH13	4	1
5	PLA2G2E	1						SUCLA2	2	3						STMN2	1	1		CEP350	1	1
7	ALDH7A1	1						CFL1	1	4						SYN3	1	1		FHIT	3	1
9	KIAA1109	1						CPS1	1	4						C4orf14 (NOA1)	1	2		PITRM1	1	1
10	SH2B3	1						TFRC	1	4						CYCS	1	2		QSOX1	1	1
1	ALDH1A2	2						ACTC1	1	5						GLRX5	1	2		RAB8B	1	1
1	ACADS	2						BCL2L11	3	5						TOMM40	20	2		RAP1B	3	1
1	C1QBP	2						BMF2	2	5						APOE	26	3		SERPINA12	1	1
1	DCLK1	2						CASP8	2	5						KIAA0020	1	3		TFAM	1	1
1	DDX1	2						CYCS	1	5						RPL5	2	3		ACSM1	2	2
1	MRPL23	2						PMAIP1	1	5						SNCA	14	3		AMPD1	3	2
1	PSAP	2						TERT	26	5						SOD1	1	3		AP2M1	1	2
1	SLC25A28	2						ACTN1	1	6						SOD2	1	3		ATP6V1H	1	2
2	ERBB4	2						MTHFD1L	1	6						SPTBN1	1	3		CCNH	1	2
2	FADS2	2						ACTA2	3	8						MTHFD1L	1	6		CPT1B	1	2
2	GNA12	2						ATM	1	9										ERCC4	1	2
2	RAB5B	2						MCL1	1	9										GDA	2	2
7	TYK2	2						BAK1	6	10										NT5C2	5	2
9	UBE2L3	2						BCL2	2	12										RAD23B	1	2
1	MLH3	3						ALB	1	13										YWHAZ	1	2
1	MYL12B	3																		EHHADH	1	4
1	PGM1	3
1	PLA2G4A	3
1	RHOB	3
2	GPX4	3
3	RAD23B	3
4	ATG5	3
4	SLC22A4	3
1	ACO1	4
1	PIK3C3	4
2	GPX1	4
2	IREB2	4
3	GOT1	4
3	PARK7	4
3	PRKCH	4
3	RAD50	4
8	ATG16L1	4
9	DLD	4
2	TRAF6	5
2	CASP8	6
3	PRDX5	6
2	ATM	8
1	C10orf58	no data
1	C3orf1	no data

## Sheet: Disease Group Overlaps
Overlap (percent)									Overlap (number of genes)
	Cancer	Cardiovascular	Neurodegenerative	Psychiatric	Inflammatory	Metabolic	Infectious			C	CD	ND	PD	ID	MD	IN
C		9.40171	9.45946	7.18954	10.2273	3.44828	2.10526		Cancer		11	14	11	18	4	2
CD	9.40171		8.84956	6.77966	4.96454	4.93827	1.66667		Cardiovascular	11		10	8	7	4	1
ND	9.45946	8.84956		8.05369	8.13953	4.46429	4.3956		Neurodegenerative	14	10		12	14	5	4
PD	7.18954	6.77966	8.05369		3.9548	5.12821	3.125		Psychiatric	11	8	12		7	6	3
ID	10.2273	4.96454	8.13953	3.9548		5.71429	5.04202		Inflammatory	18	7	14	7		8	6
MD	3.44828	4.93827	4.46429	5.12821	5.71429		6.77966		Metabolic	4	4	5	6	8		4
IN	2.10526	1.66667	4.3956	3.125	5.04202	6.77966			Infectious	2	1	4	3	6	4
	Total Number of Genes in Each Group
Cancer	76
Inflammatory Disease	93
Cardiovascular Disease	41
Neurodegenerative Disease	71
Metabolic Disease	41
Infectious Disease	19
Psychiatric Disorders	76
P-values for Overlap
	Cancer	Cardiovascular	Neurodegenerative	Psychiatric	Inflammatory	Metabolic	Infectious
Cancer		0.00299661	0.0135331	0.0987564	0.00684433	0.196948	0.287009
Cardiovascular	0.00299661		0.00594804	0.0506907	0.140347	0.156675	0.367694
Neurodegenerative	0.0135331	0.00594804		0.0511237	0.0514814	0.186586	0.0957007
Psychiatric	0.0987564	0.0506907	0.0511237		0.0637631	0.149127	0.212262
Inflammatory	0.00684433	0.140347	0.0514814	0.0637631		0.0932668	0.0257018
Metabolic	0.196948	0.156675	0.186586	0.149127	0.0932668		0.0246564
Infectious	0.287009	0.367694	0.0957007	0.212262	0.0257018	0.0246564
