# Supplementary material for: Network analysis of mitonuclear GWAS reveals functional networks and tissue expression profiles of disease-associated genes
Source: Hum Genet. 2016 Oct 4;136(1):55–65. doi: 10.1007/s00439-016-1736-9 (PMC5214989; doi:10.1007/s00439-016-1736-9)
Supplement: Supplementary file 7 — Supplementary material 7 (XLSX 1585 kb) [file 439_2016_1736_MOESM7_ESM.xlsx]

## Sheet: STRING Statistics
	Number of Proteins	Expected Interactions	Observed Interactions	p-Value (enrichment)
Cancer	76	38	84	6.58e-11
Inflammatory Disease	93	37	73	1.66e-07
Cardiovascular Disease	41	9	19	0.00234
Neurodegenerative Disease	71	17	27	0.0208
Metabolic Disease	41	6	11	0.0475
Infectious Disease	19	1	3	0.159
Psychological Disorders	76	19	23	0.18
	p-Value (enrichment)		Number of Genes		Percent in Network
Cancer	6.58e-11	6.58e-11	76	76	64.4737	64.4737
Inflammatory Disease	1.66e-07	1.66e-07	93	93	68.8172	68.8172
Cardiovascular Disease	0.00234	0.00234	41	41	46.3415	46.3415
Neurodegenerative Disease	0.0208	0.0208	71	71	42.2535	42.2535
Metabolic Disease	0.0475	0.0475	41	41	31.7073	31.7073
Infectious Disease	0.159	0.159	19	19	21.0526	21.0526
Psychiatric Disorders	0.18	0.18	76	76	34.2105	34.2105

## Sheet: CVD GO Bio process
GO_id	Term	NumberOfGenes	p-value	p-value_fdr	p-value_bonferroni
GO:0048523	negative regulation of cellular process	17	9.25e-06	0.0676	0.124
GO:0045595	regulation of cell differentiation	9	1.21e-05	0.0676	0.163
GO:0008285	negative regulation of cell proliferation	7	2.01e-05	0.0676	0.27
GO:0060284	regulation of cell development	7	2.01e-05	0.0676	0.27
GO:0048519	negative regulation of biological process	17	2.85e-05	0.0767	0.384
GO:1902042	negative regulation of extrinsic apoptotic signaling pathway via death domain receptors	3	6.39e-05	0.123	0.859
GO:0065005	protein-lipid complex assembly	3	6.39e-05	0.123	0.859
GO:0022008	neurogenesis	9	0.00012	0.173	1
GO:0045597	positive regulation of cell differentiation	6	0.000141	0.173	1
GO:0009893	positive regulation of metabolic process	13	0.00019	0.173	1
GO:1900544	positive regulation of purine nucleotide metabolic process	3	0.000218	0.173	1
GO:0007268	synaptic transmission	6	0.000231	0.173	1
GO:0072358	cardiovascular system development	7	0.000252	0.173	1
GO:0072359	circulatory system development	7	0.000252	0.173	1
GO:1902041	regulation of extrinsic apoptotic signaling pathway via death domain receptors	3	0.000344	0.173	1
GO:0035270	endocrine system development	3	0.000344	0.173	1
GO:0060840	artery development	2	0.000359	0.173	1
GO:0033700	phospholipid efflux	2	0.000359	0.173	1
GO:0034375	high-density lipoprotein particle remodeling	2	0.000359	0.173	1
GO:0034384	high-density lipoprotein particle clearance	2	0.000359	0.173	1
GO:0034381	plasma lipoprotein particle clearance	2	0.000359	0.173	1
GO:0034380	high-density lipoprotein particle assembly	2	0.000359	0.173	1
GO:0030301	cholesterol transport	2	0.000359	0.173	1
GO:0043691	reverse cholesterol transport	2	0.000359	0.173	1
GO:0048844	artery morphogenesis	2	0.000359	0.173	1
GO:0015918	sterol transport	2	0.000359	0.173	1
GO:2000026	regulation of multicellular organismal development	7	0.00036	0.173	1
GO:0042981	regulation of apoptotic process	10	0.000427	0.185	1
GO:0050767	regulation of neurogenesis	5	0.00043	0.185	1
GO:0043067	regulation of programmed cell death	10	0.00045	0.185	1
GO:0035023	regulation of Rho protein signal transduction	4	0.000453	0.185	1
GO:0048699	generation of neurons	8	0.000492	0.185	1
GO:0023057	negative regulation of signaling	8	0.000492	0.185	1
GO:0051960	regulation of nervous system development	5	0.000493	0.185	1
GO:0001936	regulation of endothelial cell proliferation	3	0.000509	0.185	1
GO:0016101	diterpenoid metabolic process	3	0.000509	0.185	1
GO:0010769	regulation of cell morphogenesis involved in differentiation	4	0.000552	0.195	1
GO:0050793	regulation of developmental process	9	0.000573	0.198	1
GO:0010648	negative regulation of cell communication	8	0.000601	0.201	1
GO:0010941	regulation of cell death	10	0.000614	0.201	1
GO:0006898	receptor-mediated endocytosis	4	0.000665	0.208	1
GO:0001822	kidney development	4	0.000665	0.208	1
GO:0007267	cell-cell signaling	6	0.000726	0.222	1
GO:0046578	regulation of Ras protein signal transduction	4	0.000794	0.227	1
GO:0051235	maintenance of location	4	0.000794	0.227	1
GO:0009966	regulation of signal transduction	10	0.000865	0.227	1
GO:0008283	cell proliferation	6	0.00087	0.227	1
GO:0051239	regulation of multicellular organismal process	9	0.000891	0.227	1
GO:0072001	renal system development	4	0.00094	0.227	1
GO:0048864	stem cell development	3	0.000973	0.227	1
GO:0032768	regulation of monooxygenase activity	3	0.000973	0.227	1
GO:0010811	positive regulation of cell-substrate adhesion	3	0.000973	0.227	1
GO:0023051	regulation of signaling	11	0.000973	0.227	1
GO:0071310	cellular response to organic substance	10	0.000996	0.227	1
GO:0007507	heart development	5	0.00102	0.227	1
GO:0030801	positive regulation of cyclic nucleotide metabolic process	2	0.00106	0.227	1
GO:0030804	positive regulation of cyclic nucleotide biosynthetic process	2	0.00106	0.227	1
GO:0046826	negative regulation of protein export from nucleus	2	0.00106	0.227	1
GO:0046823	negative regulation of nucleocytoplasmic transport	2	0.00106	0.227	1
GO:0014012	peripheral nervous system axon regeneration	2	0.00106	0.227	1
GO:0034114	regulation of heterotypic cell-cell adhesion	2	0.00106	0.227	1
GO:0035019	somatic stem cell maintenance	2	0.00106	0.227	1
GO:0048522	positive regulation of cellular process	14	0.00126	0.249	1
GO:0042063	gliogenesis	3	0.00128	0.249	1
GO:0048863	stem cell differentiation	3	0.00128	0.249	1
GO:0010770	positive regulation of cell morphogenesis involved in differentiation	3	0.00128	0.249	1
GO:0045785	positive regulation of cell adhesion	4	0.00129	0.249	1
GO:0051056	regulation of small GTPase mediated signal transduction	4	0.00129	0.249	1
GO:0009968	negative regulation of signal transduction	7	0.0013	0.249	1
GO:0051094	positive regulation of developmental process	6	0.00133	0.251	1
GO:0048518	positive regulation of biological process	15	0.00136	0.253	1
GO:0010646	regulation of cell communication	11	0.00141	0.259	1
GO:0031328	positive regulation of cellular biosynthetic process	7	0.00148	0.26	1
GO:0045935	positive regulation of nucleobase-containing compound metabolic process	7	0.00148	0.26	1
GO:0001655	urogenital system development	4	0.00149	0.26	1
GO:0010720	positive regulation of cell development	4	0.00149	0.26	1
GO:0044700	single organism signaling	13	0.00156	0.265	1
GO:0009891	positive regulation of biosynthetic process	7	0.00157	0.265	1
GO:0010810	regulation of cell-substrate adhesion	3	0.00164	0.269	1
GO:0006721	terpenoid metabolic process	3	0.00164	0.269	1
GO:0070848	response to growth factor	5	0.00172	0.275	1
GO:0071363	cellular response to growth factor stimulus	5	0.00172	0.275	1
GO:1901701	cellular response to oxygen-containing compound	7	0.00202	0.301	1
GO:0030802	regulation of cyclic nucleotide biosynthetic process	2	0.0021	0.301	1
GO:0046825	regulation of protein export from nucleus	2	0.0021	0.301	1
GO:0071825	protein-lipid complex subunit organization	2	0.0021	0.301	1
GO:0034377	plasma lipoprotein particle assembly	2	0.0021	0.301	1
GO:1900373	positive regulation of purine nucleotide biosynthetic process	2	0.0021	0.301	1
GO:0018158	protein oxidation	2	0.0021	0.301	1
GO:0032770	positive regulation of monooxygenase activity	2	0.0021	0.301	1
GO:0051349	positive regulation of lyase activity	2	0.0021	0.301	1
GO:0007154	cell communication	13	0.00223	0.312	1
GO:0045664	regulation of neuron differentiation	4	0.00223	0.312	1
GO:0051173	positive regulation of nitrogen compound metabolic process	7	0.00241	0.334	1
GO:0031331	positive regulation of cellular catabolic process	4	0.00252	0.335	1
GO:0001568	blood vessel development	4	0.00252	0.335	1
GO:0044344	cellular response to fibroblast growth factor stimulus	3	0.00254	0.335	1
GO:2001237	negative regulation of extrinsic apoptotic signaling pathway	3	0.00254	0.335	1
GO:0071774	response to fibroblast growth factor	3	0.00254	0.335	1
GO:0009719	response to endogenous stimulus	9	0.00257	0.335	1
GO:0001944	vasculature development	4	0.00285	0.368	1
GO:0002376	immune system process	8	0.00303	0.386	1
GO:0010604	positive regulation of macromolecule metabolic process	9	0.00305	0.386	1
GO:0048167	regulation of synaptic plasticity	3	0.00309	0.388	1
GO:0009896	positive regulation of catabolic process	4	0.00319	0.388	1
GO:0051347	positive regulation of transferase activity	5	0.0032	0.388	1
GO:0030799	regulation of cyclic nucleotide metabolic process	2	0.00346	0.388	1
GO:1900371	regulation of purine nucleotide biosynthetic process	2	0.00346	0.388	1
GO:0019827	stem cell maintenance	2	0.00346	0.388	1
GO:0032374	regulation of cholesterol transport	2	0.00346	0.388	1
GO:0051339	regulation of lyase activity	2	0.00346	0.388	1
GO:0061387	regulation of extent of cell growth	2	0.00346	0.388	1
GO:0030516	regulation of axon extension	2	0.00346	0.388	1
GO:0016055	Wnt signaling pathway	2	0.00346	0.388	1
GO:0031103	axon regeneration	2	0.00346	0.388	1
GO:0060548	negative regulation of cell death	7	0.00355	0.395	1
GO:0051338	regulation of transferase activity	6	0.00359	0.395	1
GO:0070887	cellular response to chemical stimulus	11	0.00365	0.395	1
GO:0006720	isoprenoid metabolic process	3	0.0037	0.395	1
GO:1900542	regulation of purine nucleotide metabolic process	3	0.0037	0.395	1
GO:0050821	protein stabilization	3	0.0037	0.395	1
GO:0045596	negative regulation of cell differentiation	4	0.00397	0.418	1
GO:0030155	regulation of cell adhesion	4	0.00397	0.418	1
GO:0043085	positive regulation of catalytic activity	7	0.00415	0.433	1
GO:0009611	response to wounding	6	0.00432	0.442	1
GO:0032489	regulation of Cdc42 protein signal transduction	3	0.00438	0.442	1
GO:0051341	regulation of oxidoreductase activity	3	0.00438	0.442	1
GO:0006140	regulation of nucleotide metabolic process	3	0.00438	0.442	1
GO:0022604	regulation of cell morphogenesis	4	0.00441	0.442	1
GO:1902531	regulation of intracellular signal transduction	7	0.00483	0.476	1
GO:0070374	positive regulation of ERK1 and ERK2 cascade	2	0.00513	0.476	1
GO:0043542	endothelial cell migration	2	0.00513	0.476	1
GO:0008211	glucocorticoid metabolic process	2	0.00513	0.476	1
GO:0001523	retinoid metabolic process	2	0.00513	0.476	1
GO:0042158	lipoprotein biosynthetic process	2	0.00513	0.476	1
GO:1901983	regulation of protein acetylation	2	0.00513	0.476	1
GO:1900026	positive regulation of substrate adhesion-dependent cell spreading	2	0.00513	0.476	1
GO:0015850	organic hydroxy compound transport	3	0.00513	0.476	1
GO:0003007	heart morphogenesis	3	0.00513	0.476	1
GO:0051224	negative regulation of protein transport	3	0.00513	0.476	1
GO:0048583	regulation of response to stimulus	10	0.0053	0.488	1
GO:0010628	positive regulation of gene expression	6	0.00546	0.5	1
GO:0007165	signal transduction	11	0.00555	0.504	1
GO:0006952	defense response	6	0.00611	0.551	1
GO:0043408	regulation of MAPK cascade	4	0.00647	0.578	1
GO:0048584	positive regulation of response to stimulus	7	0.00673	0.578	1
GO:0009653	anatomical structure morphogenesis	8	0.00691	0.578	1
GO:0031347	regulation of defense response	4	0.00707	0.578	1
GO:0010508	positive regulation of autophagy	2	0.0071	0.578	1
GO:0050999	regulation of nitric-oxide synthase activity	2	0.0071	0.578	1
GO:0048168	regulation of neuronal synaptic plasticity	2	0.0071	0.578	1
GO:0007603	phototransduction, visible light	2	0.0071	0.578	1
GO:0090132	epithelium migration	2	0.0071	0.578	1
GO:0090130	tissue migration	2	0.0071	0.578	1
GO:0033138	positive regulation of peptidyl-serine phosphorylation	2	0.0071	0.578	1
GO:0090317	negative regulation of intracellular protein transport	2	0.0071	0.578	1
GO:0009584	detection of visible light	2	0.0071	0.578	1
GO:0010631	epithelial cell migration	2	0.0071	0.578	1
GO:0031325	positive regulation of cellular metabolic process	9	0.0071	0.578	1
GO:1902533	positive regulation of intracellular signal transduction	5	0.00716	0.578	1
GO:0010942	positive regulation of cell death	5	0.00716	0.578	1
GO:0071495	cellular response to endogenous stimulus	6	0.00718	0.578	1
GO:0031399	regulation of protein modification process	6	0.00757	0.596	1
GO:0043549	regulation of kinase activity	5	0.00764	0.596	1
GO:0051129	negative regulation of cellular component organization	5	0.00764	0.596	1
GO:0045937	positive regulation of phosphate metabolic process	5	0.00764	0.596	1
GO:0006897	endocytosis	4	0.00771	0.596	1
GO:0033674	positive regulation of kinase activity	4	0.00771	0.596	1
GO:0046890	regulation of lipid biosynthetic process	3	0.00784	0.596	1
GO:0031647	regulation of protein stability	3	0.00784	0.596	1
GO:0051606	detection of stimulus	3	0.00784	0.596	1
GO:0042060	wound healing	5	0.00814	0.615	1
GO:0072330	monocarboxylic acid biosynthetic process	4	0.00838	0.63	1
GO:0022407	regulation of cell-cell adhesion	3	0.0089	0.654	1
GO:0050678	regulation of epithelial cell proliferation	3	0.0089	0.654	1
GO:2001236	regulation of extrinsic apoptotic signaling pathway	3	0.0089	0.654	1
GO:0043410	positive regulation of MAPK cascade	3	0.0089	0.654	1
GO:0010033	response to organic substance	11	0.00917	0.657	1
GO:0035107	appendage morphogenesis	2	0.00935	0.657	1
GO:0035108	limb morphogenesis	2	0.00935	0.657	1
GO:0007602	phototransduction	2	0.00935	0.657	1
GO:0050673	epithelial cell proliferation	2	0.00935	0.657	1
GO:0050770	regulation of axonogenesis	2	0.00935	0.657	1
GO:1900024	regulation of substrate adhesion-dependent cell spreading	2	0.00935	0.657	1
GO:0008361	regulation of cell size	2	0.00935	0.657	1
GO:0007399	nervous system development	8	0.00938	0.657	1
GO:0044093	positive regulation of molecular function	7	0.00953	0.664	1
GO:0051240	positive regulation of multicellular organismal process	5	0.00978	0.678	1
GO:0051093	negative regulation of developmental process	4	0.00984	0.679	1
GO:0043627	response to estrogen	3	0.01	0.688	1
GO:0042325	regulation of phosphorylation	6	0.0102	0.694	1
GO:0009967	positive regulation of signal transduction	6	0.0102	0.694	1
GO:0032879	regulation of localization	9	0.0103	0.696	1
GO:0006066	alcohol metabolic process	5	0.0104	0.698	1
GO:0046394	carboxylic acid biosynthetic process	5	0.011	0.732	1
GO:0016053	organic acid biosynthetic process	5	0.011	0.732	1
GO:0030154	cell differentiation	10	0.0116	0.736	1
GO:0043069	negative regulation of programmed cell death	6	0.0118	0.736	1
GO:0043066	negative regulation of apoptotic process	6	0.0118	0.736	1
GO:0048585	negative regulation of response to stimulus	6	0.0118	0.736	1
GO:0046889	positive regulation of lipid biosynthetic process	2	0.0119	0.736	1
GO:0010001	glial cell differentiation	2	0.0119	0.736	1
GO:1903650	negative regulation of cytoplasmic transport	2	0.0119	0.736	1
GO:0031016	pancreas development	2	0.0119	0.736	1
GO:0048736	appendage development	2	0.0119	0.736	1
GO:0032526	response to retinoic acid	2	0.0119	0.736	1
GO:0015914	phospholipid transport	2	0.0119	0.736	1
GO:0051353	positive regulation of oxidoreductase activity	2	0.0119	0.736	1
GO:0009583	detection of light stimulus	2	0.0119	0.736	1
GO:0060173	limb development	2	0.0119	0.736	1
GO:0050810	regulation of steroid biosynthetic process	2	0.0119	0.736	1
GO:0051716	cellular response to stimulus	14	0.012	0.742	1
GO:0030198	extracellular matrix organization	3	0.0125	0.764	1
GO:0043062	extracellular structure organization	3	0.0125	0.764	1
GO:0050804	regulation of synaptic transmission	3	0.0125	0.764	1
GO:0051051	negative regulation of transport	4	0.0132	0.802	1
GO:0044283	small molecule biosynthetic process	6	0.0135	0.812	1
GO:0048514	blood vessel morphogenesis	3	0.0139	0.836	1
GO:0009628	response to abiotic stimulus	6	0.0141	0.841	1
GO:0007173	epidermal growth factor receptor signaling pathway	2	0.0147	0.844	1
GO:0071560	cellular response to transforming growth factor beta stimulus	2	0.0147	0.844	1
GO:0097306	cellular response to alcohol	2	0.0147	0.844	1
GO:0071559	response to transforming growth factor beta	2	0.0147	0.844	1
GO:0045165	cell fate commitment	2	0.0147	0.844	1
GO:0008543	fibroblast growth factor receptor signaling pathway	2	0.0147	0.844	1
GO:1903828	negative regulation of cellular protein localization	2	0.0147	0.844	1
GO:0038127	ERBB signaling pathway	2	0.0147	0.844	1
GO:0019220	regulation of phosphate metabolic process	6	0.0147	0.844	1
GO:0050790	regulation of catalytic activity	8	0.0147	0.844	1
GO:0050776	regulation of immune response	4	0.0152	0.865	1
GO:0007417	central nervous system development	5	0.0152	0.865	1
GO:0001558	regulation of cell growth	3	0.0154	0.87	1
GO:0006928	movement of cell or subcellular component	6	0.016	0.899	1
GO:0001932	regulation of protein phosphorylation	5	0.016	0.899	1
GO:0048869	cellular developmental process	10	0.0162	0.903	1
GO:0002682	regulation of immune system process	5	0.0169	0.934	1
GO:0001775	cell activation	4	0.0173	0.934	1
GO:0031333	negative regulation of protein complex assembly	2	0.0177	0.934	1
GO:0003208	cardiac ventricle morphogenesis	2	0.0177	0.934	1
GO:0033135	regulation of peptidyl-serine phosphorylation	2	0.0177	0.934	1
GO:0001667	ameboidal-type cell migration	2	0.0177	0.934	1
GO:0055081	anion homeostasis	2	0.0177	0.934	1
GO:0038095	Fc-epsilon receptor signaling pathway	2	0.0177	0.934	1
GO:0032368	regulation of lipid transport	2	0.0177	0.934	1
GO:0022617	extracellular matrix disassembly	2	0.0177	0.934	1
GO:0071333	cellular response to glucose stimulus	2	0.0177	0.934	1
GO:0071331	cellular response to hexose stimulus	2	0.0177	0.934	1
GO:0071326	cellular response to monosaccharide stimulus	2	0.0177	0.934	1
GO:0071322	cellular response to carbohydrate stimulus	2	0.0177	0.934	1
GO:0009887	organ morphogenesis	4	0.0185	0.969	1
GO:2000145	regulation of cell motility	3	0.0186	0.969	1
GO:0040012	regulation of locomotion	3	0.0186	0.969	1
GO:0023056	positive regulation of signaling	6	0.0196	1	1
GO:0051346	negative regulation of hydrolase activity	3	0.0203	1	1
GO:0030168	platelet activation	3	0.0203	1	1
GO:0051128	regulation of cellular component organization	9	0.0204	1	1
GO:0031397	negative regulation of protein ubiquitination	2	0.021	1	1
GO:0003231	cardiac ventricle development	2	0.021	1	1
GO:0007162	negative regulation of cell adhesion	2	0.021	1	1
GO:0034308	primary alcohol metabolic process	2	0.021	1	1
GO:0019218	regulation of steroid metabolic process	2	0.021	1	1
GO:0009582	detection of abiotic stimulus	2	0.021	1	1
GO:0009581	detection of external stimulus	2	0.021	1	1
GO:0010647	positive regulation of cell communication	6	0.0221	1	1
GO:0007517	muscle organ development	3	0.0221	1	1
GO:0014706	striated muscle tissue development	3	0.0221	1	1
GO:0031667	response to nutrient levels	4	0.0221	1	1
GO:0051174	regulation of phosphorus metabolic process	6	0.0229	1	1
GO:0048731	system development	11	0.0233	1	1
GO:0022603	regulation of anatomical structure morphogenesis	4	0.0234	1	1
GO:0033993	response to lipid	5	0.0235	1	1
GO:0046165	alcohol biosynthetic process	3	0.024	1	1
GO:0002764	immune response-regulating signaling pathway	3	0.024	1	1
GO:0070372	regulation of ERK1 and ERK2 cascade	2	0.0245	1	1
GO:0003206	cardiac chamber morphogenesis	2	0.0245	1	1
GO:0046822	regulation of nucleocytoplasmic transport	2	0.0245	1	1
GO:0016331	morphogenesis of embryonic epithelium	2	0.0245	1	1
GO:0048678	response to axon injury	2	0.0245	1	1
GO:0021915	neural tube development	2	0.0245	1	1
GO:0071156	regulation of cell cycle arrest	2	0.0245	1	1
GO:1903321	negative regulation of protein modification by small protein conjugation or removal	2	0.0245	1	1
GO:0023014	signal transduction by phosphorylation	2	0.0245	1	1
GO:0007596	blood coagulation	4	0.0248	1	1
GO:0045859	regulation of protein kinase activity	4	0.0248	1	1
GO:0050817	coagulation	4	0.0248	1	1
GO:0060537	muscle tissue development	3	0.026	1	1
GO:0007599	hemostasis	4	0.0262	1	1
GO:0045087	innate immune response	4	0.0262	1	1
GO:0042327	positive regulation of phosphorylation	4	0.0262	1	1
GO:0048513	organ development	9	0.0273	1	1
GO:0009991	response to extracellular stimulus	4	0.0277	1	1
GO:0065009	regulation of molecular function	8	0.0278	1	1
GO:0007584	response to nutrient	3	0.028	1	1
GO:0001678	cellular glucose homeostasis	2	0.0283	1	1
GO:0090277	positive regulation of peptide hormone secretion	2	0.0283	1	1
GO:0002793	positive regulation of peptide secretion	2	0.0283	1	1
GO:0097479	synaptic vesicle localization	2	0.0283	1	1
GO:0048489	synaptic vesicle transport	2	0.0283	1	1
GO:0050727	regulation of inflammatory response	2	0.0283	1	1
GO:0010468	regulation of gene expression	9	0.0287	1	1
GO:0009889	regulation of biosynthetic process	9	0.0301	1	1
GO:0050708	regulation of protein secretion	3	0.0302	1	1
GO:0044087	regulation of cellular component biogenesis	4	0.0307	1	1
GO:0035556	intracellular signal transduction	6	0.0316	1	1
GO:0051050	positive regulation of transport	5	0.0316	1	1
GO:0019219	regulation of nucleobase-containing compound metabolic process	8	0.0318	1	1
GO:0003205	cardiac chamber development	2	0.0322	1	1
GO:0046887	positive regulation of hormone secretion	2	0.0322	1	1
GO:0022409	positive regulation of cell-cell adhesion	2	0.0322	1	1
GO:2000117	negative regulation of cysteine-type endopeptidase activity	2	0.0322	1	1
GO:0043154	negative regulation of cysteine-type endopeptidase activity involved in apoptotic process	2	0.0322	1	1
GO:0050714	positive regulation of protein secretion	2	0.0322	1	1
GO:0032387	negative regulation of intracellular transport	2	0.0322	1	1
GO:0045893	positive regulation of transcription, DNA-templated	4	0.0323	1	1
GO:1903508	positive regulation of nucleic acid-templated transcription	4	0.0323	1	1
GO:0043068	positive regulation of programmed cell death	4	0.0323	1	1
GO:0043065	positive regulation of apoptotic process	4	0.0323	1	1
GO:1902680	positive regulation of RNA biosynthetic process	4	0.0323	1	1
GO:0032101	regulation of response to external stimulus	3	0.0324	1	1
GO:2001234	negative regulation of apoptotic signaling pathway	3	0.0324	1	1
GO:0071396	cellular response to lipid	3	0.0324	1	1
GO:1901700	response to oxygen-containing compound	7	0.0345	1	1
GO:0045860	positive regulation of protein kinase activity	3	0.0347	1	1
GO:0016192	vesicle-mediated transport	5	0.0356	1	1
GO:0014070	response to organic cyclic compound	5	0.0356	1	1
GO:0007186	G-protein coupled receptor signaling pathway	2	0.0364	1	1
GO:0045834	positive regulation of lipid metabolic process	2	0.0364	1	1
GO:0038093	Fc receptor signaling pathway	2	0.0364	1	1
GO:1903034	regulation of response to wounding	2	0.0364	1	1
GO:0042127	regulation of cell proliferation	5	0.037	1	1
GO:0071407	cellular response to organic cyclic compound	3	0.0371	1	1
GO:0051270	regulation of cellular component movement	3	0.0371	1	1
GO:0050878	regulation of body fluid levels	4	0.0374	1	1
GO:0032269	negative regulation of cellular protein metabolic process	4	0.0374	1	1
GO:1901615	organic hydroxy compound metabolic process	5	0.0384	1	1
GO:0051049	regulation of transport	7	0.0386	1	1
GO:0009314	response to radiation	3	0.0396	1	1
GO:0061564	axon development	3	0.0396	1	1
GO:0016477	cell migration	3	0.0396	1	1
GO:0032535	regulation of cellular component size	2	0.0407	1	1
GO:0015748	organophosphate ester transport	2	0.0407	1	1
GO:0002576	platelet degranulation	2	0.0407	1	1
GO:0009746	response to hexose	2	0.0407	1	1
GO:0009749	response to glucose	2	0.0407	1	1
GO:0006954	inflammatory response	2	0.0407	1	1
GO:0051254	positive regulation of RNA metabolic process	4	0.041	1	1
GO:0032270	positive regulation of cellular protein metabolic process	5	0.0414	1	1
GO:0000302	response to reactive oxygen species	3	0.0422	1	1
GO:0007265	Ras protein signal transduction	3	0.0422	1	1
GO:0044057	regulation of system process	3	0.0422	1	1
GO:0031401	positive regulation of protein modification process	4	0.0429	1	1
GO:0051248	negative regulation of protein metabolic process	4	0.0429	1	1
GO:0051336	regulation of hydrolase activity	5	0.0445	1	1
GO:0048729	tissue morphogenesis	3	0.0449	1	1
GO:0010951	negative regulation of endopeptidase activity	2	0.0453	1	1
GO:0032147	activation of protein kinase activity	2	0.0453	1	1
GO:0010466	negative regulation of peptidase activity	2	0.0453	1	1
GO:0002758	innate immune response-activating signal transduction	2	0.0453	1	1
GO:0002218	activation of innate immune response	2	0.0453	1	1
GO:0031329	regulation of cellular catabolic process	4	0.0469	1	1
GO:0043086	negative regulation of catalytic activity	4	0.0469	1	1
GO:0031400	negative regulation of protein modification process	3	0.0476	1	1
GO:0051247	positive regulation of protein metabolic process	5	0.0477	1	1
GO:0051171	regulation of nitrogen compound metabolic process	8	0.0485	1	1
GO:0034284	response to monosaccharide	2	0.05	1	1
GO:0042180	cellular ketone metabolic process	2	0.05	1	1
GO:0050769	positive regulation of neurogenesis	2	0.05	1	1
GO:0046683	response to organophosphorus	2	0.05	1	1
GO:0034109	homotypic cell-cell adhesion	2	0.05	1	1
GO:0030111	regulation of Wnt signaling pathway	2	0.05	1	1
GO:0030100	regulation of endocytosis	2	0.05	1	1
GO:0048568	embryonic organ development	2	0.05	1	1
GO:0043524	negative regulation of neuron apoptotic process	2	0.05	1	1
GO:0051648	vesicle localization	2	0.05	1	1
GO:0051650	establishment of vesicle localization	2	0.05	1	1
GO:0097305	response to alcohol	3	0.0504	1	1
GO:0009894	regulation of catabolic process	4	0.0532	1	1
GO:0045471	response to ethanol	2	0.0549	1	1
GO:1903362	regulation of cellular protein catabolic process	2	0.0549	1	1
GO:0021700	developmental maturation	2	0.0549	1	1
GO:0007010	cytoskeleton organization	4	0.0553	1	1
GO:0019216	regulation of lipid metabolic process	3	0.0563	1	1
GO:0060627	regulation of vesicle-mediated transport	3	0.0563	1	1
GO:0051223	regulation of protein transport	4	0.0576	1	1
GO:0061061	muscle structure development	3	0.0593	1	1
GO:0010557	positive regulation of macromolecule biosynthetic process	4	0.0599	1	1
GO:0031396	regulation of protein ubiquitination	2	0.0599	1	1
GO:0010975	regulation of neuron projection development	2	0.0599	1	1
GO:0006469	negative regulation of protein kinase activity	2	0.0599	1	1
GO:0001501	skeletal system development	2	0.0599	1	1
GO:0008203	cholesterol metabolic process	2	0.0599	1	1
GO:0045089	positive regulation of innate immune response	2	0.0599	1	1
GO:0009743	response to carbohydrate	2	0.0599	1	1
GO:0019884	antigen processing and presentation of exogenous antigen	2	0.0599	1	1
GO:0038179	neurotrophin signaling pathway	2	0.0599	1	1
GO:0051962	positive regulation of nervous system development	2	0.0599	1	1
GO:0001817	regulation of cytokine production	2	0.0599	1	1
GO:0006955	immune response	4	0.0622	1	1
GO:0055082	cellular chemical homeostasis	4	0.0622	1	1
GO:0030182	neuron differentiation	4	0.0622	1	1
GO:0044092	negative regulation of molecular function	4	0.0622	1	1
GO:0032868	response to insulin	3	0.0625	1	1
GO:0031326	regulation of cellular biosynthetic process	8	0.0648	1	1
GO:0048011	neurotrophin TRK receptor signaling pathway	2	0.0651	1	1
GO:0045861	negative regulation of proteolysis	2	0.0651	1	1
GO:1901215	negative regulation of neuron death	2	0.0651	1	1
GO:0006355	regulation of transcription, DNA-templated	6	0.0665	1	1
GO:0045944	positive regulation of transcription from RNA polymerase II promoter	3	0.069	1	1
GO:0048870	cell motility	3	0.069	1	1
GO:0018193	peptidyl-amino acid modification	3	0.069	1	1
GO:0007264	small GTPase mediated signal transduction	3	0.069	1	1
GO:0051674	localization of cell	3	0.069	1	1
GO:1903506	regulation of nucleic acid-templated transcription	6	0.07	1	1
GO:2001141	regulation of RNA biosynthetic process	6	0.07	1	1
GO:0042542	response to hydrogen peroxide	2	0.0705	1	1
GO:0016337	single organismal cell-cell adhesion	2	0.0705	1	1
GO:0048738	cardiac muscle tissue development	2	0.0705	1	1
GO:0098602	single organism cell adhesion	2	0.0705	1	1
GO:0014074	response to purine-containing compound	2	0.0705	1	1
GO:0090305	nucleic acid phosphodiester bond hydrolysis	2	0.0705	1	1
GO:1903320	regulation of protein modification by small protein conjugation or removal	2	0.0705	1	1
GO:0040008	regulation of growth	3	0.0723	1	1
GO:0019222	regulation of metabolic process	13	0.0741	1	1
GO:0001934	positive regulation of protein phosphorylation	3	0.0758	1	1
GO:0033673	negative regulation of kinase activity	2	0.076	1	1
GO:0001505	regulation of neurotransmitter levels	2	0.076	1	1
GO:0016125	sterol metabolic process	2	0.076	1	1
GO:0044089	positive regulation of cellular component biogenesis	2	0.076	1	1
GO:0009725	response to hormone	5	0.0763	1	1
GO:0006357	regulation of transcription from RNA polymerase II promoter	4	0.0772	1	1
GO:0006811	ion transport	6	0.0792	1	1
GO:0008284	positive regulation of cell proliferation	3	0.0793	1	1
GO:0034097	response to cytokine	3	0.0793	1	1
GO:0007166	cell surface receptor signaling pathway	5	0.0807	1	1
GO:0031349	positive regulation of defense response	2	0.0816	1	1
GO:0006081	cellular aldehyde metabolic process	2	0.0816	1	1
GO:0045088	regulation of innate immune response	2	0.0816	1	1
GO:0033500	carbohydrate homeostasis	2	0.0816	1	1
GO:0042176	regulation of protein catabolic process	2	0.0816	1	1
GO:0042593	glucose homeostasis	2	0.0816	1	1
GO:0090276	regulation of peptide hormone secretion	2	0.0816	1	1
GO:0002791	regulation of peptide secretion	2	0.0816	1	1
GO:0090066	regulation of anatomical structure size	2	0.0816	1	1
GO:0009416	response to light stimulus	2	0.0816	1	1
GO:0070201	regulation of establishment of protein localization	4	0.0826	1	1
GO:0002684	positive regulation of immune system process	3	0.0829	1	1
GO:0042221	response to chemical	11	0.0831	1	1
GO:0048545	response to steroid hormone	3	0.0865	1	1
GO:0048638	regulation of developmental growth	2	0.0874	1	1
GO:0051252	regulation of RNA metabolic process	6	0.0891	1	1
GO:1903530	regulation of secretion by cell	3	0.0902	1	1
GO:0044085	cellular component biogenesis	8	0.0907	1	1
GO:0080134	regulation of response to stress	4	0.0911	1	1
GO:0002009	morphogenesis of an epithelium	2	0.0933	1	1
GO:0032496	response to lipopolysaccharide	2	0.0933	1	1
GO:0002768	immune response-regulating cell surface receptor signaling pathway	2	0.0933	1	1
GO:0048598	embryonic morphogenesis	2	0.0933	1	1
GO:0002237	response to molecule of bacterial origin	2	0.0933	1	1
GO:0071417	cellular response to organonitrogen compound	3	0.094	1	1
GO:0007275	multicellular organismal development	10	0.0943	1	1
GO:0046883	regulation of hormone secretion	2	0.0993	1	1
GO:0043270	positive regulation of ion transport	2	0.0993	1	1
GO:0044708	single-organism behavior	2	0.0993	1	1
GO:0002757	immune response-activating signal transduction	2	0.0993	1	1
GO:0019882	antigen processing and presentation	2	0.0993	1	1
GO:0090087	regulation of peptide transport	2	0.0993	1	1
GO:0032268	regulation of cellular protein metabolic process	6	0.0997	1	1
GO:0051046	regulation of secretion	3	0.102	1	1
GO:0030162	regulation of proteolysis	3	0.102	1	1
GO:0051726	regulation of cell cycle	3	0.102	1	1
GO:0010605	negative regulation of macromolecule metabolic process	5	0.102	1	1
GO:0006874	cellular calcium ion homeostasis	2	0.105	1	1
GO:0072503	cellular divalent inorganic cation homeostasis	2	0.105	1	1
GO:0030334	regulation of cell migration	2	0.105	1	1
GO:1903532	positive regulation of secretion by cell	2	0.105	1	1
GO:0043523	regulation of neuron apoptotic process	2	0.105	1	1
GO:0050865	regulation of cell activation	2	0.105	1	1
GO:2001233	regulation of apoptotic signaling pathway	3	0.106	1	1
GO:0048646	anatomical structure formation involved in morphogenesis	3	0.11	1	1
GO:1901699	cellular response to nitrogen compound	3	0.11	1	1
GO:0072507	divalent inorganic cation homeostasis	2	0.112	1	1
GO:0001933	negative regulation of protein phosphorylation	2	0.112	1	1
GO:0055074	calcium ion homeostasis	2	0.112	1	1
GO:0002253	activation of immune response	2	0.112	1	1
GO:0010243	response to organonitrogen compound	4	0.116	1	1
GO:0051047	positive regulation of secretion	2	0.118	1	1
GO:0043254	regulation of protein complex assembly	2	0.118	1	1
GO:0003013	circulatory system process	2	0.118	1	1
GO:0008015	blood circulation	2	0.118	1	1
GO:0043434	response to peptide hormone	3	0.118	1	1
GO:1901652	response to peptide	3	0.118	1	1
GO:0030030	cell projection organization	3	0.118	1	1
GO:0051130	positive regulation of cellular component organization	4	0.119	1	1
GO:0022607	cellular component assembly	7	0.119	1	1
GO:0009892	negative regulation of metabolic process	6	0.123	1	1
GO:0045786	negative regulation of cell cycle	2	0.124	1	1
GO:0030036	actin cytoskeleton organization	2	0.124	1	1
GO:0051656	establishment of organelle localization	2	0.124	1	1
GO:0051246	regulation of protein metabolic process	6	0.13	1	1
GO:0072593	reactive oxygen species metabolic process	2	0.131	1	1
GO:0010564	regulation of cell cycle process	2	0.131	1	1
GO:0032869	cellular response to insulin stimulus	2	0.131	1	1
GO:1901214	regulation of neuron death	2	0.131	1	1
GO:0032880	regulation of protein localization	4	0.132	1	1
GO:0031324	negative regulation of cellular metabolic process	5	0.135	1	1
GO:0010038	response to metal ion	3	0.135	1	1
GO:0007420	brain development	3	0.135	1	1
GO:0046474	glycerophospholipid biosynthetic process	2	0.137	1	1
GO:0051348	negative regulation of transferase activity	2	0.137	1	1
GO:1901698	response to nitrogen compound	4	0.143	1	1
GO:0031344	regulation of cell projection organization	2	0.144	1	1
GO:2000116	regulation of cysteine-type endopeptidase activity	2	0.144	1	1
GO:0006820	anion transport	3	0.144	1	1
GO:0010608	posttranscriptional regulation of gene expression	3	0.144	1	1
GO:0071840	cellular component organization or biogenesis	15	0.146	1	1
GO:0060322	head development	3	0.149	1	1
GO:0043281	regulation of cysteine-type endopeptidase activity involved in apoptotic process	2	0.151	1	1
GO:0048732	gland development	2	0.151	1	1
GO:0050778	positive regulation of immune response	2	0.151	1	1
GO:0010506	regulation of autophagy	2	0.157	1	1
GO:0007155	cell adhesion	2	0.157	1	1
GO:0006869	lipid transport	2	0.157	1	1
GO:0001101	response to acid chemical	2	0.157	1	1
GO:0033157	regulation of intracellular protein transport	2	0.157	1	1
GO:0009617	response to bacterium	2	0.157	1	1
GO:0022610	biological adhesion	2	0.157	1	1
GO:0071345	cellular response to cytokine stimulus	2	0.157	1	1
GO:0051222	positive regulation of protein transport	2	0.157	1	1
GO:0051640	organelle localization	2	0.157	1	1
GO:0051345	positive regulation of hydrolase activity	3	0.158	1	1
GO:0071466	cellular response to xenobiotic stimulus	2	0.164	1	1
GO:0006805	xenobiotic metabolic process	2	0.164	1	1
GO:0042326	negative regulation of phosphorylation	2	0.164	1	1
GO:0019725	cellular homeostasis	4	0.164	1	1
GO:2000112	regulation of cellular macromolecule biosynthetic process	6	0.165	1	1
GO:1902532	negative regulation of intracellular signal transduction	2	0.171	1	1
GO:0008654	phospholipid biosynthetic process	2	0.171	1	1
GO:0006935	chemotaxis	2	0.171	1	1
GO:0010565	regulation of cellular ketone metabolic process	2	0.171	1	1
GO:0006650	glycerophospholipid metabolic process	2	0.171	1	1
GO:0060255	regulation of macromolecule metabolic process	9	0.172	1	1
GO:0065008	regulation of biological quality	9	0.175	1	1
GO:0009605	response to external stimulus	5	0.175	1	1
GO:0006887	exocytosis	2	0.178	1	1
GO:0007610	behavior	2	0.178	1	1
GO:0009410	response to xenobiotic stimulus	2	0.178	1	1
GO:0010556	regulation of macromolecule biosynthetic process	6	0.182	1	1
GO:0048878	chemical homeostasis	4	0.184	1	1
GO:0009636	response to toxic substance	2	0.185	1	1
GO:0048812	neuron projection morphogenesis	2	0.185	1	1
GO:1901617	organic hydroxy compound biosynthetic process	2	0.185	1	1
GO:0030097	hemopoiesis	2	0.185	1	1
GO:0044767	single-organism developmental process	10	0.188	1	1
GO:0048608	reproductive structure development	2	0.192	1	1
GO:0010876	lipid localization	2	0.192	1	1
GO:0036293	response to decreased oxygen levels	2	0.192	1	1
GO:0070482	response to oxygen levels	2	0.192	1	1
GO:0052548	regulation of endopeptidase activity	2	0.192	1	1
GO:0001666	response to hypoxia	2	0.192	1	1
GO:0030029	actin filament-based process	2	0.192	1	1
GO:0022402	cell cycle process	3	0.196	1	1
GO:0061458	reproductive system development	2	0.199	1	1
GO:0043009	chordate embryonic development	2	0.199	1	1
GO:1901653	cellular response to peptide	2	0.199	1	1
GO:0071375	cellular response to peptide hormone stimulus	2	0.199	1	1
GO:0032989	cellular component morphogenesis	3	0.201	1	1
GO:0051179	localization	11	0.203	1	1
GO:0052547	regulation of peptidase activity	2	0.206	1	1
GO:0007568	aging	2	0.206	1	1
GO:0048534	hematopoietic or lymphoid organ development	2	0.206	1	1
GO:0040011	locomotion	3	0.206	1	1
GO:0016043	cellular component organization	14	0.208	1	1
GO:0044707	single-multicellular organism process	11	0.209	1	1
GO:0060341	regulation of cellular localization	4	0.212	1	1
GO:0032502	developmental process	10	0.213	1	1
GO:0009792	embryo development ending in birth or egg hatching	2	0.213	1	1
GO:0045936	negative regulation of phosphate metabolic process	2	0.213	1	1
GO:0045017	glycerolipid biosynthetic process	2	0.213	1	1
GO:0010035	response to inorganic substance	3	0.216	1	1
GO:0043412	macromolecule modification	5	0.22	1	1
GO:0002520	immune system development	2	0.22	1	1
GO:1903649	regulation of cytoplasmic transport	2	0.22	1	1
GO:0048858	cell projection morphogenesis	2	0.22	1	1
GO:0048856	anatomical structure development	9	0.223	1	1
GO:0032501	multicellular organismal process	11	0.223	1	1
GO:0048468	cell development	4	0.224	1	1
GO:0044702	single organism reproductive process	3	0.237	1	1
GO:0034645	cellular macromolecule biosynthetic process	7	0.239	1	1
GO:0043648	dicarboxylic acid metabolic process	2	0.242	1	1
GO:0006644	phospholipid metabolic process	2	0.242	1	1
GO:1903047	mitotic cell cycle process	2	0.249	1	1
GO:1902580	single-organism cellular localization	4	0.253	1	1
GO:0032787	monocarboxylic acid metabolic process	4	0.253	1	1
GO:0009059	macromolecule biosynthetic process	7	0.254	1	1
GO:0043269	regulation of ion transport	2	0.256	1	1
GO:0006366	transcription from RNA polymerase II promoter	2	0.256	1	1
GO:0009888	tissue development	4	0.258	1	1
GO:0022414	reproductive process	3	0.258	1	1
GO:0031175	neuron projection development	2	0.27	1	1
GO:0006875	cellular metal ion homeostasis	2	0.285	1	1
GO:0006464	cellular protein modification process	4	0.288	1	1
GO:0031323	regulation of cellular metabolic process	9	0.289	1	1
GO:0005975	carbohydrate metabolic process	3	0.29	1	1
GO:0009058	biosynthetic process	11	0.291	1	1
GO:0046486	glycerolipid metabolic process	2	0.292	1	1
GO:0032940	secretion by cell	2	0.292	1	1
GO:0051241	negative regulation of multicellular organismal process	2	0.292	1	1
GO:0050789	regulation of biological process	14	0.295	1	1
GO:0000278	mitotic cell cycle	2	0.299	1	1
GO:0003006	developmental process involved in reproduction	2	0.299	1	1
GO:0050896	response to stimulus	12	0.303	1	1
GO:0007049	cell cycle	3	0.306	1	1
GO:0033036	macromolecule localization	6	0.306	1	1
GO:0000902	cell morphogenesis	2	0.306	1	1
GO:0008104	protein localization	5	0.31	1	1
GO:0032990	cell part morphogenesis	2	0.314	1	1
GO:0015711	organic anion transport	2	0.314	1	1
GO:0043207	response to external biotic stimulus	2	0.328	1	1
GO:0051707	response to other organism	2	0.328	1	1
GO:0032870	cellular response to hormone stimulus	2	0.328	1	1
GO:0030003	cellular cation homeostasis	2	0.328	1	1
GO:0080090	regulation of primary metabolic process	8	0.332	1	1
GO:0072657	protein localization to membrane	2	0.335	1	1
GO:0009607	response to biotic stimulus	2	0.335	1	1
GO:1903827	regulation of cellular protein localization	2	0.335	1	1
GO:0006873	cellular ion homeostasis	2	0.342	1	1
GO:0051172	negative regulation of nitrogen compound metabolic process	2	0.349	1	1
GO:0009890	negative regulation of biosynthetic process	2	0.349	1	1
GO:0050794	regulation of cellular process	13	0.351	1	1
GO:0046903	secretion	2	0.356	1	1
GO:0009790	embryo development	2	0.356	1	1
GO:0010629	negative regulation of gene expression	2	0.363	1	1
GO:0044249	cellular biosynthetic process	10	0.368	1	1
GO:0055065	metal ion homeostasis	2	0.371	1	1
GO:0090304	nucleic acid metabolic process	6	0.381	1	1
GO:0071702	organic substance transport	6	0.381	1	1
GO:0010638	positive regulation of organelle organization	2	0.384	1	1
GO:0048666	neuron development	2	0.391	1	1
GO:0032386	regulation of intracellular transport	2	0.391	1	1
GO:0042493	response to drug	2	0.398	1	1
GO:0006979	response to oxidative stress	2	0.398	1	1
GO:0015031	protein transport	4	0.405	1	1
GO:0051649	establishment of localization in cell	6	0.418	1	1
GO:0055080	cation homeostasis	2	0.426	1	1
GO:0045184	establishment of protein localization	4	0.427	1	1
GO:0006351	transcription, DNA-templated	3	0.429	1	1
GO:0065003	macromolecular complex assembly	4	0.432	1	1
GO:0016070	RNA metabolic process	5	0.437	1	1
GO:0098771	inorganic ion homeostasis	2	0.439	1	1
GO:0042592	homeostatic process	4	0.441	1	1
GO:0065007	biological regulation	14	0.442	1	1
GO:0006793	phosphorus metabolic process	6	0.443	1	1
GO:0006996	organelle organization	9	0.449	1	1
GO:0006508	proteolysis	2	0.452	1	1
GO:0006915	apoptotic process	3	0.455	1	1
GO:0044712	single-organism catabolic process	4	0.458	1	1
GO:0012501	programmed cell death	3	0.47	1	1
GO:0044765	single-organism transport	8	0.471	1	1
GO:1901566	organonitrogen compound biosynthetic process	3	0.475	1	1
GO:0050801	ion homeostasis	2	0.478	1	1
GO:0008219	cell death	3	0.48	1	1
GO:0055114	oxidation-reduction process	7	0.488	1	1
GO:0044260	cellular macromolecule metabolic process	10	0.489	1	1
GO:0016265	death	3	0.49	1	1
GO:0006810	transport	8	0.493	1	1
GO:0051234	establishment of localization	8	0.496	1	1
GO:0051641	cellular localization	6	0.497	1	1
GO:0060429	epithelium development	2	0.497	1	1
GO:0044255	cellular lipid metabolic process	3	0.505	1	1
GO:0006950	response to stress	6	0.507	1	1
GO:1902578	single-organism localization	8	0.508	1	1
GO:0006790	sulfur compound metabolic process	2	0.51	1	1
GO:0008610	lipid biosynthetic process	2	0.516	1	1
GO:0022411	cellular component disassembly	3	0.53	1	1
GO:1901576	organic substance biosynthetic process	9	0.533	1	1
GO:0006812	cation transport	2	0.552	1	1
GO:0006796	phosphate-containing compound metabolic process	5	0.567	1	1
GO:0032774	RNA biosynthetic process	3	0.577	1	1
GO:1901575	organic substance catabolic process	5	0.581	1	1
GO:1901565	organonitrogen compound catabolic process	2	0.586	1	1
GO:0016032	viral process	2	0.586	1	1
GO:0009057	macromolecule catabolic process	2	0.591	1	1
GO:0044764	multi-organism cellular process	2	0.597	1	1
GO:0033365	protein localization to organelle	2	0.597	1	1
GO:0090407	organophosphate biosynthetic process	2	0.597	1	1
GO:0033554	cellular response to stress	3	0.599	1	1
GO:1901362	organic cyclic compound biosynthetic process	5	0.602	1	1
GO:0019752	carboxylic acid metabolic process	4	0.604	1	1
GO:0046483	heterocycle metabolic process	8	0.608	1	1
GO:0006725	cellular aromatic compound metabolic process	8	0.611	1	1
GO:0044711	single-organism biosynthetic process	6	0.619	1	1
GO:1902582	single-organism intracellular transport	4	0.619	1	1
GO:0008150	biological_process	16	0.627	1	1
GO:0044282	small molecule catabolic process	2	0.628	1	1
GO:0006139	nucleobase-containing compound metabolic process	7	0.63	1	1
GO:0046907	intracellular transport	4	0.652	1	1
GO:0055085	transmembrane transport	3	0.658	1	1
GO:0044419	interspecies interaction between organisms	2	0.663	1	1
GO:0044403	symbiosis, encompassing mutualism through parasitism	2	0.663	1	1
GO:0044281	small molecule metabolic process	8	0.672	1	1
GO:0010467	gene expression	5	0.672	1	1
GO:0006807	nitrogen compound metabolic process	10	0.674	1	1
GO:0009987	cellular process	18	0.68	1	1
GO:0003008	system process	2	0.681	1	1
GO:0019438	aromatic compound biosynthetic process	4	0.683	1	1
GO:0018130	heterocycle biosynthetic process	4	0.69	1	1
GO:0016482	cytoplasmic transport	2	0.695	1	1
GO:0007005	mitochondrion organization	4	0.703	1	1
GO:1901360	organic cyclic compound metabolic process	8	0.727	1	1
GO:0044271	cellular nitrogen compound biosynthetic process	4	0.728	1	1
GO:0044699	single-organism process	17	0.729	1	1
GO:0033043	regulation of organelle organization	2	0.736	1	1
GO:0051704	multi-organism process	4	0.737	1	1
GO:0044763	single-organism cellular process	17	0.745	1	1
GO:0044267	cellular protein metabolic process	5	0.747	1	1
GO:0019637	organophosphate metabolic process	3	0.751	1	1
GO:0044248	cellular catabolic process	4	0.754	1	1
GO:0043933	macromolecular complex subunit organization	5	0.755	1	1
GO:0061024	membrane organization	2	0.758	1	1
GO:1902589	single-organism organelle organization	4	0.784	1	1
GO:0034654	nucleobase-containing compound biosynthetic process	3	0.787	1	1
GO:0043170	macromolecule metabolic process	8	0.788	1	1
GO:0034613	cellular protein localization	2	0.808	1	1
GO:0070727	cellular macromolecule localization	2	0.811	1	1
GO:0009056	catabolic process	4	0.815	1	1
GO:0043436	oxoacid metabolic process	3	0.816	1	1
GO:0044710	single-organism metabolic process	10	0.82	1	1
GO:0006082	organic acid metabolic process	3	0.821	1	1
GO:0034641	cellular nitrogen compound metabolic process	8	0.828	1	1
GO:0044237	cellular metabolic process	13	0.852	1	1
GO:0008152	metabolic process	12	0.906	1	1
GO:0071822	protein complex subunit organization	3	0.928	1	1
GO:1901564	organonitrogen compound metabolic process	3	0.963	1	1
GO:0019538	protein metabolic process	3	0.967	1	1
GO:0071704	organic substance metabolic process	9	0.985	1	1
GO:0044238	primary metabolic process	8	0.992	1	1
GO:0035583	sequestering of TGFbeta in extracellular matrix	1	1	1	1
GO:0035581	sequestering of extracellular ligand from receptor	1	1	1	1
GO:0035582	sequestering of BMP in extracellular matrix	1	1	1	1
GO:0048644	muscle organ morphogenesis	1	1	1	1
GO:1903073	negative regulation of death-inducing signaling complex assembly	1	1	1	1
GO:0045761	regulation of adenylate cyclase activity	1	1	1	1
GO:0003229	ventricular cardiac muscle tissue development	1	1	1	1
GO:0002521	leukocyte differentiation	1	1	1	1
GO:0048639	positive regulation of developmental growth	1	1	1	1
GO:0000075	cell cycle checkpoint	1	1	1	1
GO:0000077	DNA damage checkpoint	1	1	1	1
GO:0003230	cardiac atrium development	1	1	1	1
GO:0045732	positive regulation of protein catabolic process	1	1	1	1
GO:0030819	positive regulation of cAMP biosynthetic process	1	1	1	1
GO:1903053	regulation of extracellular matrix organization	1	1	1	1
GO:1903051	negative regulation of proteolysis involved in cellular protein catabolic process	1	1	1	1
GO:0007190	activation of adenylate cyclase activity	1	1	1	1
GO:0051090	regulation of sequence-specific DNA binding transcription factor activity	1	1	1	1
GO:1903050	regulation of proteolysis involved in cellular protein catabolic process	1	1	1	1
GO:0051091	positive regulation of sequence-specific DNA binding transcription factor activity	1	1	1	1
GO:0048667	cell morphogenesis involved in neuron differentiation	1	1	1	1
GO:0030817	regulation of cAMP biosynthetic process	1	1	1	1
GO:0000041	transition metal ion transport	1	1	1	1
GO:0030816	positive regulation of cAMP metabolic process	1	1	1	1
GO:0030814	regulation of cAMP metabolic process	1	1	1	1
GO:0002504	antigen processing and presentation of peptide or polysaccharide antigen via MHC class II	1	1	1	1
GO:0045723	positive regulation of fatty acid biosynthetic process	1	1	1	1
GO:0051099	positive regulation of binding	1	1	1	1
GO:0051098	regulation of binding	1	1	1	1
GO:0045727	positive regulation of translation	1	1	1	1
GO:0048660	regulation of smooth muscle cell proliferation	1	1	1	1
GO:0048661	positive regulation of smooth muscle cell proliferation	1	1	1	1
GO:0030826	regulation of cGMP biosynthetic process	1	1	1	1
GO:0030825	positive regulation of cGMP metabolic process	1	1	1	1
GO:0030828	positive regulation of cGMP biosynthetic process	1	1	1	1
GO:0009308	amine metabolic process	1	1	1	1
GO:2000021	regulation of ion homeostasis	1	1	1	1
GO:0030823	regulation of cGMP metabolic process	1	1	1	1
GO:0018963	phthalate metabolic process	1	1	1	1
GO:0010901	regulation of very-low-density lipoprotein particle remodeling	1	1	1	1
GO:0010903	negative regulation of very-low-density lipoprotein particle remodeling	1	1	1	1
GO:0006412	translation	1	1	1	1
GO:0006413	translational initiation	1	1	1	1
GO:2000045	regulation of G1/S transition of mitotic cell cycle	1	1	1	1
GO:0006414	translational elongation	1	1	1	1
GO:0018958	phenol-containing compound metabolic process	1	1	1	1
GO:0042537	benzene-containing compound metabolic process	1	1	1	1
GO:0030431	sleep	1	1	1	1
GO:0030433	ER-associated ubiquitin-dependent protein catabolic process	1	1	1	1
GO:0045787	positive regulation of cell cycle	1	1	1	1
GO:0031345	negative regulation of cell projection organization	1	1	1	1
GO:0031348	negative regulation of defense response	1	1	1	1
GO:0051043	regulation of membrane protein ectodomain proteolysis	1	1	1	1
GO:0051044	positive regulation of membrane protein ectodomain proteolysis	1	1	1	1
GO:0051048	negative regulation of secretion	1	1	1	1
GO:0045773	positive regulation of axon extension	1	1	1	1
GO:0003215	cardiac right ventricle morphogenesis	1	1	1	1
GO:0097114	N-methyl-D-aspartate receptor clustering	1	1	1	1
GO:0097113	alpha-amino-3-hydroxy-5-methyl-4-isoxazole propionate selective glutamate receptor clustering	1	1	1	1
GO:0000086	G2/M transition of mitotic cell cycle	1	1	1	1
GO:0030855	epithelial cell differentiation	1	1	1	1
GO:0031330	negative regulation of cellular catabolic process	1	1	1	1
GO:1903094	negative regulation of protein K48-linked deubiquitination	1	1	1	1
GO:0051055	negative regulation of lipid biosynthetic process	1	1	1	1
GO:0051057	positive regulation of small GTPase mediated signal transduction	1	1	1	1
GO:0045764	positive regulation of cellular amino acid metabolic process	1	1	1	1
GO:0045762	positive regulation of adenylate cyclase activity	1	1	1	1
GO:0042559	pteridine-containing compound biosynthetic process	1	1	1	1
GO:0003207	cardiac chamber formation	1	1	1	1
GO:0003209	cardiac atrium morphogenesis	1	1	1	1
GO:0000096	sulfur amino acid metabolic process	1	1	1	1
GO:0003211	cardiac ventricle formation	1	1	1	1
GO:0031327	negative regulation of cellular biosynthetic process	1	1	1	1
GO:0009855	determination of bilateral symmetry	1	1	1	1
GO:0019058	viral life cycle	1	1	1	1
GO:0072175	epithelial tube formation	1	1	1	1
GO:0010948	negative regulation of cell cycle process	1	1	1	1
GO:0006836	neurotransmitter transport	1	1	1	1
GO:0006839	mitochondrial transport	1	1	1	1
GO:0006089	lactate metabolic process	1	1	1	1
GO:0072578	neurotransmitter-gated ion channel clustering	1	1	1	1
GO:0019068	virion assembly	1	1	1	1
GO:0072189	ureter development	1	1	1	1
GO:0043588	skin development	1	1	1	1
GO:0097164	ammonium ion metabolic process	1	1	1	1
GO:0050996	positive regulation of lipid catabolic process	1	1	1	1
GO:0035113	embryonic appendage morphogenesis	1	1	1	1
GO:0033240	positive regulation of cellular amine metabolic process	1	1	1	1
GO:0046085	adenosine metabolic process	1	1	1	1
GO:0050994	regulation of lipid catabolic process	1	1	1	1
GO:0080135	regulation of cellular response to stress	1	1	1	1
GO:1902998	positive regulation of neurofibrillary tangle assembly	1	1	1	1
GO:0010927	cellular component assembly involved in morphogenesis	1	1	1	1
GO:1902999	negative regulation of phospholipid efflux	1	1	1	1
GO:1902996	regulation of neurofibrillary tangle assembly	1	1	1	1
GO:1902995	positive regulation of phospholipid efflux	1	1	1	1
GO:1902992	negative regulation of amyloid precursor protein catabolic process	1	1	1	1
GO:0010921	regulation of phosphatase activity	1	1	1	1
GO:0034762	regulation of transmembrane transport	1	1	1	1
GO:0033233	regulation of protein sumoylation	1	1	1	1
GO:1902991	regulation of amyloid precursor protein catabolic process	1	1	1	1
GO:0033234	negative regulation of protein sumoylation	1	1	1	1
GO:0034764	positive regulation of transmembrane transport	1	1	1	1
GO:0046464	acylglycerol catabolic process	1	1	1	1
GO:0033238	regulation of cellular amine metabolic process	1	1	1	1
GO:0006069	ethanol oxidation	1	1	1	1
GO:0072594	establishment of protein localization to organelle	1	1	1	1
GO:0006068	ethanol catabolic process	1	1	1	1
GO:0006415	translational termination	1	1	1	1
GO:0006417	regulation of translation	1	1	1	1
GO:0006826	iron ion transport	1	1	1	1
GO:0035115	embryonic forelimb morphogenesis	1	1	1	1
GO:0046470	phosphatidylcholine metabolic process	1	1	1	1
GO:0009396	folic acid-containing compound biosynthetic process	1	1	1	1
GO:0003289	atrial septum primum morphogenesis	1	1	1	1
GO:0003283	atrial septum development	1	1	1	1
GO:0003284	septum primum development	1	1	1	1
GO:0003281	ventricular septum development	1	1	1	1
GO:0006886	intracellular protein transport	1	1	1	1
GO:0046434	organophosphate catabolic process	1	1	1	1
GO:0043552	positive regulation of phosphatidylinositol 3-kinase activity	1	1	1	1
GO:0043551	regulation of phosphatidylinositol 3-kinase activity	1	1	1	1
GO:0003279	cardiac septum development	1	1	1	1
GO:0006892	post-Golgi vesicle-mediated transport	1	1	1	1
GO:0043550	regulation of lipid kinase activity	1	1	1	1
GO:0043547	positive regulation of GTPase activity	1	1	1	1
GO:0010970	microtubule-based transport	1	1	1	1
GO:0045321	leukocyte activation	1	1	1	1
GO:0010977	negative regulation of neuron projection development	1	1	1	1
GO:0036155	acylglycerol acyl-chain remodeling	1	1	1	1
GO:0046040	IMP metabolic process	1	1	1	1
GO:0007159	leukocyte cell-cell adhesion	1	1	1	1
GO:0060416	response to growth hormone	1	1	1	1
GO:0060415	muscle tissue morphogenesis	1	1	1	1
GO:0060413	atrial septum morphogenesis	1	1	1	1
GO:0060412	ventricular septum morphogenesis	1	1	1	1
GO:0060411	cardiac septum morphogenesis	1	1	1	1
GO:0006026	aminoglycan catabolic process	1	1	1	1
GO:0006027	glycosaminoglycan catabolic process	1	1	1	1
GO:0097191	extrinsic apoptotic signaling pathway	1	1	1	1
GO:0033273	response to vitamin	1	1	1	1
GO:0097190	apoptotic signaling pathway	1	1	1	1
GO:0006023	aminoglycan biosynthetic process	1	1	1	1
GO:0006024	glycosaminoglycan biosynthetic process	1	1	1	1
GO:0033275	actin-myosin filament sliding	1	1	1	1
GO:1901799	negative regulation of proteasomal protein catabolic process	1	1	1	1
GO:0006461	protein complex assembly	1	1	1	1
GO:0007160	cell-matrix adhesion	1	1	1	1
GO:0048193	Golgi vesicle transport	1	1	1	1
GO:0007169	transmembrane receptor protein tyrosine kinase signaling pathway	1	1	1	1
GO:0007167	enzyme linked receptor protein signaling pathway	1	1	1	1
GO:0060047	heart contraction	1	1	1	1
GO:0010898	positive regulation of triglyceride catabolic process	1	1	1	1
GO:0010896	regulation of triglyceride catabolic process	1	1	1	1
GO:0010894	negative regulation of steroid biosynthetic process	1	1	1	1
GO:0060048	cardiac muscle contraction	1	1	1	1
GO:0043624	cellular protein complex disassembly	1	1	1	1
GO:0031076	embryonic camera-type eye development	1	1	1	1
GO:0032956	regulation of actin cytoskeleton organization	1	1	1	1
GO:0022408	negative regulation of cell-cell adhesion	1	1	1	1
GO:1902930	regulation of alcohol biosynthetic process	1	1	1	1
GO:1902931	negative regulation of alcohol biosynthetic process	1	1	1	1
GO:0022404	molting cycle process	1	1	1	1
GO:0043632	modification-dependent macromolecule catabolic process	1	1	1	1
GO:0022405	hair cycle process	1	1	1	1
GO:0035999	tetrahydrofolate interconversion	1	1	1	1
GO:0050931	pigment cell differentiation	1	1	1	1
GO:0001504	neurotransmitter uptake	1	1	1	1
GO:0010498	proteasomal protein catabolic process	1	1	1	1
GO:0010873	positive regulation of cholesterol esterification	1	1	1	1
GO:0010872	regulation of cholesterol esterification	1	1	1	1
GO:0035966	response to topologically incorrect protein	1	1	1	1
GO:0035967	cellular response to topologically incorrect protein	1	1	1	1
GO:0050926	regulation of positive chemotaxis	1	1	1	1
GO:0010875	positive regulation of cholesterol efflux	1	1	1	1
GO:0050927	positive regulation of positive chemotaxis	1	1	1	1
GO:0010874	regulation of cholesterol efflux	1	1	1	1
GO:0050921	positive regulation of chemotaxis	1	1	1	1
GO:0006105	succinate metabolic process	1	1	1	1
GO:0050920	regulation of chemotaxis	1	1	1	1
GO:0006104	succinyl-CoA metabolic process	1	1	1	1
GO:0072512	trivalent inorganic cation transport	1	1	1	1
GO:0060070	canonical Wnt signaling pathway	1	1	1	1
GO:0034310	primary alcohol catabolic process	1	1	1	1
GO:0006396	RNA processing	1	1	1	1
GO:0050919	negative chemotaxis	1	1	1	1
GO:0043653	mitochondrial fragmentation involved in apoptotic process	1	1	1	1
GO:1901361	organic cyclic compound catabolic process	1	1	1	1
GO:0072521	purine-containing compound metabolic process	1	1	1	1
GO:0042904	9-cis-retinoic acid biosynthetic process	1	1	1	1
GO:0034309	primary alcohol biosynthetic process	1	1	1	1
GO:0072523	purine-containing compound catabolic process	1	1	1	1
GO:1902903	regulation of fibril organization	1	1	1	1
GO:0035136	forelimb morphogenesis	1	1	1	1
GO:0051591	response to cAMP	1	1	1	1
GO:0051583	dopamine uptake involved in synaptic transmission	1	1	1	1
GO:0071827	plasma lipoprotein particle organization	1	1	1	1
GO:0071830	triglyceride-rich lipoprotein particle clearance	1	1	1	1
GO:0043241	protein complex disassembly	1	1	1	1
GO:0051592	response to calcium ion	1	1	1	1
GO:0016310	phosphorylation	1	1	1	1
GO:0060081	membrane hyperpolarization	1	1	1	1
GO:0021782	glial cell development	1	1	1	1
GO:0016311	dephosphorylation	1	1	1	1
GO:0007623	circadian rhythm	1	1	1	1
GO:0007622	rhythmic behavior	1	1	1	1
GO:0060485	mesenchyme development	1	1	1	1
GO:0022410	circadian sleep/wake cycle process	1	1	1	1
GO:0043604	amide biosynthetic process	1	1	1	1
GO:0042053	regulation of dopamine metabolic process	1	1	1	1
GO:1902958	positive regulation of mitochondrial electron transport, NADH to ubiquinone	1	1	1	1
GO:0032970	regulation of actin filament-based process	1	1	1	1
GO:0032148	activation of protein kinase B activity	1	1	1	1
GO:0008206	bile acid metabolic process	1	1	1	1
GO:0090101	negative regulation of transmembrane receptor protein serine/threonine kinase signaling pathway	1	1	1	1
GO:0035162	embryonic hemopoiesis	1	1	1	1
GO:0071806	protein transmembrane transport	1	1	1	1
GO:0002138	retinoic acid biosynthetic process	1	1	1	1
GO:0008202	steroid metabolic process	1	1	1	1
GO:0032543	mitochondrial translation	1	1	1	1
GO:0097237	cellular response to toxic substance	1	1	1	1
GO:0035148	tube formation	1	1	1	1
GO:0008209	androgen metabolic process	1	1	1	1
GO:1902003	regulation of beta-amyloid formation	1	1	1	1
GO:1902004	positive regulation of beta-amyloid formation	1	1	1	1
GO:1902951	negative regulation of dendritic spine maintenance	1	1	1	1
GO:1902952	positive regulation of dendritic spine maintenance	1	1	1	1
GO:0043616	keratinocyte proliferation	1	1	1	1
GO:0043615	astrocyte cell migration	1	1	1	1
GO:1902956	regulation of mitochondrial electron transport, NADH to ubiquinone	1	1	1	1
GO:1902947	regulation of tau-protein kinase activity	1	1	1	1
GO:0008210	estrogen metabolic process	1	1	1	1
GO:0071404	cellular response to low-density lipoprotein particle stimulus	1	1	1	1
GO:0032984	macromolecular complex disassembly	1	1	1	1
GO:0071402	cellular response to lipoprotein particle stimulus	1	1	1	1
GO:0035150	regulation of tube size	1	1	1	1
GO:1900221	regulation of beta-amyloid clearance	1	1	1	1
GO:2001057	reactive nitrogen species metabolic process	1	1	1	1
GO:0009799	specification of symmetry	1	1	1	1
GO:0009791	post-embryonic development	1	1	1	1
GO:0042069	regulation of catecholamine metabolic process	1	1	1	1
GO:0043271	negative regulation of ion transport	1	1	1	1
GO:0016339	calcium-dependent cell-cell adhesion via plasma membrane cell adhesion molecules	1	1	1	1
GO:0071867	response to monoamine	1	1	1	1
GO:0071869	response to catecholamine	1	1	1	1
GO:0071868	cellular response to monoamine stimulus	1	1	1	1
GO:0034367	macromolecular complex remodeling	1	1	1	1
GO:0043279	response to alkaloid	1	1	1	1
GO:0044321	response to leptin	1	1	1	1
GO:0034369	plasma lipoprotein particle remodeling	1	1	1	1
GO:0042058	regulation of epidermal growth factor receptor signaling pathway	1	1	1	1
GO:0051149	positive regulation of muscle cell differentiation	1	1	1	1
GO:0071872	cellular response to epinephrine stimulus	1	1	1	1
GO:0034374	low-density lipoprotein particle remodeling	1	1	1	1
GO:0071871	response to epinephrine	1	1	1	1
GO:0071870	cellular response to catecholamine stimulus	1	1	1	1
GO:0051148	negative regulation of muscle cell differentiation	1	1	1	1
GO:0051147	regulation of muscle cell differentiation	1	1	1	1
GO:0070328	triglyceride homeostasis	1	1	1	1
GO:0032102	negative regulation of response to external stimulus	1	1	1	1
GO:0032103	positive regulation of response to external stimulus	1	1	1	1
GO:0001960	negative regulation of cytokine-mediated signaling pathway	1	1	1	1
GO:0051138	positive regulation of NK T cell differentiation	1	1	1	1
GO:0034382	chylomicron remnant clearance	1	1	1	1
GO:0001963	synaptic transmission, dopaminergic	1	1	1	1
GO:0007626	locomotory behavior	1	1	1	1
GO:0044703	multi-organism reproductive process	1	1	1	1
GO:0070723	response to cholesterol	1	1	1	1
GO:0070301	cellular response to hydrogen peroxide	1	1	1	1
GO:0010469	regulation of receptor activity	1	1	1	1
GO:0031032	actomyosin structure organization	1	1	1	1
GO:0015718	monocarboxylic acid transport	1	1	1	1
GO:1903146	regulation of mitochondrion degradation	1	1	1	1
GO:0010470	regulation of gastrulation	1	1	1	1
GO:0001941	postsynaptic membrane organization	1	1	1	1
GO:0001942	hair follicle development	1	1	1	1
GO:0034329	cell junction assembly	1	1	1	1
GO:0048285	organelle fission	1	1	1	1
GO:0060828	regulation of canonical Wnt signaling pathway	1	1	1	1
GO:0001959	regulation of cytokine-mediated signaling pathway	1	1	1	1
GO:0051100	negative regulation of binding	1	1	1	1
GO:0051101	regulation of DNA binding	1	1	1	1
GO:0001952	regulation of cell-matrix adhesion	1	1	1	1
GO:0034330	cell junction organization	1	1	1	1
GO:0001954	positive regulation of cell-matrix adhesion	1	1	1	1
GO:0034332	adherens junction organization	1	1	1	1
GO:0045833	negative regulation of lipid metabolic process	1	1	1	1
GO:0008286	insulin receptor signaling pathway	1	1	1	1
GO:0090181	regulation of cholesterol metabolic process	1	1	1	1
GO:0045807	positive regulation of endocytosis	1	1	1	1
GO:1903122	negative regulation of TRAIL-activated apoptotic signaling pathway	1	1	1	1
GO:0034341	response to interferon-gamma	1	1	1	1
GO:0000003	reproduction	1	1	1	1
GO:0022898	regulation of transmembrane transporter activity	1	1	1	1
GO:0001525	angiogenesis	1	1	1	1
GO:0008299	isoprenoid biosynthetic process	1	1	1	1
GO:0001522	pseudouridine synthesis	1	1	1	1
GO:0001938	positive regulation of endothelial cell proliferation	1	1	1	1
GO:0001937	negative regulation of endothelial cell proliferation	1	1	1	1
GO:0031018	endocrine pancreas development	1	1	1	1
GO:0001935	endothelial cell proliferation	1	1	1	1
GO:0009405	pathogenesis	1	1	1	1
GO:0009404	toxin metabolic process	1	1	1	1
GO:0044783	G1 DNA damage checkpoint	1	1	1	1
GO:0030308	negative regulation of cell growth	1	1	1	1
GO:1903178	positive regulation of tyrosine 3-monooxygenase activity	1	1	1	1
GO:0044788	modulation by host of viral process	1	1	1	1
GO:0030307	positive regulation of cell growth	1	1	1	1
GO:2000146	negative regulation of cell motility	1	1	1	1
GO:0030300	regulation of intestinal cholesterol absorption	1	1	1	1
GO:2000147	positive regulation of cell motility	1	1	1	1
GO:0008637	apoptotic mitochondrial changes	1	1	1	1
GO:2000152	regulation of ubiquitin-specific protease activity	1	1	1	1
GO:0000165	MAPK cascade	1	1	1	1
GO:1902400	intracellular signal transduction involved in G1 DNA damage checkpoint	1	1	1	1
GO:1902402	signal transduction involved in mitotic DNA damage checkpoint	1	1	1	1
GO:0042632	cholesterol homeostasis	1	1	1	1
GO:0044774	mitotic DNA integrity checkpoint	1	1	1	1
GO:1903168	positive regulation of pyrroline-5-carboxylate reductase activity	1	1	1	1
GO:0044773	mitotic DNA damage checkpoint	1	1	1	1
GO:0044772	mitotic cell cycle phase transition	1	1	1	1
GO:0042633	hair cycle	1	1	1	1
GO:0008652	cellular amino acid biosynthetic process	1	1	1	1
GO:2000134	negative regulation of G1/S transition of mitotic cell cycle	1	1	1	1
GO:0030705	cytoskeleton-dependent intracellular transport	1	1	1	1
GO:0019953	sexual reproduction	1	1	1	1
GO:0046503	glycerolipid catabolic process	1	1	1	1
GO:1903197	positive regulation of L-dopa biosynthetic process	1	1	1	1
GO:0055123	digestive system development	1	1	1	1
GO:0007093	mitotic cell cycle checkpoint	1	1	1	1
GO:0021510	spinal cord development	1	1	1	1
GO:0048002	antigen processing and presentation of peptide antigen	1	1	1	1
GO:0019935	cyclic-nucleotide-mediated signaling	1	1	1	1
GO:0019934	cGMP-mediated signaling	1	1	1	1
GO:0021517	ventral spinal cord development	1	1	1	1
GO:2000121	regulation of removal of superoxide radicals	1	1	1	1
GO:0021515	cell differentiation in spinal cord	1	1	1	1
GO:0000186	activation of MAPKK activity	1	1	1	1
GO:0019941	modification-dependent protein catabolic process	1	1	1	1
GO:0016197	endosomal transport	1	1	1	1
GO:1903190	glyoxal catabolic process	1	1	1	1
GO:0044770	cell cycle phase transition	1	1	1	1
GO:0048010	vascular endothelial growth factor receptor signaling pathway	1	1	1	1
GO:0050650	chondroitin sulfate proteoglycan biosynthetic process	1	1	1	1
GO:0050651	dermatan sulfate proteoglycan biosynthetic process	1	1	1	1
GO:0048015	phosphatidylinositol-mediated signaling	1	1	1	1
GO:0048762	mesenchymal cell differentiation	1	1	1	1
GO:0045862	positive regulation of proteolysis	1	1	1	1
GO:2000113	negative regulation of cellular macromolecule biosynthetic process	1	1	1	1
GO:0050655	dermatan sulfate proteoglycan metabolic process	1	1	1	1
GO:0007494	midgut development	1	1	1	1
GO:0019932	second-messenger-mediated signaling	1	1	1	1
GO:0048757	pigment granule maturation	1	1	1	1
GO:0048007	antigen processing and presentation, exogenous lipid antigen via MHC class Ib	1	1	1	1
GO:1903181	positive regulation of dopamine biosynthetic process	1	1	1	1
GO:0006511	ubiquitin-dependent protein catabolic process	1	1	1	1
GO:0019915	lipid storage	1	1	1	1
GO:0050680	negative regulation of epithelial cell proliferation	1	1	1	1
GO:0036314	response to sterol	1	1	1	1
GO:0048753	pigment granule organization	1	1	1	1
GO:0036315	cellular response to sterol	1	1	1	1
GO:0048747	muscle fiber development	1	1	1	1
GO:0042692	muscle cell differentiation	1	1	1	1
GO:1903578	regulation of ATP metabolic process	1	1	1	1
GO:1903573	negative regulation of response to endoplasmic reticulum stress	1	1	1	1
GO:0017015	regulation of transforming growth factor beta receptor signaling pathway	1	1	1	1
GO:0050679	positive regulation of epithelial cell proliferation	1	1	1	1
GO:0030336	negative regulation of cell migration	1	1	1	1
GO:0030335	positive regulation of cell migration	1	1	1	1
GO:0030330	DNA damage response, signal transduction by p53 class mediator	1	1	1	1
GO:0002429	immune response-activating cell surface receptor signaling pathway	1	1	1	1
GO:0070486	leukocyte aggregation	1	1	1	1
GO:1902430	negative regulation of beta-amyloid formation	1	1	1	1
GO:0045892	negative regulation of transcription, DNA-templated	1	1	1	1
GO:0030325	adrenal gland development	1	1	1	1
GO:0030324	lung development	1	1	1	1
GO:0030323	respiratory tube development	1	1	1	1
GO:0030326	embryonic limb morphogenesis	1	1	1	1
GO:1903599	positive regulation of mitochondrion degradation	1	1	1	1
GO:2000171	negative regulation of dendrite development	1	1	1	1
GO:0006520	cellular amino acid metabolic process	1	1	1	1
GO:2000157	negative regulation of ubiquitin-specific protease activity	1	1	1	1
GO:0006521	regulation of cellular amino acid metabolic process	1	1	1	1
GO:0034698	response to gonadotropin	1	1	1	1
GO:0044794	positive regulation by host of viral process	1	1	1	1
GO:0034699	response to luteinizing hormone	1	1	1	1
GO:0048710	regulation of astrocyte differentiation	1	1	1	1
GO:0048711	positive regulation of astrocyte differentiation	1	1	1	1
GO:0035646	endosome to melanosome transport	1	1	1	1
GO:0006517	protein deglycosylation	1	1	1	1
GO:1903580	positive regulation of ATP metabolic process	1	1	1	1
GO:0097006	regulation of plasma lipoprotein particle levels	1	1	1	1
GO:1903531	negative regulation of secretion by cell	1	1	1	1
GO:0048709	oligodendrocyte differentiation	1	1	1	1
GO:0006941	striated muscle contraction	1	1	1	1
GO:0006942	regulation of striated muscle contraction	1	1	1	1
GO:0046579	positive regulation of Ras protein signal transduction	1	1	1	1
GO:0006937	regulation of muscle contraction	1	1	1	1
GO:0006936	muscle contraction	1	1	1	1
GO:0006555	methionine metabolic process	1	1	1	1
GO:1903526	negative regulation of membrane tubulation	1	1	1	1
GO:1903524	positive regulation of blood circulation	1	1	1	1
GO:1903522	regulation of blood circulation	1	1	1	1
GO:1902882	regulation of response to oxidative stress	1	1	1	1
GO:1902883	negative regulation of response to oxidative stress	1	1	1	1
GO:0035239	tube morphogenesis	1	1	1	1
GO:1902884	positive regulation of response to oxidative stress	1	1	1	1
GO:0021983	pituitary gland development	1	1	1	1
GO:0046185	aldehyde catabolic process	1	1	1	1
GO:0033143	regulation of intracellular steroid hormone receptor signaling pathway	1	1	1	1
GO:0018879	biphenyl metabolic process	1	1	1	1
GO:0007015	actin filament organization	1	1	1	1
GO:0007017	microtubule-based process	1	1	1	1
GO:0007018	microtubule-based movement	1	1	1	1
GO:0006576	cellular biogenic amine metabolic process	1	1	1	1
GO:0034660	ncRNA metabolic process	1	1	1	1
GO:0006974	cellular response to DNA damage stimulus	1	1	1	1
GO:0071593	lymphocyte aggregation	1	1	1	1
GO:0018894	dibenzo-p-dioxin metabolic process	1	1	1	1
GO:0034655	nucleobase-containing compound catabolic process	1	1	1	1
GO:0009259	ribonucleotide metabolic process	1	1	1	1
GO:0006986	response to unfolded protein	1	1	1	1
GO:0006984	ER-nucleus signaling pathway	1	1	1	1
GO:0003181	atrioventricular valve morphogenesis	1	1	1	1
GO:0003183	mitral valve morphogenesis	1	1	1	1
GO:0046164	alcohol catabolic process	1	1	1	1
GO:0046942	carboxylic acid transport	1	1	1	1
GO:0048069	eye pigmentation	1	1	1	1
GO:0048066	developmental pigmentation	1	1	1	1
GO:0006977	DNA damage response, signal transduction by p53 class mediator resulting in cell cycle arrest	1	1	1	1
GO:0046546	development of primary male sexual characteristics	1	1	1	1
GO:0003171	atrioventricular valve development	1	1	1	1
GO:0098773	skin epidermis development	1	1	1	1
GO:0003170	heart valve development	1	1	1	1
GO:0003174	mitral valve development	1	1	1	1
GO:0003179	heart valve morphogenesis	1	1	1	1
GO:0033145	positive regulation of intracellular steroid hormone receptor signaling pathway	1	1	1	1
GO:0006987	activation of signaling protein activity involved in unfolded protein response	1	1	1	1
GO:0033572	transferrin transport	1	1	1	1
GO:0007050	cell cycle arrest	1	1	1	1
GO:0010155	regulation of proton transport	1	1	1	1
GO:0034620	cellular response to unfolded protein	1	1	1	1
GO:0034622	cellular macromolecular complex assembly	1	1	1	1
GO:0014823	response to activity	1	1	1	1
GO:1903507	negative regulation of nucleic acid-templated transcription	1	1	1	1
GO:0000266	mitochondrial fission	1	1	1	1
GO:0098754	detoxification	1	1	1	1
GO:0021953	central nervous system neuron differentiation	1	1	1	1
GO:0072655	establishment of protein localization to mitochondrion	1	1	1	1
GO:0046148	pigment biosynthetic process	1	1	1	1
GO:0034614	cellular response to reactive oxygen species	1	1	1	1
GO:0043666	regulation of phosphoprotein phosphatase activity	1	1	1	1
GO:0033189	response to vitamin A	1	1	1	1
GO:0051492	regulation of stress fiber assembly	1	1	1	1
GO:0032075	positive regulation of nuclease activity	1	1	1	1
GO:0046128	purine ribonucleoside metabolic process	1	1	1	1
GO:0032069	regulation of nuclease activity	1	1	1	1
GO:0033198	response to ATP	1	1	1	1
GO:0048384	retinoic acid receptor signaling pathway	1	1	1	1
GO:0010596	negative regulation of endothelial cell migration	1	1	1	1
GO:0042110	T cell activation	1	1	1	1
GO:0051493	regulation of cytoskeleton organization	1	1	1	1
GO:0051495	positive regulation of cytoskeleton organization	1	1	1	1
GO:0051496	positive regulation of stress fiber assembly	1	1	1	1
GO:0032091	negative regulation of protein binding	1	1	1	1
GO:1902176	negative regulation of oxidative stress-induced intrinsic apoptotic signaling pathway	1	1	1	1
GO:1902175	regulation of oxidative stress-induced intrinsic apoptotic signaling pathway	1	1	1	1
GO:0071901	negative regulation of protein serine/threonine kinase activity	1	1	1	1
GO:0071900	regulation of protein serine/threonine kinase activity	1	1	1	1
GO:0032092	positive regulation of protein binding	1	1	1	1
GO:0032483	regulation of Rab protein signal transduction	1	1	1	1
GO:0042107	cytokine metabolic process	1	1	1	1
GO:0032485	regulation of Ral protein signal transduction	1	1	1	1
GO:0032487	regulation of Rap protein signal transduction	1	1	1	1
GO:1902807	negative regulation of cell cycle G1/S phase transition	1	1	1	1
GO:1902806	regulation of cell cycle G1/S phase transition	1	1	1	1
GO:0060324	face development	1	1	1	1
GO:0035295	tube development	1	1	1	1
GO:0044265	cellular macromolecule catabolic process	1	1	1	1
GO:0032411	positive regulation of transporter activity	1	1	1	1
GO:0002021	response to dietary excess	1	1	1	1
GO:0071158	positive regulation of cell cycle arrest	1	1	1	1
GO:0060759	regulation of response to cytokine stimulus	1	1	1	1
GO:0051444	negative regulation of ubiquitin-protein transferase activity	1	1	1	1
GO:0032024	positive regulation of insulin secretion	1	1	1	1
GO:0044257	cellular protein catabolic process	1	1	1	1
GO:0044273	sulfur compound catabolic process	1	1	1	1
GO:0044270	cellular nitrogen compound catabolic process	1	1	1	1
GO:0060761	negative regulation of response to cytokine stimulus	1	1	1	1
GO:0044272	sulfur compound biosynthetic process	1	1	1	1
GO:0060765	regulation of androgen receptor signaling pathway	1	1	1	1
GO:0090218	positive regulation of lipid kinase activity	1	1	1	1
GO:0031960	response to corticosteroid	1	1	1	1
GO:0032012	regulation of ARF protein signal transduction	1	1	1	1
GO:0032015	regulation of Ran protein signal transduction	1	1	1	1
GO:0044242	cellular lipid catabolic process	1	1	1	1
GO:0032438	melanosome organization	1	1	1	1
GO:1901857	positive regulation of cellular respiration	1	1	1	1
GO:0032434	regulation of proteasomal ubiquitin-dependent protein catabolic process	1	1	1	1
GO:0002040	sprouting angiogenesis	1	1	1	1
GO:0032435	negative regulation of proteasomal ubiquitin-dependent protein catabolic process	1	1	1	1
GO:0090208	positive regulation of triglyceride metabolic process	1	1	1	1
GO:0090207	regulation of triglyceride metabolic process	1	1	1	1
GO:0060353	regulation of cell adhesion molecule production	1	1	1	1
GO:0060354	negative regulation of cell adhesion molecule production	1	1	1	1
GO:0071550	death-inducing signaling complex assembly	1	1	1	1
GO:1901032	negative regulation of response to reactive oxygen species	1	1	1	1
GO:1901033	positive regulation of response to reactive oxygen species	1	1	1	1
GO:1901031	regulation of response to reactive oxygen species	1	1	1	1
GO:0006914	autophagy	1	1	1	1
GO:0016601	Rac protein signal transduction	1	1	1	1
GO:0043113	receptor clustering	1	1	1	1
GO:0043112	receptor metabolic process	1	1	1	1
GO:0042136	neurotransmitter biosynthetic process	1	1	1	1
GO:0071548	response to dexamethasone	1	1	1	1
GO:0042133	neurotransmitter metabolic process	1	1	1	1
GO:0071549	cellular response to dexamethasone stimulus	1	1	1	1
GO:0002475	antigen processing and presentation via MHC class Ib	1	1	1	1
GO:0090261	positive regulation of inclusion body assembly	1	1	1	1
GO:0090263	positive regulation of canonical Wnt signaling pathway	1	1	1	1
GO:1903201	regulation of oxidative stress-induced cell death	1	1	1	1
GO:1903202	negative regulation of oxidative stress-induced cell death	1	1	1	1
GO:0002065	columnar/cuboidal epithelial cell differentiation	1	1	1	1
GO:1903200	positive regulation of L-dopa decarboxylase activity	1	1	1	1
GO:1903205	regulation of hydrogen peroxide-induced cell death	1	1	1	1
GO:1903206	negative regulation of hydrogen peroxide-induced cell death	1	1	1	1
GO:1903203	regulation of oxidative stress-induced neuron death	1	1	1	1
GO:1903204	negative regulation of oxidative stress-induced neuron death	1	1	1	1
GO:0044819	mitotic G1/S transition checkpoint	1	1	1	1
GO:1903208	negative regulation of hydrogen peroxide-induced neuron death	1	1	1	1
GO:0051412	response to corticosterone	1	1	1	1
GO:0090257	regulation of muscle system process	1	1	1	1
GO:0051004	regulation of lipoprotein lipase activity	1	1	1	1
GO:0007519	skeletal muscle tissue development	1	1	1	1
GO:0051000	positive regulation of nitric-oxide synthase activity	1	1	1	1
GO:0015849	organic acid transport	1	1	1	1
GO:0015844	monoamine transport	1	1	1	1
GO:0051006	positive regulation of lipoprotein lipase activity	1	1	1	1
GO:0010544	negative regulation of platelet activation	1	1	1	1
GO:2000679	positive regulation of transcription regulatory region DNA binding	1	1	1	1
GO:0002495	antigen processing and presentation of peptide antigen via MHC class II	1	1	1	1
GO:0010543	regulation of platelet activation	1	1	1	1
GO:2000677	regulation of transcription regulatory region DNA binding	1	1	1	1
GO:0045907	positive regulation of vasoconstriction	1	1	1	1
GO:0042574	retinal metabolic process	1	1	1	1
GO:0030239	myofibril assembly	1	1	1	1
GO:0042572	retinol metabolic process	1	1	1	1
GO:0002082	regulation of oxidative phosphorylation	1	1	1	1
GO:0034248	regulation of cellular amide metabolic process	1	1	1	1
GO:0034249	negative regulation of cellular amide metabolic process	1	1	1	1
GO:0042177	negative regulation of protein catabolic process	1	1	1	1
GO:0015872	dopamine transport	1	1	1	1
GO:0051438	regulation of ubiquitin-protein transferase activity	1	1	1	1
GO:0043161	proteasome-mediated ubiquitin-dependent protein catabolic process	1	1	1	1
GO:0002478	antigen processing and presentation of exogenous peptide antigen	1	1	1	1
GO:1902107	positive regulation of leukocyte differentiation	1	1	1	1
GO:0034250	positive regulation of cellular amide metabolic process	1	1	1	1
GO:0044802	single-organism membrane organization	1	1	1	1
GO:1902105	regulation of leukocyte differentiation	1	1	1	1
GO:0042182	ketone catabolic process	1	1	1	1
GO:0042181	ketone biosynthetic process	1	1	1	1
GO:0001656	metanephros development	1	1	1	1
GO:0001654	eye development	1	1	1	1
GO:0045921	positive regulation of exocytosis	1	1	1	1
GO:0034220	ion transmembrane transport	1	1	1	1
GO:0045923	positive regulation of fatty acid metabolic process	1	1	1	1
GO:0007548	sex differentiation	1	1	1	1
GO:0045926	negative regulation of growth	1	1	1	1
GO:0045927	positive regulation of growth	1	1	1	1
GO:0000122	negative regulation of transcription from RNA polymerase II promoter	1	1	1	1
GO:0010558	negative regulation of macromolecule biosynthetic process	1	1	1	1
GO:0045934	negative regulation of nucleobase-containing compound metabolic process	1	1	1	1
GO:0045930	negative regulation of mitotic cell cycle	1	1	1	1
GO:0045939	negative regulation of steroid metabolic process	1	1	1	1
GO:0090287	regulation of cellular response to growth factor stimulus	1	1	1	1
GO:0048799	organ maturation	1	1	1	1
GO:0090288	negative regulation of cellular response to growth factor stimulus	1	1	1	1
GO:0045940	positive regulation of steroid metabolic process	1	1	1	1
GO:0010594	regulation of endothelial cell migration	1	1	1	1
GO:0044839	cell cycle G2/M phase transition	1	1	1	1
GO:2000644	regulation of receptor catabolic process	1	1	1	1
GO:2000646	positive regulation of receptor catabolic process	1	1	1	1
GO:0008584	male gonad development	1	1	1	1
GO:0034976	response to endoplasmic reticulum stress	1	1	1	1
GO:0034975	protein folding in endoplasmic reticulum	1	1	1	1
GO:0030208	dermatan sulfate biosynthetic process	1	1	1	1
GO:0030207	chondroitin sulfate catabolic process	1	1	1	1
GO:0030206	chondroitin sulfate biosynthetic process	1	1	1	1
GO:0030205	dermatan sulfate metabolic process	1	1	1	1
GO:0009101	glycoprotein biosynthetic process	1	1	1	1
GO:0014032	neural crest cell development	1	1	1	1
GO:0014033	neural crest cell differentiation	1	1	1	1
GO:0014031	mesenchymal cell development	1	1	1	1
GO:0017157	regulation of exocytosis	1	1	1	1
GO:0009108	coenzyme biosynthetic process	1	1	1	1
GO:0006656	phosphatidylcholine biosynthetic process	1	1	1	1
GO:2000282	regulation of cellular amino acid biosynthetic process	1	1	1	1
GO:0006638	neutral lipid metabolic process	1	1	1	1
GO:0006637	acyl-CoA metabolic process	1	1	1	1
GO:0006639	acylglycerol metabolic process	1	1	1	1
GO:0031589	cell-substrate adhesion	1	1	1	1
GO:0043393	regulation of protein binding	1	1	1	1
GO:0009635	response to herbicide	1	1	1	1
GO:0042770	signal transduction in response to DNA damage	1	1	1	1
GO:0043388	positive regulation of DNA binding	1	1	1	1
GO:0006641	triglyceride metabolic process	1	1	1	1
GO:2000275	regulation of oxidative phosphorylation uncoupler activity	1	1	1	1
GO:2000277	positive regulation of oxidative phosphorylation uncoupler activity	1	1	1	1
GO:0006629	lipid metabolic process	1	1	1	1
GO:0019800	peptide cross-linking via chondroitin 4-sulfate glycosaminoglycan	1	1	1	1
GO:0045541	negative regulation of cholesterol biosynthetic process	1	1	1	1
GO:0006626	protein targeting to mitochondrion	1	1	1	1
GO:0045540	regulation of cholesterol biosynthetic process	1	1	1	1
GO:0014009	glial cell proliferation	1	1	1	1
GO:0014015	positive regulation of gliogenesis	1	1	1	1
GO:0010212	response to ionizing radiation	1	1	1	1
GO:0014013	regulation of gliogenesis	1	1	1	1
GO:0009123	nucleoside monophosphate metabolic process	1	1	1	1
GO:0006633	fatty acid biosynthetic process	1	1	1	1
GO:0070124	mitochondrial translational initiation	1	1	1	1
GO:0070125	mitochondrial translational elongation	1	1	1	1
GO:0035303	regulation of dephosphorylation	1	1	1	1
GO:0070126	mitochondrial translational termination	1	1	1	1
GO:0010721	negative regulation of cell development	1	1	1	1
GO:0055088	lipid homeostasis	1	1	1	1
GO:0055089	fatty acid homeostasis	1	1	1	1
GO:0045137	development of primary sexual characteristics	1	1	1	1
GO:0055086	nucleobase-containing small molecule metabolic process	1	1	1	1
GO:0072395	signal transduction involved in cell cycle checkpoint	1	1	1	1
GO:0009612	response to mechanical stimulus	1	1	1	1
GO:0050792	regulation of viral process	1	1	1	1
GO:0018149	peptide cross-linking	1	1	1	1
GO:0030217	T cell differentiation	1	1	1	1
GO:0050796	regulation of insulin secretion	1	1	1	1
GO:0050795	regulation of behavior	1	1	1	1
GO:0009112	nucleobase metabolic process	1	1	1	1
GO:0009116	nucleoside metabolic process	1	1	1	1
GO:0031570	DNA integrity checkpoint	1	1	1	1
GO:0031571	mitotic G1 DNA damage checkpoint	1	1	1	1
GO:0009119	ribonucleoside metabolic process	1	1	1	1
GO:0009117	nucleotide metabolic process	1	1	1	1
GO:0009118	regulation of nucleoside metabolic process	1	1	1	1
GO:0046638	positive regulation of alpha-beta T cell differentiation	1	1	1	1
GO:0007389	pattern specification process	1	1	1	1
GO:0046637	regulation of alpha-beta T cell differentiation	1	1	1	1
GO:0046635	positive regulation of alpha-beta T cell activation	1	1	1	1
GO:0055010	ventricular cardiac muscle tissue morphogenesis	1	1	1	1
GO:0046634	regulation of alpha-beta T cell activation	1	1	1	1
GO:0045103	intermediate filament-based process	1	1	1	1
GO:0045104	intermediate filament cytoskeleton organization	1	1	1	1
GO:0003002	regionalization	1	1	1	1
GO:0006605	protein targeting	1	1	1	1
GO:0042747	circadian sleep/wake cycle, REM sleep	1	1	1	1
GO:0018171	peptidyl-cysteine oxidation	1	1	1	1
GO:0042745	circadian sleep/wake cycle	1	1	1	1
GO:0050787	detoxification of mercury ion	1	1	1	1
GO:0055003	cardiac myofibril assembly	1	1	1	1
GO:0055006	cardiac cell development	1	1	1	1
GO:0042743	hydrogen peroxide metabolic process	1	1	1	1
GO:0055007	cardiac muscle cell differentiation	1	1	1	1
GO:0055008	cardiac muscle tissue morphogenesis	1	1	1	1
GO:0046649	lymphocyte activation	1	1	1	1
GO:0051702	interaction with symbiont	1	1	1	1
GO:0050777	negative regulation of immune response	1	1	1	1
GO:0050773	regulation of dendrite development	1	1	1	1
GO:0008088	axon cargo transport	1	1	1	1
GO:0055013	cardiac muscle cell development	1	1	1	1
GO:0050772	positive regulation of axonogenesis	1	1	1	1
GO:0008089	anterograde axon cargo transport	1	1	1	1
GO:2000273	positive regulation of receptor activity	1	1	1	1
GO:0002740	negative regulation of cytokine secretion involved in immune response	1	1	1	1
GO:0003018	vascular process in circulatory system	1	1	1	1
GO:0018198	peptidyl-cysteine modification	1	1	1	1
GO:0050768	negative regulation of neurogenesis	1	1	1	1
GO:0042769	DNA damage response, detection of DNA damage	1	1	1	1
GO:0002739	regulation of cytokine secretion involved in immune response	1	1	1	1
GO:0003012	muscle system process	1	1	1	1
GO:0003015	heart process	1	1	1	1
GO:0050755	chemokine metabolic process	1	1	1	1
GO:0050756	fractalkine metabolic process	1	1	1	1
GO:0034599	cellular response to oxidative stress	1	1	1	1
GO:0002718	regulation of cytokine production involved in immune response	1	1	1	1
GO:0002719	negative regulation of cytokine production involved in immune response	1	1	1	1
GO:0061008	hepaticobiliary system development	1	1	1	1
GO:0002328	pro-B cell differentiation	1	1	1	1
GO:0061000	negative regulation of dendritic spine development	1	1	1	1
GO:0046677	response to antibiotic	1	1	1	1
GO:0010288	response to lead ion	1	1	1	1
GO:0002320	lymphoid progenitor cell differentiation	1	1	1	1
GO:0042304	regulation of fatty acid biosynthetic process	1	1	1	1
GO:0042303	molting cycle	1	1	1	1
GO:0046688	response to copper ion	1	1	1	1
GO:0046689	response to mercury ion	1	1	1	1
GO:0046686	response to cadmium ion	1	1	1	1
GO:0046661	male sex differentiation	1	1	1	1
GO:0051851	modification by host of symbiont morphology or physiology	1	1	1	1
GO:0019886	antigen processing and presentation of exogenous peptide antigen via MHC class II	1	1	1	1
GO:0042311	vasodilation	1	1	1	1
GO:0002700	regulation of production of molecular mediator of immune response	1	1	1	1
GO:0002701	negative regulation of production of molecular mediator of immune response	1	1	1	1
GO:0046295	glycolate biosynthetic process	1	1	1	1
GO:1903844	regulation of cellular response to transforming growth factor beta stimulus	1	1	1	1
GO:0006695	cholesterol biosynthetic process	1	1	1	1
GO:0006694	steroid biosynthetic process	1	1	1	1
GO:0032692	negative regulation of interleukin-1 production	1	1	1	1
GO:0006699	bile acid biosynthetic process	1	1	1	1
GO:0032409	regulation of transporter activity	1	1	1	1
GO:0032691	negative regulation of interleukin-1 beta production	1	1	1	1
GO:0019229	regulation of vasoconstriction	1	1	1	1
GO:0061041	regulation of wound healing	1	1	1	1
GO:0061045	negative regulation of wound healing	1	1	1	1
GO:0016072	rRNA metabolic process	1	1	1	1
GO:0019217	regulation of fatty acid metabolic process	1	1	1	1
GO:0008544	epidermis development	1	1	1	1
GO:0072331	signal transduction by p53 class mediator	1	1	1	1
GO:0032677	regulation of interleukin-8 production	1	1	1	1
GO:0051897	positive regulation of protein kinase B signaling	1	1	1	1
GO:0019243	methylglyoxal catabolic process to D-lactate	1	1	1	1
GO:0051899	membrane depolarization	1	1	1	1
GO:0000966	RNA 5'-end processing	1	1	1	1
GO:0019249	lactate biosynthetic process	1	1	1	1
GO:0009161	ribonucleoside monophosphate metabolic process	1	1	1	1
GO:0009167	purine ribonucleoside monophosphate metabolic process	1	1	1	1
GO:0010256	endomembrane system organization	1	1	1	1
GO:0009166	nucleotide catabolic process	1	1	1	1
GO:0051896	regulation of protein kinase B signaling	1	1	1	1
GO:0045580	regulation of T cell differentiation	1	1	1	1
GO:0045582	positive regulation of T cell differentiation	1	1	1	1
GO:0051881	regulation of mitochondrial membrane potential	1	1	1	1
GO:0009150	purine ribonucleotide metabolic process	1	1	1	1
GO:0010273	detoxification of copper ion	1	1	1	1
GO:0071692	protein localization to extracellular region	1	1	1	1
GO:0071694	maintenance of protein location in extracellular region	1	1	1	1
GO:0071695	anatomical structure maturation	1	1	1	1
GO:0032651	regulation of interleukin-1 beta production	1	1	1	1
GO:0032652	regulation of interleukin-1 production	1	1	1	1
GO:0090322	regulation of superoxide metabolic process	1	1	1	1
GO:0032757	positive regulation of interleukin-8 production	1	1	1	1
GO:0042274	ribosomal small subunit biogenesis	1	1	1	1
GO:0001708	cell fate specification	1	1	1	1
GO:0042254	ribosome biogenesis	1	1	1	1
GO:2001243	negative regulation of intrinsic apoptotic signaling pathway	1	1	1	1
GO:0071248	cellular response to metal ion	1	1	1	1
GO:0071241	cellular response to inorganic substance	1	1	1	1
GO:0021536	diencephalon development	1	1	1	1
GO:0040013	negative regulation of locomotion	1	1	1	1
GO:0043010	camera-type eye development	1	1	1	1
GO:0040017	positive regulation of locomotion	1	1	1	1
GO:0046209	nitric oxide metabolic process	1	1	1	1
GO:0071276	cellular response to cadmium ion	1	1	1	1
GO:0042278	purine nucleoside metabolic process	1	1	1	1
GO:0021522	spinal cord motor neuron differentiation	1	1	1	1
GO:0033059	cellular pigmentation	1	1	1	1
GO:2001268	negative regulation of cysteine-type endopeptidase activity involved in apoptotic signaling pathway	1	1	1	1
GO:2001267	regulation of cysteine-type endopeptidase activity involved in apoptotic signaling pathway	1	1	1	1
GO:0070527	platelet aggregation	1	1	1	1
GO:0048490	anterograde synaptic vesicle transport	1	1	1	1
GO:0006364	rRNA processing	1	1	1	1
GO:0048499	synaptic vesicle membrane organization	1	1	1	1
GO:0060292	long term synaptic depression	1	1	1	1
GO:1901184	regulation of ERBB signaling pathway	1	1	1	1
GO:0071216	cellular response to biotic stimulus	1	1	1	1
GO:0071219	cellular response to molecule of bacterial origin	1	1	1	1
GO:0032355	response to estradiol	1	1	1	1
GO:0016114	terpenoid biosynthetic process	1	1	1	1
GO:0032354	response to follicle-stimulating hormone	1	1	1	1
GO:0032370	positive regulation of lipid transport	1	1	1	1
GO:0048483	autonomic nervous system development	1	1	1	1
GO:0048485	sympathetic nervous system development	1	1	1	1
GO:0070585	protein localization to mitochondrion	1	1	1	1
GO:0032369	negative regulation of lipid transport	1	1	1	1
GO:0015908	fatty acid transport	1	1	1	1
GO:0015909	long-chain fatty acid transport	1	1	1	1
GO:0032365	intracellular lipid transport	1	1	1	1
GO:1903829	positive regulation of cellular protein localization	1	1	1	1
GO:0032367	intracellular cholesterol transport	1	1	1	1
GO:0016102	diterpenoid biosynthetic process	1	1	1	1
GO:0032366	intracellular sterol transport	1	1	1	1
GO:0043409	negative regulation of MAPK cascade	1	1	1	1
GO:0043405	regulation of MAP kinase activity	1	1	1	1
GO:1901991	negative regulation of mitotic cell cycle phase transition	1	1	1	1
GO:0043407	negative regulation of MAP kinase activity	1	1	1	1
GO:1901990	regulation of mitotic cell cycle phase transition	1	1	1	1
GO:0022613	ribonucleoprotein complex biogenesis	1	1	1	1
GO:2001242	regulation of intrinsic apoptotic signaling pathway	1	1	1	1
GO:0044106	cellular amine metabolic process	1	1	1	1
GO:0071236	cellular response to antibiotic	1	1	1	1
GO:0070555	response to interleukin-1	1	1	1	1
GO:0051817	modification of morphology or physiology of other organism involved in symbiotic interaction	1	1	1	1
GO:0071222	cellular response to lipopolysaccharide	1	1	1	1
GO:0071229	cellular response to acid chemical	1	1	1	1
GO:0016126	sterol biosynthetic process	1	1	1	1
GO:1901985	positive regulation of protein acetylation	1	1	1	1
GO:1901984	negative regulation of protein acetylation	1	1	1	1
GO:1901987	regulation of cell cycle phase transition	1	1	1	1
GO:1901988	negative regulation of cell cycle phase transition	1	1	1	1
GO:0051352	negative regulation of ligase activity	1	1	1	1
GO:1903384	negative regulation of hydrogen peroxide-induced neuron intrinsic apoptotic signaling pathway	1	1	1	1
GO:0035376	sterol import	1	1	1	1
GO:2000758	positive regulation of peptidyl-lysine acetylation	1	1	1	1
GO:0031623	receptor internalization	1	1	1	1
GO:0030163	protein catabolic process	1	1	1	1
GO:2000756	regulation of peptidyl-lysine acetylation	1	1	1	1
GO:0031279	regulation of cyclase activity	1	1	1	1
GO:0035799	ureter maturation	1	1	1	1
GO:0051340	regulation of ligase activity	1	1	1	1
GO:0035382	sterol transmembrane transport	1	1	1	1
GO:0015942	formate metabolic process	1	1	1	1
GO:0061365	positive regulation of triglyceride lipase activity	1	1	1	1
GO:0035383	thioester metabolic process	1	1	1	1
GO:0043087	regulation of GTPase activity	1	1	1	1
GO:0030166	proteoglycan biosynthetic process	1	1	1	1
GO:0061370	testosterone biosynthetic process	1	1	1	1
GO:2000761	positive regulation of N-terminal peptidyl-lysine acetylation	1	1	1	1
GO:0031281	positive regulation of cyclase activity	1	1	1	1
GO:1903363	negative regulation of cellular protein catabolic process	1	1	1	1
GO:0032375	negative regulation of cholesterol transport	1	1	1	1
GO:0032376	positive regulation of cholesterol transport	1	1	1	1
GO:0031247	actin rod assembly	1	1	1	1
GO:1903364	positive regulation of cellular protein catabolic process	1	1	1	1
GO:0030178	negative regulation of Wnt signaling pathway	1	1	1	1
GO:0030177	positive regulation of Wnt signaling pathway	1	1	1	1
GO:0050713	negative regulation of interleukin-1 beta secretion	1	1	1	1
GO:0050710	negative regulation of cytokine secretion	1	1	1	1
GO:0050711	negative regulation of interleukin-1 secretion	1	1	1	1
GO:1903376	regulation of oxidative stress-induced neuron intrinsic apoptotic signaling pathway	1	1	1	1
GO:1990267	response to transition metal nanoparticle	1	1	1	1
GO:1903377	negative regulation of oxidative stress-induced neuron intrinsic apoptotic signaling pathway	1	1	1	1
GO:0034110	regulation of homotypic cell-cell adhesion	1	1	1	1
GO:0034112	positive regulation of homotypic cell-cell adhesion	1	1	1	1
GO:2000351	regulation of endothelial cell apoptotic process	1	1	1	1
GO:0030193	regulation of blood coagulation	1	1	1	1
GO:0030195	negative regulation of blood coagulation	1	1	1	1
GO:0050728	negative regulation of inflammatory response	1	1	1	1
GO:1900407	regulation of cellular response to oxidative stress	1	1	1	1
GO:1900408	negative regulation of cellular response to oxidative stress	1	1	1	1
GO:1900409	positive regulation of cellular response to oxidative stress	1	1	1	1
GO:0018206	peptidyl-methionine modification	1	1	1	1
GO:0007409	axonogenesis	1	1	1	1
GO:0042694	muscle cell fate specification	1	1	1	1
GO:0042693	muscle cell fate commitment	1	1	1	1
GO:0036471	cellular response to glyoxal	1	1	1	1
GO:0007411	axon guidance	1	1	1	1
GO:0034115	negative regulation of heterotypic cell-cell adhesion	1	1	1	1
GO:0034116	positive regulation of heterotypic cell-cell adhesion	1	1	1	1
GO:0050704	regulation of interleukin-1 secretion	1	1	1	1
GO:0051385	response to mineralocorticoid	1	1	1	1
GO:0051384	response to glucocorticoid	1	1	1	1
GO:0007416	synapse assembly	1	1	1	1
GO:0009566	fertilization	1	1	1	1
GO:0007423	sensory organ development	1	1	1	1
GO:0055098	response to low-density lipoprotein particle	1	1	1	1
GO:0070508	cholesterol import	1	1	1	1
GO:0018209	peptidyl-serine modification	1	1	1	1
GO:0055096	low-density lipoprotein particle mediated signaling	1	1	1	1
GO:0055094	response to lipoprotein particle	1	1	1	1
GO:0050709	negative regulation of protein secretion	1	1	1	1
GO:0055092	sterol homeostasis	1	1	1	1
GO:0055091	phospholipid homeostasis	1	1	1	1
GO:0050707	regulation of cytokine secretion	1	1	1	1
GO:0050706	regulation of interleukin-1 beta secretion	1	1	1	1
GO:0045185	maintenance of protein location	1	1	1	1
GO:1900006	positive regulation of dendrite development	1	1	1	1
GO:1901137	carbohydrate derivative biosynthetic process	1	1	1	1
GO:1901136	carbohydrate derivative catabolic process	1	1	1	1
GO:1901135	carbohydrate derivative metabolic process	1	1	1	1
GO:0090370	negative regulation of cholesterol efflux	1	1	1	1
GO:0010632	regulation of epithelial cell migration	1	1	1	1
GO:0010633	negative regulation of epithelial cell migration	1	1	1	1
GO:0045662	negative regulation of myoblast differentiation	1	1	1	1
GO:0045661	regulation of myoblast differentiation	1	1	1	1
GO:0006753	nucleoside phosphate metabolic process	1	1	1	1
GO:0034447	very-low-density lipoprotein particle clearance	1	1	1	1
GO:0051180	vitamin transport	1	1	1	1
GO:0046700	heterocycle catabolic process	1	1	1	1
GO:0007271	synaptic transmission, cholinergic	1	1	1	1
GO:0007270	neuron-neuron synaptic transmission	1	1	1	1
GO:0070252	actin-mediated cell contraction	1	1	1	1
GO:0034470	ncRNA processing	1	1	1	1
GO:0002683	negative regulation of immune system process	1	1	1	1
GO:0006775	fat-soluble vitamin metabolic process	1	1	1	1
GO:0006776	vitamin A metabolic process	1	1	1	1
GO:0017038	protein import	1	1	1	1
GO:0051186	cofactor metabolic process	1	1	1	1
GO:0051188	cofactor biosynthetic process	1	1	1	1
GO:0002696	positive regulation of leukocyte activation	1	1	1	1
GO:0002694	regulation of leukocyte activation	1	1	1	1
GO:0045665	negative regulation of neuron differentiation	1	1	1	1
GO:0006766	vitamin metabolic process	1	1	1	1
GO:0045663	positive regulation of myoblast differentiation	1	1	1	1
GO:0030900	forebrain development	1	1	1	1
GO:0030902	hindbrain development	1	1	1	1
GO:0006701	progesterone biosynthetic process	1	1	1	1
GO:0006702	androgen biosynthetic process	1	1	1	1
GO:0006703	estrogen biosynthetic process	1	1	1	1
GO:0070271	protein complex biogenesis	1	1	1	1
GO:0045619	regulation of lymphocyte differentiation	1	1	1	1
GO:0050880	regulation of blood vessel size	1	1	1	1
GO:0070925	organelle assembly	1	1	1	1
GO:0010803	regulation of tumor necrosis factor-mediated signaling pathway	1	1	1	1
GO:0010804	negative regulation of tumor necrosis factor-mediated signaling pathway	1	1	1	1
GO:0045216	cell-cell junction organization	1	1	1	1
GO:0007229	integrin-mediated signaling pathway	1	1	1	1
GO:0050870	positive regulation of T cell activation	1	1	1	1
GO:2000377	regulation of reactive oxygen species metabolic process	1	1	1	1
GO:2000379	positive regulation of reactive oxygen species metabolic process	1	1	1	1
GO:0006726	eye pigment biosynthetic process	1	1	1	1
GO:0007263	nitric oxide mediated signal transduction	1	1	1	1
GO:0035457	cellular response to interferon-alpha	1	1	1	1
GO:0035455	response to interferon-alpha	1	1	1	1
GO:0007266	Rho protein signal transduction	1	1	1	1
GO:0006730	one-carbon metabolic process	1	1	1	1
GO:0006732	coenzyme metabolic process	1	1	1	1
GO:0010821	regulation of mitochondrion organization	1	1	1	1
GO:0010822	positive regulation of mitochondrion organization	1	1	1	1
GO:0036500	ATF6-mediated unfolded protein response	1	1	1	1
GO:0017085	response to insecticide	1	1	1	1
GO:2000352	negative regulation of endothelial cell apoptotic process	1	1	1	1
GO:0045621	positive regulation of lymphocyte differentiation	1	1	1	1
GO:1902679	negative regulation of RNA biosynthetic process	1	1	1	1
GO:0071300	cellular response to retinoic acid	1	1	1	1
GO:0000480	endonucleolytic cleavage in 5'-ETS of tricistronic rRNA transcript (SSU-rRNA, 5.8S rRNA, LSU-rRNA)	1	1	1	1
GO:0043457	regulation of cellular respiration	1	1	1	1
GO:1903729	regulation of plasma membrane organization	1	1	1	1
GO:0000478	endonucleolytic cleavage involved in rRNA processing	1	1	1	1
GO:0046777	protein autophosphorylation	1	1	1	1
GO:0060541	respiratory system development	1	1	1	1
GO:0000479	endonucleolytic cleavage of tricistronic rRNA transcript (SSU-rRNA, 5.8S rRNA, LSU-rRNA)	1	1	1	1
GO:0042439	ethanolamine-containing compound metabolic process	1	1	1	1
GO:1901605	alpha-amino acid metabolic process	1	1	1	1
GO:1901607	alpha-amino acid biosynthetic process	1	1	1	1
GO:0019748	secondary metabolic process	1	1	1	1
GO:0071312	cellular response to alkaloid	1	1	1	1
GO:0051961	negative regulation of nervous system development	1	1	1	1
GO:0071318	cellular response to ATP	1	1	1	1
GO:1903727	positive regulation of phospholipid metabolic process	1	1	1	1
GO:0090501	RNA phosphodiester bond hydrolysis	1	1	1	1
GO:0072431	signal transduction involved in mitotic G1 DNA damage checkpoint	1	1	1	1
GO:0090502	RNA phosphodiester bond hydrolysis, endonucleolytic	1	1	1	1
GO:1903725	regulation of phospholipid metabolic process	1	1	1	1
GO:0006144	purine nucleobase metabolic process	1	1	1	1
GO:0042448	progesterone metabolic process	1	1	1	1
GO:0060538	skeletal muscle organ development	1	1	1	1
GO:0048511	rhythmic process	1	1	1	1
GO:0042441	eye pigment metabolic process	1	1	1	1
GO:0042440	pigment metabolic process	1	1	1	1
GO:0009066	aspartate family amino acid metabolic process	1	1	1	1
GO:0015682	ferric iron transport	1	1	1	1
GO:0072422	signal transduction involved in DNA damage checkpoint	1	1	1	1
GO:1903751	negative regulation of intrinsic apoptotic signaling pathway in response to hydrogen peroxide	1	1	1	1
GO:0015672	monovalent inorganic cation transport	1	1	1	1
GO:0061136	regulation of proteasomal protein catabolic process	1	1	1	1
GO:0072413	signal transduction involved in mitotic cell cycle checkpoint	1	1	1	1
GO:0006163	purine nucleotide metabolic process	1	1	1	1
GO:0043496	regulation of protein homodimerization activity	1	1	1	1
GO:0008406	gonad development	1	1	1	1
GO:0006195	purine nucleotide catabolic process	1	1	1	1
GO:0030534	adult behavior	1	1	1	1
GO:0033344	cholesterol efflux	1	1	1	1
GO:0090092	regulation of transmembrane receptor protein serine/threonine kinase signaling pathway	1	1	1	1
GO:0015696	ammonium transport	1	1	1	1
GO:0015698	inorganic anion transport	1	1	1	1
GO:0045685	regulation of glial cell differentiation	1	1	1	1
GO:0045687	positive regulation of glial cell differentiation	1	1	1	1
GO:1901657	glycosyl compound metabolic process	1	1	1	1
GO:1901654	response to ketone	1	1	1	1
GO:1901655	cellular response to ketone	1	1	1	1
GO:1902236	negative regulation of endoplasmic reticulum stress-induced intrinsic apoptotic signaling pathway	1	1	1	1
GO:0000447	endonucleolytic cleavage in ITS1 to separate SSU-rRNA from 5.8S rRNA and LSU-rRNA from tricistronic rRNA transcript (SSU-rRNA, 5.8S rRNA, LSU-rRNA)	1	1	1	1
GO:1902235	regulation of endoplasmic reticulum stress-induced intrinsic apoptotic signaling pathway	1	1	1	1
GO:0000462	maturation of SSU-rRNA from tricistronic rRNA transcript (SSU-rRNA, 5.8S rRNA, LSU-rRNA)	1	1	1	1
GO:0090083	regulation of inclusion body assembly	1	1	1	1
GO:0035910	ascending aorta morphogenesis	1	1	1	1
GO:0000460	maturation of 5.8S rRNA	1	1	1	1
GO:0043474	pigment metabolic process involved in pigmentation	1	1	1	1
GO:0043476	pigment accumulation	1	1	1	1
GO:0090085	regulation of protein deubiquitination	1	1	1	1
GO:0090086	negative regulation of protein deubiquitination	1	1	1	1
GO:0009954	proximal/distal pattern formation	1	1	1	1
GO:0048512	circadian behavior	1	1	1	1
GO:1901616	organic hydroxy compound catabolic process	1	1	1	1
GO:0009952	anterior/posterior pattern specification	1	1	1	1
GO:0030514	negative regulation of BMP signaling pathway	1	1	1	1
GO:1903792	negative regulation of anion transport	1	1	1	1
GO:1903793	positive regulation of anion transport	1	1	1	1
GO:1901626	regulation of postsynaptic membrane organization	1	1	1	1
GO:0048520	positive regulation of behavior	1	1	1	1
GO:0043482	cellular pigment accumulation	1	1	1	1
GO:0030510	regulation of BMP signaling pathway	1	1	1	1
GO:0030512	negative regulation of transforming growth factor beta receptor signaling pathway	1	1	1	1
GO:0000472	endonucleolytic cleavage to generate mature 5'-end of SSU-rRNA from (SSU-rRNA, 5.8S rRNA, LSU-rRNA)	1	1	1	1
GO:0043467	regulation of generation of precursor metabolites and energy	1	1	1	1
GO:0090073	positive regulation of protein homodimerization activity	1	1	1	1
GO:1901628	positive regulation of postsynaptic membrane organization	1	1	1	1
GO:0035909	aorta morphogenesis	1	1	1	1
GO:0048524	positive regulation of viral process	1	1	1	1
GO:1901627	negative regulation of postsynaptic membrane organization	1	1	1	1
GO:1901629	regulation of presynaptic membrane organization	1	1	1	1
GO:0035905	ascending aorta development	1	1	1	1
GO:0035904	aorta development	1	1	1	1
GO:1901630	negative regulation of presynaptic membrane organization	1	1	1	1
GO:1901631	positive regulation of presynaptic membrane organization	1	1	1	1
GO:0000469	cleavage involved in rRNA processing	1	1	1	1
GO:0043473	pigmentation	1	1	1	1
GO:0030522	intracellular receptor signaling pathway	1	1	1	1
GO:0000466	maturation of 5.8S rRNA from tricistronic rRNA transcript (SSU-rRNA, 5.8S rRNA, LSU-rRNA)	1	1	1	1
GO:0001818	negative regulation of cytokine production	1	1	1	1
GO:0001819	positive regulation of cytokine production	1	1	1	1
GO:0016050	vesicle organization	1	1	1	1
GO:0071397	cellular response to cholesterol	1	1	1	1
GO:0060992	response to fungicide	1	1	1	1
GO:0060993	kidney morphogenesis	1	1	1	1
GO:0019433	triglyceride catabolic process	1	1	1	1
GO:0060998	regulation of dendritic spine development	1	1	1	1
GO:0060999	positive regulation of dendritic spine development	1	1	1	1
GO:0019439	aromatic compound catabolic process	1	1	1	1
GO:0042398	cellular modified amino acid biosynthetic process	1	1	1	1
GO:2000825	positive regulation of androgen receptor activity	1	1	1	1
GO:1903001	negative regulation of lipid transport across blood brain barrier	1	1	1	1
GO:2000823	regulation of androgen receptor activity	1	1	1	1
GO:1903002	positive regulation of lipid transport across blood brain barrier	1	1	1	1
GO:0071385	cellular response to glucocorticoid stimulus	1	1	1	1
GO:1901292	nucleoside phosphate catabolic process	1	1	1	1
GO:0090068	positive regulation of cell cycle process	1	1	1	1
GO:0071383	cellular response to steroid hormone stimulus	1	1	1	1
GO:1901298	regulation of hydrogen peroxide-mediated programmed cell death	1	1	1	1
GO:0071384	cellular response to corticosteroid stimulus	1	1	1	1
GO:1901299	negative regulation of hydrogen peroxide-mediated programmed cell death	1	1	1	1
GO:0008344	adult locomotory behavior	1	1	1	1
GO:1901671	positive regulation of superoxide dismutase activity	1	1	1	1
GO:0035020	regulation of Rac protein signal transduction	1	1	1	1
GO:0019693	ribose phosphate metabolic process	1	1	1	1
GO:0008347	glial cell migration	1	1	1	1
GO:1903039	positive regulation of leukocyte cell-cell adhesion	1	1	1	1
GO:0035025	positive regulation of Rho protein signal transduction	1	1	1	1
GO:0001838	embryonic epithelial tube formation	1	1	1	1
GO:1903035	negative regulation of response to wounding	1	1	1	1
GO:1903037	regulation of leukocyte cell-cell adhesion	1	1	1	1
GO:0071372	cellular response to follicle-stimulating hormone stimulus	1	1	1	1
GO:0071373	cellular response to luteinizing hormone stimulus	1	1	1	1
GO:0071371	cellular response to gonadotropin stimulus	1	1	1	1
GO:0042391	regulation of membrane potential	1	1	1	1
GO:0071378	cellular response to growth hormone stimulus	1	1	1	1
GO:0035821	modification of morphology or physiology of other organism	1	1	1	1
GO:1904035	regulation of epithelial cell apoptotic process	1	1	1	1
GO:2001140	positive regulation of phospholipid transport	1	1	1	1
GO:1904036	negative regulation of epithelial cell apoptotic process	1	1	1	1
GO:0061088	regulation of sequestering of zinc ion	1	1	1	1
GO:1901668	regulation of superoxide dismutase activity	1	1	1	1
GO:0048565	digestive tract development	1	1	1	1
GO:0048566	embryonic digestive tract development	1	1	1	1
GO:0060191	regulation of lipase activity	1	1	1	1
GO:0060192	negative regulation of lipase activity	1	1	1	1
GO:0060193	positive regulation of lipase activity	1	1	1	1
GO:0002223	stimulatory C-type lectin receptor signaling pathway	1	1	1	1
GO:0002221	pattern recognition receptor signaling pathway	1	1	1	1
GO:0002220	innate immune response activating cell surface receptor signaling pathway	1	1	1	1
GO:0030098	lymphocyte differentiation	1	1	1	1
GO:0072401	signal transduction involved in DNA integrity checkpoint	1	1	1	1
GO:0002224	toll-like receptor signaling pathway	1	1	1	1
GO:0001841	neural tube formation	1	1	1	1
GO:0032231	regulation of actin filament bundle assembly	1	1	1	1
GO:0043535	regulation of blood vessel endothelial cell migration	1	1	1	1
GO:0043534	blood vessel endothelial cell migration	1	1	1	1
GO:0071346	cellular response to interferon-gamma	1	1	1	1
GO:0071347	cellular response to interleukin-1	1	1	1	1
GO:0051937	catecholamine transport	1	1	1	1
GO:0060174	limb bud formation	1	1	1	1
GO:0009895	negative regulation of catabolic process	1	1	1	1
GO:0043537	negative regulation of blood vessel endothelial cell migration	1	1	1	1
GO:1900182	positive regulation of protein localization to nucleus	1	1	1	1
GO:0030490	maturation of SSU-rRNA	1	1	1	1
GO:1900180	regulation of protein localization to nucleus	1	1	1	1
GO:0002244	hematopoietic progenitor cell differentiation	1	1	1	1
GO:0032233	positive regulation of actin filament bundle assembly	1	1	1	1
GO:0032844	regulation of homeostatic process	1	1	1	1
GO:0030091	protein repair	1	1	1	1
GO:0043903	regulation of symbiosis, encompassing mutualism through parasitism	1	1	1	1
GO:0060563	neuroepithelial cell differentiation	1	1	1	1
GO:0043902	positive regulation of multi-organism process	1	1	1	1
GO:0097581	lamellipodium organization	1	1	1	1
GO:0043900	regulation of multi-organism process	1	1	1	1
GO:0035051	cardiocyte differentiation	1	1	1	1
GO:0060562	epithelial tube morphogenesis	1	1	1	1
GO:0060988	lipid tube assembly	1	1	1	1
GO:0000904	cell morphogenesis involved in differentiation	1	1	1	1
GO:1903708	positive regulation of hemopoiesis	1	1	1	1
GO:1903706	regulation of hemopoiesis	1	1	1	1
GO:0071320	cellular response to cAMP	1	1	1	1
GO:0097501	stress response to metal ion	1	1	1	1
GO:0030968	endoplasmic reticulum unfolded protein response	1	1	1	1
GO:0045964	positive regulation of dopamine metabolic process	1	1	1	1
GO:0051603	proteolysis involved in cellular protein catabolic process	1	1	1	1
GO:0009451	RNA modification	1	1	1	1
GO:0050848	regulation of calcium-mediated signaling	1	1	1	1
GO:0051208	sequestering of calcium ion	1	1	1	1
GO:0001890	placenta development	1	1	1	1
GO:1901216	positive regulation of neuron death	1	1	1	1
GO:0001889	liver development	1	1	1	1
GO:0018307	enzyme active site formation	1	1	1	1
GO:0045979	positive regulation of nucleoside metabolic process	1	1	1	1
GO:0051238	sequestering of metal ion	1	1	1	1
GO:0030032	lamellipodium assembly	1	1	1	1
GO:0050850	positive regulation of calcium-mediated signaling	1	1	1	1
GO:0007338	single fertilization	1	1	1	1
GO:0030048	actin filament-based movement	1	1	1	1
GO:0050866	negative regulation of cell activation	1	1	1	1
GO:0071705	nitrogen compound transport	1	1	1	1
GO:0030049	muscle filament sliding	1	1	1	1
GO:0050863	regulation of T cell activation	1	1	1	1
GO:0050867	positive regulation of cell activation	1	1	1	1
GO:0045995	regulation of embryonic development	1	1	1	1
GO:0007346	regulation of mitotic cell cycle	1	1	1	1
GO:0032805	positive regulation of low-density lipoprotein particle receptor catabolic process	1	1	1	1
GO:0032803	regulation of low-density lipoprotein particle receptor catabolic process	1	1	1	1
GO:0035094	response to nicotine	1	1	1	1
GO:0017144	drug metabolic process	1	1	1	1
GO:0051251	positive regulation of lymphocyte activation	1	1	1	1
GO:0017143	insecticide metabolic process	1	1	1	1
GO:0051253	negative regulation of RNA metabolic process	1	1	1	1
GO:0044070	regulation of anion transport	1	1	1	1
GO:0044058	regulation of digestive system process	1	1	1	1
GO:0050803	regulation of synapse structure or activity	1	1	1	1
GO:0050802	circadian sleep/wake cycle, sleep	1	1	1	1
GO:0051249	regulation of lymphocyte activation	1	1	1	1
GO:0002698	negative regulation of immune effector process	1	1	1	1
GO:0002697	regulation of immune effector process	1	1	1	1
GO:0051651	maintenance of location in cell	1	1	1	1
GO:0050808	synapse organization	1	1	1	1
GO:1900116	extracellular negative regulation of signal transduction	1	1	1	1
GO:0050807	regulation of synapse organization	1	1	1	1
GO:0030031	cell projection assembly	1	1	1	1
GO:0050805	negative regulation of synaptic transmission	1	1	1	1
GO:0003357	noradrenergic neuron differentiation	1	1	1	1
GO:0018323	enzyme active site formation via L-cysteine sulfinic acid	1	1	1	1
GO:0031100	organ regeneration	1	1	1	1
GO:0050819	negative regulation of coagulation	1	1	1	1
GO:0050818	regulation of coagulation	1	1	1	1
GO:0061687	detoxification of inorganic compound	1	1	1	1
GO:0051668	localization within membrane	1	1	1	1
GO:0009438	methylglyoxal metabolic process	1	1	1	1
GO:1990169	stress response to copper ion	1	1	1	1
GO:0030001	metal ion transport	1	1	1	1
GO:0009441	glycolate metabolic process	1	1	1	1
GO:0051271	negative regulation of cellular component movement	1	1	1	1
GO:0051272	positive regulation of cellular component movement	1	1	1	1
############################################################################################################################################################################################
GO:0048523	negative regulation of cellular process	17	9.25e-06	0.124	0.0676
FBN1
MYL2
HSP90B1
ZFHX3
MGLL
STAR
ALDH1A2
RAF1
ERBB4
SOX4
DNM2
CDH13
APOA1
APCDD1
UTP20
PARK7
FGG
GO:0045595	regulation of cell differentiation	9	1.21e-05	0.163	0.0676
BIN1
ZFHX3
AP3D1
SOX4
DNM2
MGLL
APOA1
FGG
STAR
GO:0008285	negative regulation of cell proliferation	7	2.01e-05	0.27	0.0676
APOE
ALDH1A2
RAF1
UTP20
ERBB4
SOX4
CDH13
GO:0060284	regulation of cell development	7	2.01e-05	0.27	0.0676
BIN1
ZFHX3
DNM2
MGLL
APOA1
FGG
STAR
GO:0048519	negative regulation of biological process	17	2.85e-05	0.384	0.0767
FBN1
MYL2
HSP90B1
ZFHX3
MGLL
STAR
ALDH1A2
RAF1
ERBB4
SOX4
DNM2
CDH13
APOA1
APCDD1
UTP20
PARK7
FGG
GO:1902042	negative regulation of extrinsic apoptotic signaling pathway via death domain receptors	3	6.39e-05	0.859	0.123
RAF1
FGG
PARK7
GO:0065005	protein-lipid complex assembly	3	6.39e-05	0.859	0.123
APOA1
BIN1
APOE
GO:0022008	neurogenesis	9	0.00012	1	0.173
BIN1
ZFHX3
ALDH1A2
RAF1
SOX4
DNM2
MGLL
APCDD1
STAR
GO:0045597	positive regulation of cell differentiation	6	0.000141	1	0.173
BIN1
ZFHX3
AP3D1
APOA1
FGG
STAR
GO:0009893	positive regulation of metabolic process	13	0.00019	1	0.173
BIN1
DCN
STAR
ALDH1A2
RAF1
SOX4
HSP90B1
DNM2
PITRM1
CDH13
APOA1
PARK7
FGG
GO:1900544	positive regulation of purine nucleotide metabolic process	3	0.000218	1	0.173
APOE
RAF1
PARK7
GO:0007268	synaptic transmission	6	0.000231	1	0.173
APOE
AP3D1
RAF1
ALDH2
DNM2
PARK7
GO:0072358	cardiovascular system development	7	0.000252	1	0.173
APOE
ALDH1A2
RAF1
[truncated: 5,856 more rows]

## Sheet: CVD GO molfun
GO_id	Term	NumberOfGenes	p-value	p-value_fdr	p-value_bonferroni
GO:0071813	lipoprotein particle binding	3	6.56e-06	0.0129	0.0258
GO:0032934	sterol binding	4	1.37e-05	0.0135	0.054
GO:0015485	cholesterol binding	4	1.37e-05	0.0135	0.054
GO:0070325	lipoprotein particle receptor binding	3	2.59e-05	0.0204	0.102
GO:0043178	alcohol binding	4	7.37e-05	0.0483	0.29
GO:0005496	steroid binding	4	0.000102	0.0572	0.4
GO:0015248	sterol transporter activity	2	0.000359	0.151	1
GO:0017127	cholesterol transporter activity	2	0.000359	0.151	1
GO:0046983	protein dimerization activity	10	0.000383	0.151	1
GO:0048156	tau protein binding	2	0.00106	0.279	1
GO:0008253	5'-nucleotidase activity	2	0.00106	0.279	1
GO:0008252	nucleotidase activity	2	0.00106	0.279	1
GO:0050750	low-density lipoprotein particle receptor binding	2	0.00106	0.279	1
GO:0001540	beta-amyloid binding	2	0.00106	0.279	1
GO:0005057	receptor signaling protein activity	2	0.00346	0.852	1
GO:0042802	identical protein binding	9	0.00374	0.866	1
GO:0046982	protein heterodimerization activity	4	0.00707	1	1
GO:0005539	glycosaminoglycan binding	2	0.0071	1	1
GO:0044877	macromolecular complex binding	7	0.0121	1	1
GO:0008047	enzyme activator activity	3	0.0139	1	1
GO:0001067	regulatory region nucleic acid binding	3	0.0139	1	1
GO:0044212	transcription regulatory region DNA binding	3	0.0139	1	1
GO:0000975	regulatory region DNA binding	3	0.0139	1	1
GO:0042803	protein homodimerization activity	6	0.0189	1	1
GO:0016209	antioxidant activity	2	0.0245	1	1
GO:0050839	cell adhesion molecule binding	2	0.0283	1	1
GO:0004029	aldehyde dehydrogenase (NAD) activity	2	0.0322	1	1
GO:0005319	lipid transporter activity	2	0.0364	1	1
GO:0000981	sequence-specific DNA binding RNA polymerase II transcription factor activity	2	0.0364	1	1
GO:0042277	peptide binding	2	0.0407	1	1
GO:0003713	transcription coactivator activity	2	0.0549	1	1
GO:0008092	cytoskeletal protein binding	4	0.0599	1	1
GO:0033218	amide binding	2	0.0599	1	1
GO:0051020	GTPase binding	2	0.0599	1	1
GO:0008565	protein transporter activity	2	0.0651	1	1
GO:0016791	phosphatase activity	2	0.0651	1	1
GO:0019899	enzyme binding	6	0.0811	1	1
GO:0008289	lipid binding	3	0.0829	1	1
GO:0042578	phosphoric ester hydrolase activity	2	0.0874	1	1
GO:0043565	sequence-specific DNA binding	2	0.0874	1	1
GO:0032403	protein complex binding	4	0.0999	1	1
GO:0001071	nucleic acid binding transcription factor activity	2	0.112	1	1
GO:0003700	sequence-specific DNA binding transcription factor activity	2	0.112	1	1
GO:0004871	signal transducer activity	2	0.112	1	1
GO:0008233	peptidase activity	2	0.124	1	1
GO:0003712	transcription cofactor activity	2	0.124	1	1
GO:0003676	nucleic acid binding	10	0.125	1	1
GO:0000988	protein binding transcription factor activity	2	0.144	1	1
GO:0000989	transcription factor binding transcription factor activity	2	0.144	1	1
GO:0005102	receptor binding	4	0.15	1	1
GO:0060089	molecular transducer activity	2	0.151	1	1
GO:0016788	hydrolase activity, acting on ester bonds	3	0.163	1	1
GO:0043169	cation binding	11	0.171	1	1
GO:0019900	kinase binding	2	0.249	1	1
GO:0005515	protein binding	22	0.249	1	1
GO:0046872	metal ion binding	10	0.259	1	1
GO:0022892	substrate-specific transporter activity	4	0.293	1	1
GO:0005509	calcium ion binding	2	0.306	1	1
GO:0030234	enzyme regulator activity	2	0.314	1	1
GO:0003677	DNA binding	3	0.333	1	1
GO:0005198	structural molecule activity	3	0.354	1	1
GO:0005215	transporter activity	4	0.355	1	1
GO:0036094	small molecule binding	10	0.374	1	1
GO:0016772	transferase activity, transferring phosphorus-containing groups	2	0.384	1	1
GO:0016491	oxidoreductase activity	4	0.405	1	1
GO:0016787	hydrolase activity	6	0.414	1	1
GO:0098772	molecular function regulator	2	0.419	1	1
GO:0003723	RNA binding	6	0.429	1	1
GO:0044822	poly(A) RNA binding	5	0.53	1	1
GO:0097367	carbohydrate derivative binding	6	0.631	1	1
GO:0097159	organic cyclic compound binding	12	0.642	1	1
GO:0043167	ion binding	13	0.68	1	1
GO:0048037	cofactor binding	2	0.699	1	1
GO:0016740	transferase activity	3	0.704	1	1
GO:0046914	transition metal ion binding	2	0.747	1	1
GO:0043168	anion binding	7	0.777	1	1
GO:0000166	nucleotide binding	6	0.835	1	1
GO:1901265	nucleoside phosphate binding	6	0.837	1	1
GO:0005524	ATP binding	3	0.854	1	1
GO:0035639	purine ribonucleoside triphosphate binding	4	0.86	1	1
GO:0032550	purine ribonucleoside binding	4	0.862	1	1
GO:0001883	purine nucleoside binding	4	0.862	1	1
GO:0032559	adenyl ribonucleotide binding	3	0.864	1	1
GO:0032555	purine ribonucleotide binding	4	0.865	1	1
GO:0001882	nucleoside binding	4	0.865	1	1
GO:0030554	adenyl nucleotide binding	3	0.87	1	1
GO:0017076	purine nucleotide binding	4	0.87	1	1
GO:0032553	ribonucleotide binding	4	0.877	1	1
GO:1901363	heterocyclic compound binding	9	0.92	1	1
GO:0003674	molecular_function	13	0.94	1	1
GO:0003824	catalytic activity	7	0.957	1	1
GO:0005488	binding	13	0.995	1	1
GO:0004776	succinate-CoA ligase (GDP-forming) activity	1	1	1	1
GO:0046911	metal chelating activity	1	1	1	1
GO:0046912	transferase activity, transferring acyl groups, acyl groups converted into alkyl on transfer	1	1	1	1
GO:0005518	collagen binding	1	1	1	1
GO:0008320	protein transmembrane transporter activity	1	1	1	1
GO:0001105	RNA polymerase II transcription coactivator activity	1	1	1	1
GO:0001104	RNA polymerase II transcription cofactor activity	1	1	1	1
GO:0005507	copper ion binding	1	1	1	1
GO:1901681	sulfur compound binding	1	1	1	1
GO:0016829	lyase activity	1	1	1	1
GO:0019955	cytokine binding	1	1	1	1
GO:0008270	zinc ion binding	1	1	1	1
GO:0008134	transcription factor binding	1	1	1	1
GO:0050662	coenzyme binding	1	1	1	1
GO:0016835	carbon-oxygen lyase activity	1	1	1	1
GO:0016836	hydro-lyase activity	1	1	1	1
GO:0050660	flavin adenine dinucleotide binding	1	1	1	1
GO:0034191	apolipoprotein A-I receptor binding	1	1	1	1
GO:0034190	apolipoprotein receptor binding	1	1	1	1
GO:0070653	high-density lipoprotein particle receptor binding	1	1	1	1
GO:0001046	core promoter sequence-specific DNA binding	1	1	1	1
GO:0001228	RNA polymerase II transcription regulatory region sequence-specific DNA binding transcription factor activity involved in positive regulation of transcription	1	1	1	1
GO:0045340	mercury ion binding	1	1	1	1
GO:0019001	guanyl nucleotide binding	1	1	1	1
GO:0004774	succinate-CoA ligase activity	1	1	1	1
GO:0004775	succinate-CoA ligase (ADP-forming) activity	1	1	1	1
GO:0019003	GDP binding	1	1	1	1
GO:0016853	isomerase activity	1	1	1	1
GO:0005154	epidermal growth factor receptor binding	1	1	1	1
GO:0050681	androgen receptor binding	1	1	1	1
GO:0002020	protease binding	1	1	1	1
GO:0016301	kinase activity	1	1	1	1
GO:0060090	binding, bridging	1	1	1	1
GO:0032561	guanyl ribonucleotide binding	1	1	1	1
GO:0070181	small ribosomal subunit rRNA binding	1	1	1	1
GO:0051920	peroxiredoxin activity	1	1	1	1
GO:0017016	Ras GTPase binding	1	1	1	1
GO:0019901	protein kinase binding	1	1	1	1
GO:0019902	phosphatase binding	1	1	1	1
GO:0019903	protein phosphatase binding	1	1	1	1
GO:0019904	protein domain specific binding	1	1	1	1
GO:0001047	core promoter binding	1	1	1	1
GO:0005548	phospholipid transporter activity	1	1	1	1
GO:0045499	chemorepellent activity	1	1	1	1
GO:0017022	myosin binding	1	1	1	1
GO:0051082	unfolded protein binding	1	1	1	1
GO:0016405	CoA-ligase activity	1	1	1	1
GO:0008237	metallopeptidase activity	1	1	1	1
GO:0042562	hormone binding	1	1	1	1
GO:0035258	steroid hormone receptor binding	1	1	1	1
GO:0035257	nuclear hormone receptor binding	1	1	1	1
GO:0019843	rRNA binding	1	1	1	1
GO:0005543	phospholipid binding	1	1	1	1
GO:0015631	tubulin binding	1	1	1	1
GO:0070491	repressing transcription factor binding	1	1	1	1
GO:0097110	scaffold protein binding	1	1	1	1
GO:0008201	heparin binding	1	1	1	1
GO:1990381	ubiquitin-specific protease binding	1	1	1	1
GO:0016903	oxidoreductase activity, acting on the aldehyde or oxo group of donors	1	1	1	1
GO:0016532	superoxide dismutase copper chaperone activity	1	1	1	1
GO:0016531	copper chaperone activity	1	1	1	1
GO:0005525	GTP binding	1	1	1	1
GO:0016530	metallochaperone activity	1	1	1	1
GO:0044390	ubiquitin-like protein conjugating enzyme binding	1	1	1	1
GO:0004488	methylenetetrahydrofolate dehydrogenase (NADP+) activity	1	1	1	1
GO:0001077	RNA polymerase II core promoter proximal region sequence-specific DNA binding transcription factor activity involved in positive regulation of transcription	1	1	1	1
GO:0001076	RNA polymerase II transcription factor binding transcription factor activity	1	1	1	1
GO:0047485	protein N-terminus binding	1	1	1	1
GO:0044388	small protein activating enzyme binding	1	1	1	1
GO:0032036	myosin heavy chain binding	1	1	1	1
GO:0001190	RNA polymerase II transcription factor binding transcription factor activity involved in positive regulation of transcription	1	1	1	1
GO:0031267	small GTPase binding	1	1	1	1
GO:0022829	wide pore channel activity	1	1	1	1
GO:0003705	RNA polymerase II distal enhancer sequence-specific DNA binding transcription factor activity	1	1	1	1
GO:0022884	macromolecule transmembrane transporter activity	1	1	1	1
GO:0016627	oxidoreductase activity, acting on the CH-CH group of donors	1	1	1	1
GO:0004702	receptor signaling protein serine/threonine kinase activity	1	1	1	1
GO:0022891	substrate-specific transmembrane transporter activity	1	1	1	1
GO:0016773	phosphotransferase activity, alcohol group as acceptor	1	1	1	1
GO:0030674	protein binding, bridging	1	1	1	1
GO:0070063	RNA polymerase binding	1	1	1	1
GO:0008307	structural constituent of muscle	1	1	1	1
GO:0004709	MAP kinase kinase kinase activity	1	1	1	1
GO:0009982	pseudouridine synthase activity	1	1	1	1
GO:0050840	extracellular matrix binding	1	1	1	1
GO:0030169	low-density lipoprotein particle binding	1	1	1	1
GO:0031434	mitogen-activated protein kinase kinase binding	1	1	1	1
GO:0046790	virion binding	1	1	1	1
GO:0004175	endopeptidase activity	1	1	1	1
GO:0042301	phosphate ion binding	1	1	1	1
GO:0016620	oxidoreductase activity, acting on the aldehyde or oxo group of donors, NAD or NADP as acceptor	1	1	1	1
GO:0003995	acyl-CoA dehydrogenase activity	1	1	1	1
GO:0015288	porin activity	1	1	1	1
GO:0050997	quaternary ammonium group binding	1	1	1	1
GO:0016746	transferase activity, transferring acyl groups	1	1	1	1
GO:0051427	hormone receptor binding	1	1	1	1
GO:0019172	glyoxalase III activity	1	1	1	1
GO:0070326	very-low-density lipoprotein particle receptor binding	1	1	1	1
GO:0016646	oxidoreductase activity, acting on the CH-NH group of donors, NAD or NADP as acceptor	1	1	1	1
GO:0003729	mRNA binding	1	1	1	1
GO:0016645	oxidoreductase activity, acting on the CH-NH group of donors	1	1	1	1
GO:0070851	growth factor receptor binding	1	1	1	1
GO:0004857	enzyme inhibitor activity	1	1	1	1
GO:0003735	structural constituent of ribosome	1	1	1	1
GO:0022857	transmembrane transporter activity	1	1	1	1
GO:0009055	electron carrier activity	1	1	1	1
GO:0015267	channel activity	1	1	1	1
GO:0008017	microtubule binding	1	1	1	1
GO:0017147	Wnt-protein binding	1	1	1	1
GO:0016874	ligase activity	1	1	1	1
GO:0000982	RNA polymerase II core promoter proximal region sequence-specific DNA binding transcription factor activity	1	1	1	1
GO:0070405	ammonium ion binding	1	1	1	1
GO:0019205	nucleobase-containing compound kinase activity	1	1	1	1
GO:0036470	tyrosine 3-monooxygenase activator activity	1	1	1	1
GO:0046848	hydroxyapatite binding	1	1	1	1
GO:0016866	intramolecular transferase activity	1	1	1	1
GO:0055102	lipase inhibitor activity	1	1	1	1
GO:0000976	transcription regulatory region sequence-specific DNA binding	1	1	1	1
GO:0045296	cadherin binding	1	1	1	1
GO:0070011	peptidase activity, acting on L-amino acid peptides	1	1	1	1
GO:0004518	nuclease activity	1	1	1	1
GO:0004519	endonuclease activity	1	1	1	1
GO:0004222	metalloendopeptidase activity	1	1	1	1
GO:0004030	aldehyde dehydrogenase [NAD(P)+] activity	1	1	1	1
GO:0008035	high-density lipoprotein particle binding	1	1	1	1
GO:0017124	SH3 domain binding	1	1	1	1
GO:0050146	nucleoside phosphotransferase activity	1	1	1	1
GO:0060228	phosphatidylcholine-sterol O-acyltransferase activator activity	1	1	1	1
GO:0004622	lysophospholipase activity	1	1	1	1
GO:1990422	glyoxalase (glycolic acid-forming) activity	1	1	1	1
GO:0003878	ATP citrate synthase activity	1	1	1	1
GO:0055100	adiponectin binding	1	1	1	1
GO:0031210	phosphatidylcholine binding	1	1	1	1
GO:0003779	actin binding	1	1	1	1
GO:0004620	phospholipase activity	1	1	1	1
GO:0036478	L-dopa decarboxylase activator activity	1	1	1	1
GO:0003785	actin monomer binding	1	1	1	1
GO:1903136	cuprous ion binding	1	1	1	1
GO:1903135	cupric ion binding	1	1	1	1
GO:0016684	oxidoreductase activity, acting on peroxide as acceptor	1	1	1	1
GO:0016878	acid-thiol ligase activity	1	1	1	1
GO:0004716	receptor signaling protein tyrosine kinase activity	1	1	1	1
GO:0016877	ligase activity, forming carbon-sulfur bonds	1	1	1	1
############################################################################################################################################################################################
GO:0071813	lipoprotein particle binding	3	6.56e-06	0.0258	0.0129
APOA1
CDH13
APOE
GO:0032934	sterol binding	4	1.37e-05	0.054	0.0135
APOA1
STAR
OSBPL10
APOE
GO:0015485	cholesterol binding	4	1.37e-05	0.054	0.0135
APOA1
STAR
OSBPL10
APOE
GO:0070325	lipoprotein particle receptor binding	3	2.59e-05	0.102	0.0204
APOA1
HSP90B1
APOE
GO:0043178	alcohol binding	4	7.37e-05	0.29	0.0483
STAR
OSBPL10
APOE
APOA1
GO:0005496	steroid binding	4	0.000102	0.4	0.0572
STAR
OSBPL10
APOE
APOA1
GO:0015248	sterol transporter activity	2	0.000359	1	0.151
APOA1
STAR
GO:0017127	cholesterol transporter activity	2	0.000359	1	0.151
APOA1
STAR
GO:0046983	protein dimerization activity	10	0.000383	1	0.151
BIN1
APOE
RAF1
ERBB4
SOX4
MTHFD1L
MGLL
CDH13
SUCLG1
PARK7
GO:0048156	tau protein binding	2	0.00106	1	0.279
BIN1
APOE
GO:0008253	5'-nucleotidase activity	2	0.00106	1	0.279
NT5C2
NT5DC3
GO:0008252	nucleotidase activity	2	0.00106	1	0.279
NT5DC3
NT5C2
GO:0050750	low-density lipoprotein particle receptor binding	2	0.00106	1	0.279
HSP90B1
APOE
GO:0001540	beta-amyloid binding	2	0.00106	1	0.279
APOA1
APOE
GO:0005057	receptor signaling protein activity	2	0.00346	1	0.852
ERBB4
RAF1
GO:0042802	identical protein binding	9	0.00374	1	0.866
BIN1
APOE
RAF1
ERBB4
MTHFD1L
MGLL
CDH13
APOA1
PARK7
GO:0046982	protein heterodimerization activity	4	0.00707	1	1
BIN1
RAF1
SOX4
SUCLG1
GO:0005539	glycosaminoglycan binding	2	0.0071	1	1
DCN
APOE
GO:0044877	macromolecular complex binding	7	0.0121	1	1
BIN1
APOE
DNM2
CDH13
SH2B3
APOA1
DCN
GO:0008047	enzyme activator activity	3	0.0139	1	1
PARK7
PITRM1
APOA1
GO:0001067	regulatory region nucleic acid binding	3	0.0139	1	1
ZFHX3
ERBB4
SOX4
GO:0044212	transcription regulatory region DNA binding	3	0.0139	1	1
ZFHX3
ERBB4
SOX4
GO:0000975	regulatory region DNA binding	3	0.0139	1	1
ZFHX3
ERBB4
SOX4
GO:0042803	protein homodimerization activity	6	0.0189	1	1
APOE
ERBB4
MTHFD1L
MGLL
PARK7
CDH13
GO:0016209	antioxidant activity	2	0.0245	1	1
PARK7
APOE
GO:0050839	cell adhesion molecule binding	2	0.0283	1	1
CDH13
FGG
GO:0004029	aldehyde dehydrogenase (NAD) activity	2	0.0322	1	1
ALDH2
ALDH1A2
GO:0005319	lipid transporter activity	2	0.0364	1	1
STAR
APOA1
GO:0000981	sequence-specific DNA binding RNA polymerase II transcription factor activity	2	0.0364	1	1
ZFHX3
SOX4
GO:0042277	peptide binding	2	0.0407	1	1
APOE
APOA1
GO:0003713	transcription coactivator activity	2	0.0549	1	1
PARK7
SOX4
GO:0008092	cytoskeletal protein binding	4	0.0599	1	1
BIN1
APOE
DNM2
MYL2
GO:0033218	amide binding	2	0.0599	1	1
APOE
APOA1
GO:0051020	GTPase binding	2	0.0599	1	1
BIN1
RAF1
GO:0008565	protein transporter activity	2	0.0651	1	1
TOMM40
AP3D1
GO:0016791	phosphatase activity	2	0.0651	1	1
NT5C2
NT5DC3
GO:0019899	enzyme binding	6	0.0811	1	1
ZFHX3
RAF1
HSP90B1
DNM2
APOA1
PARK7
GO:0008289	lipid binding	3	0.0829	1	1
MGLL
STAR
OSBPL10
GO:0042578	phosphoric ester hydrolase activity	2	0.0874	1	1
NT5C2
NT5DC3
GO:0043565	sequence-specific DNA binding	2	0.0874	1	1
ZFHX3
SOX4
GO:0032403	protein complex binding	4	0.0999	1	1
BIN1
DNM2
SH2B3
DCN
GO:0001071	nucleic acid binding transcription factor activity	2	0.112	1	1
ZFHX3
SOX4
GO:0003700	sequence-specific DNA binding transcription factor activity	2	0.112	1	1
ZFHX3
SOX4
GO:0004871	signal transducer activity	2	0.112	1	1
RAF1
SH2B3
GO:0008233	peptidase activity	2	0.124	1	1
PARK7
PITRM1
GO:0003712	transcription cofactor activity	2	0.124	1	1
SOX4
PARK7
GO:0003676	nucleic acid binding	10	0.125	1	1
MRPS6
DCN
SUCLG1
HSP90B1
APOE
RAF1
ERBB4
SOX4
UTP20
PARK7
GO:0000988	protein binding transcription factor activity	2	0.144	1	1
SOX4
PARK7
GO:0000989	transcription factor binding transcription factor activity	2	0.144	1	1
SOX4
PARK7
GO:0005102	receptor binding	4	0.15	1	1
ERBB4
HSP90B1
APOA1
PARK7
GO:0060089	molecular transducer activity	2	0.151	1	1
RAF1
SH2B3
GO:0016788	hydrolase activity, acting on ester bonds	3	0.163	1	1
RAF1
NT5C2
NT5DC3
GO:0043169	cation binding	11	0.171	1	1
NT5DC3
HSP90B1
PITRM1
ZFHX3
APOE
RAF1
CDH13
APOA1
NT5C2
PARK7
FGG
GO:0019900	kinase binding	2	0.249	1	1
RAF1
PARK7
GO:0005515	protein binding	22	0.249	1	1
BIN1
FBN1
RPUSD4
ZFHX3
MGLL
STAR
RAF1
SOX4
APOA1
UTP20
MRPS6
DCN
ACYP2
SUCLG1
MYL2
MTHFD1L
ERBB4
DNM2
SH2B3
APCDD1
NT5C2
PARK7
GO:0046872	metal ion binding	10	0.259	1	1
NT5DC3
HSP90B1
PITRM1
ZFHX3
APOE
RAF1
CDH13
NT5C2
PARK7
FGG
GO:0022892	substrate-specific transporter activity	4	0.293	1	1
TOMM40
AP3D1
APOA1
STAR
GO:0005509	calcium ion binding	2	0.306	1	1
HSP90B1
CDH13
GO:0030234	enzyme regulator activity	2	0.314	1	1
PARK7
PITRM1
GO:0003677	DNA binding	3	0.333	1	1
APOE
ERBB4
SOX4
GO:0005198	structural molecule activity	3	0.354	1	1
MRPS6
FGG
MYL2
GO:0005215	transporter activity	4	0.355	1	1
TOMM40
AP3D1
APOA1
STAR
GO:0036094	small molecule binding	10	0.374	1	1
ACAD10
SUCLG1
STAR
OSBPL10
APOE
RAF1
ERBB4
HSP90B1
APOA1
NT5C2
GO:0016772	transferase activity, transferring phosphorus-containing groups	2	0.384	1	1
NT5C2
ACAD10
GO:0016491	oxidoreductase activity	4	0.405	1	1
ALDH2
MTHFD1L
PARK7
ACAD10
GO:0016787	hydrolase activity	6	0.414	1	1
ACAD10
NT5DC3
RAF1
PITRM1
NT5C2
PARK7
GO:0098772	molecular function regulator	2	0.419	1	1
PITRM1
PARK7
GO:0003723	RNA binding	6	0.429	1	1
MRPS6
HSP90B1
DCN
UTP20
SUCLG1
PARK7
GO:0044822	poly(A) RNA binding	5	0.53	1	1
RPUSD4
DCN
UTP20
SUCLG1
PARK7
GO:0097367	carbohydrate derivative binding	6	0.631	1	1
DCN
SUCLG1
APOE
RAF1
ERBB4
HSP90B1
GO:0097159	organic cyclic compound binding	12	0.642	1	1
MRPS6
ACAD10
DCN
OSBPL10
STAR
APOE
RAF1
SOX4
APOA1
UTP20
NT5C2
PARK7
GO:0043167	ion binding	13	0.68	1	1
ACAD10
SUCLG1
NT5DC3
PITRM1
ZFHX3
RAF1
ERBB4
CDH13
SH2B3
APOA1
NT5C2
PARK7
FGG
GO:0048037	cofactor binding	2	0.699	1	1
SUCLG1
ACAD10
GO:0016740	transferase activity	3	0.704	1	1
ACAD10
NT5C2
SUCLG1
GO:0046914	transition metal ion binding	2	0.747	1	1
ZFHX3
PARK7
GO:0043168	anion binding	7	0.777	1	1
ACAD10
SUCLG1
RAF1
ERBB4
HSP90B1
SH2B3
APOA1
GO:0000166	nucleotide binding	6	0.835	1	1
ACAD10
SUCLG1
RAF1
ERBB4
HSP90B1
NT5C2
GO:1901265	nucleoside phosphate binding	6	0.837	1	1
ACAD10
SUCLG1
RAF1
ERBB4
HSP90B1
NT5C2
GO:0005524	ATP binding	3	0.854	1	1
RAF1
ERBB4
HSP90B1
GO:0035639	purine ribonucleoside triphosphate binding	4	0.86	1	1
SUCLG1
RAF1
ERBB4
HSP90B1
GO:0032550	purine ribonucleoside binding	4	0.862	1	1
SUCLG1
RAF1
ERBB4
HSP90B1
GO:0001883	purine nucleoside binding	4	0.862	1	1
SUCLG1
RAF1
ERBB4
HSP90B1
GO:0032559	adenyl ribonucleotide binding	3	0.864	1	1
RAF1
ERBB4
HSP90B1
GO:0032555	purine ribonucleotide binding	4	0.865	1	1
SUCLG1
RAF1
ERBB4
HSP90B1
GO:0001882	nucleoside binding	4	0.865	1	1
SUCLG1
RAF1
ERBB4
HSP90B1
GO:0030554	adenyl nucleotide binding	3	0.87	1	1
RAF1
ERBB4
HSP90B1
GO:0017076	purine nucleotide binding	4	0.87	1	1
SUCLG1
RAF1
ERBB4
HSP90B1
GO:0032553	ribonucleotide binding	4	0.877	1	1
SUCLG1
RAF1
ERBB4
HSP90B1
GO:1901363	heterocyclic compound binding	9	0.92	1	1
MRPS6
ACAD10
DCN
APOE
RAF1
SOX4
UTP20
NT5C2
PARK7
GO:0003674	molecular_function	13	0.94	1	1
BIN1
ZFHX3
TOMM40
SOX4
ALDH2
UTP20
MRPS6
ACAD10
NT5DC3
OSBPL10
AP3D1
APCDD1
PARK7
GO:0003824	catalytic activity	7	0.957	1	1
ACAD10
SUCLG1
NT5DC3
RPUSD4
ALDH2
NT5C2
PARK7
GO:0005488	binding	13	0.995	1	1
BIN1
ZFHX3
SOX4
UTP20
MRPS6
ACAD10
ACYP2
NT5DC3
OSBPL10
PITRM1
SH2B3
APCDD1
PARK7
GO:0004776	succinate-CoA ligase (GDP-forming) activity	1	1	1	1
SUCLG1
GO:0046911	metal chelating activity	1	1	1	1
APOE
GO:0046912	transferase activity, transferring acyl groups, acyl groups converted into alkyl on transfer	1	1	1	1
SUCLG1
GO:0005518	collagen binding	1	1	1	1
DCN
GO:0008320	protein transmembrane transporter activity	1	1	1	1
TOMM40
GO:0001105	RNA polymerase II transcription coactivator activity	1	1	1	1
SOX4
GO:0001104	RNA polymerase II transcription cofactor activity	1	1	1	1
SOX4
GO:0005507	copper ion binding	1	1	1	1
PARK7
GO:1901681	sulfur compound binding	1	1	1	1
APOE
GO:0016829	lyase activity	1	1	1	1
PARK7
GO:0019955	cytokine binding	1	1	1	1
PARK7
GO:0008270	zinc ion binding	1	1	1	1
ZFHX3
GO:0008134	transcription factor binding	1	1	1	1
PARK7
GO:0050662	coenzyme binding	1	1	1	1
ACAD10
GO:0016835	carbon-oxygen lyase activity	1	1	1	1
PARK7
GO:0016836	hydro-lyase activity	1	1	1	1
PARK7
GO:0050660	flavin adenine dinucleotide binding	1	1	1	1
ACAD10
GO:0034191	apolipoprotein A-I receptor binding	1	1	1	1
APOA1
GO:0034190	apolipoprotein receptor binding	1	1	1	1
APOA1
GO:0070653	high-density lipoprotein particle receptor binding	1	1	1	1
APOA1
GO:0001046	core promoter sequence-specific DNA binding	1	1	1	1
SOX4
GO:0001228	RNA polymerase II transcription regulatory region sequence-specific DNA binding transcription factor activity involved in positive regulation of transcription	1	1	1	1
SOX4
GO:0045340	mercury ion binding	1	1	1	1
PARK7
GO:0019001	guanyl nucleotide binding	1	1	1	1
SUCLG1
GO:0004774	succinate-CoA ligase activity	1	1	1	1
SUCLG1
GO:0004775	succinate-CoA ligase (ADP-forming) activity	1	1	1	1
SUCLG1
GO:0019003	GDP binding	1	1	1	1
SUCLG1
GO:0016853	isomerase activity	1	1	1	1
RPUSD4
GO:0005154	epidermal growth factor receptor binding	1	1	1	1
ERBB4
GO:0050681	androgen receptor binding	1	1	1	1
PARK7
GO:0002020	protease binding	1	1	1	1
PARK7
GO:0016301	kinase activity	1	1	1	1
NT5C2
GO:0060090	binding, bridging	1	1	1	1
FGG
GO:0032561	guanyl ribonucleotide binding	1	1	1	1
SUCLG1
GO:0070181	small ribosomal subunit rRNA binding	1	1	1	1
MRPS6
GO:0051920	peroxiredoxin activity	1	1	1	1
PARK7
GO:0017016	Ras GTPase binding	1	1	1	1
RAF1
GO:0019901	protein kinase binding	1	1	1	1
RAF1
GO:0019902	phosphatase binding	1	1	1	1
HSP90B1
GO:0019903	protein phosphatase binding	1	1	1	1
HSP90B1
GO:0019904	protein domain specific binding	1	1	1	1
DNM2
GO:0001047	core promoter binding	1	1	1	1
SOX4
GO:0005548	phospholipid transporter activity	1	1	1	1
APOA1
GO:0045499	chemorepellent activity	1	1	1	1
APOA1
GO:0017022	myosin binding	1	1	1	1
MYL2
GO:0051082	unfolded protein binding	1	1	1	1
HSP90B1
GO:0016405	CoA-ligase activity	1	1	1	1
SUCLG1
GO:0008237	metallopeptidase activity	1	1	1	1
PITRM1
GO:0042562	hormone binding	1	1	1	1
CDH13
GO:0035258	steroid hormone receptor binding	1	1	1	1
PARK7
GO:0035257	nuclear hormone receptor binding	1	1	1	1
PARK7
GO:0019843	rRNA binding	1	1	1	1
MRPS6
GO:0005543	phospholipid binding	1	1	1	1
APOA1
GO:0015631	tubulin binding	1	1	1	1
DNM2
GO:0070491	repressing transcription factor binding	1	1	1	1
PARK7
GO:0097110	scaffold protein binding	1	1	1	1
PARK7
GO:0008201	heparin binding	1	1	1	1
APOE
GO:1990381	ubiquitin-specific protease binding	1	1	1	1
PARK7
GO:0016903	oxidoreductase activity, acting on the aldehyde or oxo group of donors	1	1	1	1
ALDH2
GO:0016532	superoxide dismutase copper chaperone activity	1	1	1	1
PARK7
GO:0016531	copper chaperone activity	1	1	1	1
PARK7
GO:0005525	GTP binding	1	1	1	1
SUCLG1
GO:0016530	metallochaperone activity	1	1	1	1
PARK7
GO:0044390	ubiquitin-like protein conjugating enzyme binding	1	1	1	1
PARK7
GO:0004488	methylenetetrahydrofolate dehydrogenase (NADP+) activity	1	1	1	1
MTHFD1L
GO:0001077	RNA polymerase II core promoter proximal region sequence-specific DNA binding transcription factor activity involved in positive regulation of transcription	1	1	1	1
SOX4
GO:0001076	RNA polymerase II transcription factor binding transcription factor activity	1	1	1	1
SOX4
GO:0047485	protein N-terminus binding	1	1	1	1
DCN
GO:0044388	small protein activating enzyme binding	1	1	1	1
PARK7
GO:0032036	myosin heavy chain binding	1	1	1	1
MYL2
GO:0001190	RNA polymerase II transcription factor binding transcription factor activity involved in positive regulation of transcription	1	1	1	1
SOX4
GO:0031267	small GTPase binding	1	1	1	1
RAF1
GO:0022829	wide pore channel activity	1	1	1	1
TOMM40
GO:0003705	RNA polymerase II distal enhancer sequence-specific DNA binding transcription factor activity	1	1	1	1
ZFHX3
GO:0022884	macromolecule transmembrane transporter activity	1	1	1	1
TOMM40
GO:0016627	oxidoreductase activity, acting on the CH-CH group of donors	1	1	1	1
ACAD10
GO:0004702	receptor signaling protein serine/threonine kinase activity	1	1	1	1
RAF1
GO:0022891	substrate-specific transmembrane transporter activity	1	1	1	1
TOMM40
GO:0016773	phosphotransferase activity, alcohol group as acceptor	1	1	1	1
NT5C2
GO:0030674	protein binding, bridging	1	1	1	1
FGG
GO:0070063	RNA polymerase binding	1	1	1	1
BIN1
GO:0008307	structural constituent of muscle	1	1	1	1
MYL2
GO:0004709	MAP kinase kinase kinase activity	1	1	1	1
RAF1
GO:0009982	pseudouridine synthase activity	1	1	1	1
RPUSD4
GO:0050840	extracellular matrix binding	1	1	1	1
DCN
GO:0030169	low-density lipoprotein particle binding	1	1	1	1
CDH13
GO:0031434	mitogen-activated protein kinase kinase binding	1	1	1	1
RAF1
GO:0046790	virion binding	1	1	1	1
HSP90B1
GO:0004175	endopeptidase activity	1	1	1	1
PITRM1
GO:0042301	phosphate ion binding	1	1	1	1
SH2B3
GO:0016620	oxidoreductase activity, acting on the aldehyde or oxo group of donors, NAD or NADP as acceptor	1	1	1	1
ALDH2
GO:0003995	acyl-CoA dehydrogenase activity	1	1	1	1
ACAD10
GO:0015288	porin activity	1	1	1	1
TOMM40
GO:0050997	quaternary ammonium group binding	1	1	1	1
APOA1
GO:0016746	transferase activity, transferring acyl groups	1	1	1	1
SUCLG1
GO:0051427	hormone receptor binding	1	1	1	1
PARK7
GO:0019172	glyoxalase III activity	1	1	1	1
PARK7
GO:0070326	very-low-density lipoprotein particle receptor binding	1	1	1	1
APOE
GO:0016646	oxidoreductase activity, acting on the CH-NH group of donors, NAD or NADP as acceptor	1	1	1	1
MTHFD1L
GO:0003729	mRNA binding	1	1	1	1
PARK7
GO:0016645	oxidoreductase activity, acting on the CH-NH group of donors	1	1	1	1
MTHFD1L
GO:0070851	growth factor receptor binding	1	1	1	1
ERBB4
GO:0004857	enzyme inhibitor activity	1	1	1	1
APOA1
GO:0003735	structural constituent of ribosome	1	1	1	1
MRPS6
GO:0022857	transmembrane transporter activity	1	1	1	1
TOMM40
GO:0009055	electron carrier activity	1	1	1	1
ALDH2
GO:0015267	channel activity	1	1	1	1
TOMM40
GO:0008017	microtubule binding	1	1	1	1
DNM2
GO:0017147	Wnt-protein binding	1	1	1	1
APCDD1
GO:0016874	ligase activity	1	1	1	1
SUCLG1
GO:0000982	RNA polymerase II core promoter proximal region sequence-specific DNA binding transcription factor activity	1	1	1	1
SOX4
GO:0070405	ammonium ion binding	1	1	1	1
APOA1
GO:0019205	nucleobase-containing compound kinase activity	1	1	1	1
NT5C2
GO:0036470	tyrosine 3-monooxygenase activator activity	1	1	1	1
PARK7
GO:0046848	hydroxyapatite binding	1	1	1	1
APOE
GO:0016866	intramolecular transferase activity	1	1	1	1
RPUSD4
GO:0055102	lipase inhibitor activity	1	1	1	1
APOA1
GO:0000976	transcription regulatory region sequence-specific DNA binding	1	1	1	1
SOX4
GO:0045296	cadherin binding	1	1	1	1
CDH13
GO:0070011	peptidase activity, acting on L-amino acid peptides	1	1	1	1
PITRM1
GO:0004518	nuclease activity	1	1	1	1
RAF1
GO:0004519	endonuclease activity	1	1	1	1
RAF1
GO:0004222	metalloendopeptidase activity	1	1	1	1
PITRM1
GO:0004030	aldehyde dehydrogenase [NAD(P)+] activity	1	1	1	1
ALDH2
GO:0008035	high-density lipoprotein particle binding	1	1	1	1
APOA1
GO:0017124	SH3 domain binding	1	1	1	1
DNM2
GO:0050146	nucleoside phosphotransferase activity	1	1	1	1
NT5C2
GO:0060228	phosphatidylcholine-sterol O-acyltransferase activator activity	1	1	1	1
APOA1
GO:0004622	lysophospholipase activity	1	1	1	1
MGLL
GO:1990422	glyoxalase (glycolic acid-forming) activity	1	1	1	1
PARK7
GO:0003878	ATP citrate synthase activity	1	1	1	1
SUCLG1
GO:0055100	adiponectin binding	1	1	1	1
CDH13
GO:0031210	phosphatidylcholine binding	1	1	1	1
APOA1
GO:0003779	actin binding	1	1	1	1
MYL2
GO:0004620	phospholipase activity	1	1	1	1
MGLL
GO:0036478	L-dopa decarboxylase activator activity	1	1	1	1
PARK7
GO:0003785	actin monomer binding	1	1	1	1
MYL2
GO:1903136	cuprous ion binding	1	1	1	1
PARK7
GO:1903135	cupric ion binding	1	1	1	1
PARK7
GO:0016684	oxidoreductase activity, acting on peroxide as acceptor	1	1	1	1
PARK7
GO:0016878	acid-thiol ligase activity	1	1	1	1
SUCLG1
GO:0004716	receptor signaling protein tyrosine kinase activity	1	1	1	1
ERBB4
GO:0016877	ligase activity, forming carbon-sulfur bonds	1	1	1	1
SUCLG1

## Sheet: CVD GO cell compart
GO_id	Term	NumberOfGenes	p-value	p-value_fdr	p-value_bonferroni
GO:0071682	endocytic vesicle lumen	3	0.000218	0.114	0.345
GO:0031983	vesicle lumen	4	0.000232	0.114	0.367
GO:0060205	cytoplasmic membrane-bounded vesicle lumen	4	0.000232	0.114	0.367
GO:0034365	discoidal high-density lipoprotein particle	2	0.000359	0.114	0.569
GO:0043196	varicosity	2	0.000359	0.114	0.569
GO:0043005	neuron projection	7	0.000463	0.122	0.733
GO:0042627	chylomicron	2	0.00106	0.241	1
GO:0097458	neuron part	7	0.00168	0.332	1
GO:0009897	external side of plasma membrane	3	0.00254	0.366	1
GO:0033267	axon part	3	0.00254	0.366	1
GO:0030139	endocytic vesicle	4	0.00319	0.366	1
GO:0032994	protein-lipid complex	2	0.00346	0.366	1
GO:0034361	very-low-density lipoprotein particle	2	0.00346	0.366	1
GO:0044304	main axon	2	0.00346	0.366	1
GO:0042995	cell projection	8	0.004	0.396	1
GO:0030424	axon	4	0.00441	0.411	1
GO:0044420	extracellular matrix component	2	0.00513	0.452	1
GO:0098552	side of membrane	3	0.00596	0.497	1
GO:0044433	cytoplasmic vesicle part	5	0.00921	0.695	1
GO:0043233	organelle lumen	19	0.00922	0.695	1
GO:0005886	plasma membrane	11	0.00996	0.717	1
GO:0044459	plasma membrane part	7	0.0126	0.87	1
GO:0009986	cell surface	4	0.0142	0.937	1
GO:0031974	membrane-enclosed lumen	19	0.0174	1	1
GO:0034774	secretory granule lumen	2	0.0177	1	1
GO:0043679	axon terminus	2	0.0177	1	1
GO:0044306	neuron projection terminus	2	0.0177	1	1
GO:0005667	transcription factor complex	2	0.021	1	1
GO:0043235	receptor complex	2	0.0245	1	1
GO:0005654	nucleoplasm	9	0.0266	1	1
GO:0005764	lysosome	4	0.0277	1	1
GO:0044463	cell projection part	4	0.0292	1	1
GO:0071944	cell periphery	10	0.0293	1	1
GO:0043202	lysosomal lumen	2	0.0322	1	1
GO:0005775	vacuolar lumen	2	0.0322	1	1
GO:0030496	midbody	2	0.0322	1	1
GO:0070013	intracellular organelle lumen	17	0.0368	1	1
GO:0005773	vacuole	4	0.0392	1	1
GO:0005788	endoplasmic reticulum lumen	2	0.0407	1	1
GO:0045202	synapse	3	0.0533	1	1
GO:0045121	membrane raft	2	0.0549	1	1
GO:0072562	blood microparticle	2	0.0549	1	1
GO:0031012	extracellular matrix	2	0.0549	1	1
GO:0044431	Golgi apparatus part	3	0.0593	1	1
GO:0031410	cytoplasmic vesicle	5	0.0601	1	1
GO:0016023	cytoplasmic membrane-bounded vesicle	5	0.062	1	1
GO:0044437	vacuolar part	3	0.0723	1	1
GO:0015629	actin cytoskeleton	3	0.0758	1	1
GO:0032991	macromolecular complex	14	0.0868	1	1
GO:0000785	chromatin	2	0.0874	1	1
GO:0044428	nuclear part	10	0.0898	1	1
GO:0019898	extrinsic component of membrane	2	0.0933	1	1
GO:0005737	cytoplasm	29	0.0966	1	1
GO:0005829	cytosol	12	0.0981	1	1
GO:0031981	nuclear lumen	9	0.11	1	1
GO:0044456	synapse part	2	0.118	1	1
GO:0005615	extracellular space	4	0.15	1	1
GO:0030141	secretory granule	2	0.151	1	1
GO:0043234	protein complex	11	0.155	1	1
GO:0005925	focal adhesion	3	0.158	1	1
GO:0098589	membrane region	5	0.159	1	1
GO:0005912	adherens junction	3	0.163	1	1
GO:0030055	cell-substrate junction	3	0.163	1	1
GO:0098590	plasma membrane region	2	0.164	1	1
GO:0044444	cytoplasmic part	26	0.165	1	1
GO:0070161	anchoring junction	3	0.167	1	1
GO:0000139	Golgi membrane	2	0.171	1	1
GO:0005634	nucleus	14	0.204	1	1
GO:0044427	chromosomal part	2	0.206	1	1
GO:0005794	Golgi apparatus	3	0.216	1	1
GO:0030017	sarcomere	2	0.22	1	1
GO:0044449	contractile fiber part	2	0.234	1	1
GO:0030016	myofibril	2	0.242	1	1
GO:0043292	contractile fiber	2	0.249	1	1
GO:0005694	chromosome	2	0.263	1	1
GO:0043230	extracellular organelle	13	0.264	1	1
GO:0070062	extracellular exosome	13	0.264	1	1
GO:0065010	extracellular membrane-bounded organelle	13	0.264	1	1
GO:0031988	membrane-bounded vesicle	13	0.266	1	1
GO:0031982	vesicle	13	0.287	1	1
GO:0044297	cell body	2	0.306	1	1
GO:0030054	cell junction	3	0.327	1	1
GO:0005759	mitochondrial matrix	7	0.331	1	1
GO:0044425	membrane part	12	0.336	1	1
GO:0048471	perinuclear region of cytoplasm	2	0.371	1	1
GO:0005768	endosome	2	0.384	1	1
GO:0044432	endoplasmic reticulum part	3	0.386	1	1
GO:0005856	cytoskeleton	4	0.427	1	1
GO:0043228	non-membrane-bounded organelle	8	0.436	1	1
GO:0043232	intracellular non-membrane-bounded organelle	8	0.436	1	1
GO:0043226	organelle	25	0.484	1	1
GO:0012505	endomembrane system	6	0.518	1	1
GO:0043227	membrane-bounded organelle	26	0.522	1	1
GO:0005622	intracellular	25	0.556	1	1
GO:0005623	cell	25	0.561	1	1
GO:0044464	cell part	25	0.561	1	1
GO:0044424	intracellular part	25	0.563	1	1
GO:0005730	nucleolus	2	0.58	1	1
GO:0005739	mitochondrion	18	0.591	1	1
GO:0044422	organelle part	21	0.602	1	1
GO:0005789	endoplasmic reticulum membrane	2	0.607	1	1
GO:0030529	ribonucleoprotein complex	2	0.618	1	1
GO:0042175	nuclear outer membrane-endoplasmic reticulum membrane network	2	0.628	1	1
GO:0043231	intracellular membrane-bounded organelle	24	0.669	1	1
GO:0044446	intracellular organelle part	20	0.683	1	1
GO:0044421	extracellular region part	10	0.695	1	1
GO:1902494	catalytic complex	2	0.712	1	1
GO:0043229	intracellular organelle	23	0.729	1	1
GO:0044455	mitochondrial membrane part	2	0.732	1	1
GO:0098588	bounding membrane of organelle	4	0.737	1	1
GO:0044430	cytoskeletal part	2	0.74	1	1
GO:0005576	extracellular region	10	0.77	1	1
GO:0005575	cellular_component	22	0.773	1	1
GO:0016020	membrane	14	0.817	1	1
GO:0005783	endoplasmic reticulum	2	0.831	1	1
GO:0005743	mitochondrial inner membrane	5	0.888	1	1
GO:0019866	organelle inner membrane	5	0.899	1	1
GO:0031966	mitochondrial membrane	6	0.904	1	1
GO:0031090	organelle membrane	9	0.915	1	1
GO:0044429	mitochondrial part	8	0.935	1	1
GO:0016021	integral component of membrane	5	0.943	1	1
GO:0031975	envelope	6	0.945	1	1
GO:0031967	organelle envelope	6	0.945	1	1
GO:0005740	mitochondrial envelope	5	0.967	1	1
GO:0005796	Golgi lumen	1	1	1	1
GO:0005604	basement membrane	1	1	1	1
GO:0005887	integral component of plasma membrane	1	1	1	1
GO:0031306	intrinsic component of mitochondrial outer membrane	1	1	1	1
GO:0031307	integral component of mitochondrial outer membrane	1	1	1	1
GO:0048475	coated membrane	1	1	1	1
GO:0005635	nuclear envelope	1	1	1	1
GO:0030427	site of polarized growth	1	1	1	1
GO:0030426	growth cone	1	1	1	1
GO:0043205	fibril	1	1	1	1
GO:0005774	vacuolar membrane	1	1	1	1
GO:0005770	late endosome	1	1	1	1
GO:0042383	sarcolemma	1	1	1	1
GO:0005905	coated pit	1	1	1	1
GO:0005901	caveola	1	1	1	1
GO:0005769	early endosome	1	1	1	1
GO:0005761	mitochondrial ribosome	1	1	1	1
GO:0031970	organelle envelope lumen	1	1	1	1
GO:0005765	lysosomal membrane	1	1	1	1
GO:0005763	mitochondrial small ribosomal subunit	1	1	1	1
GO:0005758	mitochondrial intermembrane space	1	1	1	1
GO:0045211	postsynaptic membrane	1	1	1	1
GO:1990204	oxidoreductase complex	1	1	1	1
GO:0005938	cell cortex	1	1	1	1
GO:0031968	organelle outer membrane	1	1	1	1
GO:0005746	mitochondrial respiratory chain	1	1	1	1
GO:0005747	mitochondrial respiratory chain complex I	1	1	1	1
GO:0005742	mitochondrial outer membrane translocase complex	1	1	1	1
GO:0005741	mitochondrial outer membrane	1	1	1	1
GO:0016323	basolateral plasma membrane	1	1	1	1
GO:0015630	microtubule cytoskeleton	1	1	1	1
GO:0031091	platelet alpha granule	1	1	1	1
GO:0031093	platelet alpha granule lumen	1	1	1	1
GO:0032040	small-subunit processome	1	1	1	1
GO:0005874	microtubule	1	1	1	1
GO:0030315	T-tubule	1	1	1	1
GO:0044798	nuclear transcription factor complex	1	1	1	1
GO:0045239	tricarboxylic acid cycle enzyme complex	1	1	1	1
GO:0044391	ribosomal subunit	1	1	1	1
GO:0045244	succinate-CoA ligase complex (GDP-forming)	1	1	1	1
GO:0016604	nuclear body	1	1	1	1
GO:0060987	lipid tube	1	1	1	1
GO:0016605	PML body	1	1	1	1
GO:0034358	plasma lipoprotein particle	1	1	1	1
GO:0098647	collagen beaded filament	1	1	1	1
GO:0034364	high-density lipoprotein particle	1	1	1	1
GO:0019867	outer membrane	1	1	1	1
GO:0034363	intermediate-density lipoprotein particle	1	1	1	1
GO:0030061	mitochondrial crista	1	1	1	1
GO:0030062	mitochondrial tricarboxylic acid cycle enzyme complex	1	1	1	1
GO:0098644	complex of collagen trimers	1	1	1	1
GO:0042470	melanosome	1	1	1	1
GO:0034366	spherical high-density lipoprotein particle	1	1	1	1
GO:0097060	synaptic membrane	1	1	1	1
GO:0030684	preribosome	1	1	1	1
GO:0030688	preribosome, small subunit precursor	1	1	1	1
GO:0010008	endosome membrane	1	1	1	1
GO:0030686	90S preribosome	1	1	1	1
GO:0000313	organellar ribosome	1	1	1	1
GO:0005581	collagen trimer	1	1	1	1
GO:0070469	respiratory chain	1	1	1	1
GO:0000314	organellar small ribosomal subunit	1	1	1	1
GO:0015935	small ribosomal subunit	1	1	1	1
GO:0005589	collagen type VI trimer	1	1	1	1
GO:0031143	pseudopodium	1	1	1	1
GO:0012506	vesicle membrane	1	1	1	1
GO:0005578	proteinaceous extracellular matrix	1	1	1	1
GO:0005840	ribosome	1	1	1	1
GO:0030018	Z disc	1	1	1	1
GO:0031226	intrinsic component of plasma membrane	1	1	1	1
GO:0031225	anchored component of membrane	1	1	1	1
GO:0030117	membrane coat	1	1	1	1
GO:0036477	somatodendritic compartment	1	1	1	1
GO:0043025	neuronal cell body	1	1	1	1
GO:0044853	plasma membrane raft	1	1	1	1
GO:0014069	postsynaptic density	1	1	1	1
GO:0031232	extrinsic component of external side of plasma membrane	1	1	1	1
GO:0046930	pore complex	1	1	1	1
GO:0031672	A band	1	1	1	1
GO:0019897	extrinsic component of plasma membrane	1	1	1	1
GO:0031674	I band	1	1	1	1
GO:0016459	myosin complex	1	1	1	1
GO:0044440	endosomal part	1	1	1	1
GO:0043194	axon initial segment	1	1	1	1
GO:0043195	terminal bouton	1	1	1	1
GO:0030659	cytoplasmic vesicle membrane	1	1	1	1
GO:0044300	cerebellar mossy fiber	1	1	1	1
GO:0001527	microfibril	1	1	1	1
GO:0044451	nucleoplasm part	1	1	1	1
GO:0008021	synaptic vesicle	1	1	1	1
GO:0030666	endocytic vesicle membrane	1	1	1	1
GO:0033268	node of Ranvier	1	1	1	1
############################################################################################################################################################################################
GO:0071682	endocytic vesicle lumen	3	0.000218	0.345	0.114
APOA1
HSP90B1
APOE
GO:0031983	vesicle lumen	4	0.000232	0.367	0.114
HSP90B1
APOE
APOA1
FGG
GO:0060205	cytoplasmic membrane-bounded vesicle lumen	4	0.000232	0.367	0.114
HSP90B1
APOE
APOA1
FGG
GO:0034365	discoidal high-density lipoprotein particle	2	0.000359	0.569	0.114
APOA1
APOE
GO:0043196	varicosity	2	0.000359	0.569	0.114
BIN1
MGLL
GO:0043005	neuron projection	7	0.000463	0.733	0.122
BIN1
AP3D1
DNM2
MGLL
PARK7
CDH13
STAR
GO:0042627	chylomicron	2	0.00106	1	0.241
APOA1
APOE
GO:0097458	neuron part	7	0.00168	1	0.332
BIN1
AP3D1
DNM2
MGLL
CDH13
PARK7
STAR
GO:0009897	external side of plasma membrane	3	0.00254	1	0.366
APOE
CDH13
FGG
GO:0033267	axon part	3	0.00254	1	0.366
BIN1
AP3D1
MGLL
GO:0030139	endocytic vesicle	4	0.00319	1	0.366
DNM2
APOE
APOA1
HSP90B1
GO:0032994	protein-lipid complex	2	0.00346	1	0.366
APOA1
BIN1
GO:0034361	very-low-density lipoprotein particle	2	0.00346	1	0.366
APOA1
APOE
GO:0044304	main axon	2	0.00346	1	0.366
BIN1
MGLL
GO:0042995	cell projection	8	0.004	1	0.396
BIN1
AP3D1
RAF1
DNM2
MGLL
CDH13
PARK7
STAR
GO:0030424	axon	4	0.00441	1	0.411
BIN1
AP3D1
MGLL
PARK7
GO:0044420	extracellular matrix component	2	0.00513	1	0.452
FBN1
DCN
GO:0098552	side of membrane	3	0.00596	1	0.497
APOE
CDH13
FGG
GO:0044433	cytoplasmic vesicle part	5	0.00921	1	0.695
APOE
HSP90B1
DNM2
APOA1
FGG
GO:0043233	organelle lumen	19	0.00922	1	0.695
MRPS6
MSRA
DCN
SUCLG1
HSP90B1
PITRM1
ZFHX3
MGLL
LYRM4
TOMM40
APOE
AP3D1
ERBB4
SOX4
APOA1
ALDH2
UTP20
GALC
FGG
GO:0005886	plasma membrane	11	0.00996	1	0.717
BIN1
SUCLG1
HSP90B1
MGLL
RAF1
ERBB4
DNM2
APOA1
APCDD1
PARK7
FGG
GO:0044459	plasma membrane part	7	0.0126	1	0.87
BIN1
APOE
ERBB4
DNM2
CDH13
APCDD1
FGG
GO:0009986	cell surface	4	0.0142	1	0.937
APOE
CDH13
APOA1
FGG
GO:0031974	membrane-enclosed lumen	19	0.0174	1	1
MRPS6
MSRA
DCN
SUCLG1
HSP90B1
PITRM1
ZFHX3
MGLL
LYRM4
TOMM40
APOE
AP3D1
ERBB4
SOX4
APOA1
ALDH2
UTP20
GALC
FGG
GO:0034774	secretory granule lumen	2	0.0177	1	1
APOA1
FGG
GO:0043679	axon terminus	2	0.0177	1	1
BIN1
AP3D1
GO:0044306	neuron projection terminus	2	0.0177	1	1
BIN1
AP3D1
GO:0005667	transcription factor complex	2	0.021	1	1
ZFHX3
SOX4
GO:0043235	receptor complex	2	0.0245	1	1
NT5DC3
ERBB4
GO:0005654	nucleoplasm	9	0.0266	1	1
ZFHX3
MGLL
MSRA
TOMM40
AP3D1
ERBB4
SOX4
UTP20
PARK7
GO:0005764	lysosome	4	0.0277	1	1
DCN
APOE
AP3D1
GALC
GO:0044463	cell projection part	4	0.0292	1	1
BIN1
AP3D1
DNM2
MGLL
GO:0071944	cell periphery	10	0.0293	1	1
BIN1
SUCLG1
HSP90B1
MGLL
RAF1
ERBB4
DNM2
APOA1
APCDD1
PARK7
GO:0043202	lysosomal lumen	2	0.0322	1	1
DCN
GALC
GO:0005775	vacuolar lumen	2	0.0322	1	1
DCN
GALC
GO:0030496	midbody	2	0.0322	1	1
DNM2
HSP90B1
GO:0070013	intracellular organelle lumen	17	0.0368	1	1
MRPS6
MSRA
DCN
SUCLG1
HSP90B1
PITRM1
ZFHX3
MGLL
LYRM4
TOMM40
AP3D1
ERBB4
SOX4
APOA1
ALDH2
UTP20
GALC
GO:0005773	vacuole	4	0.0392	1	1
DCN
APOE
AP3D1
GALC
GO:0005788	endoplasmic reticulum lumen	2	0.0407	1	1
APOA1
HSP90B1
GO:0045202	synapse	3	0.0533	1	1
BIN1
AP3D1
MGLL
GO:0045121	membrane raft	2	0.0549	1	1
PARK7
CDH13
GO:0072562	blood microparticle	2	0.0549	1	1
APOE
APOA1
GO:0031012	extracellular matrix	2	0.0549	1	1
APOE
HSP90B1
GO:0044431	Golgi apparatus part	3	0.0593	1	1
DCN
AP3D1
DNM2
GO:0031410	cytoplasmic vesicle	5	0.0601	1	1
BIN1
APOE
DNM2
APOA1
FGG
GO:0016023	cytoplasmic membrane-bounded vesicle	5	0.062	1	1
BIN1
APOE
DNM2
APOA1
FGG
GO:0044437	vacuolar part	3	0.0723	1	1
DCN
AP3D1
GALC
GO:0015629	actin cytoskeleton	3	0.0758	1	1
BIN1
MSRA
MYL2
GO:0032991	macromolecular complex	14	0.0868	1	1
BIN1
MRPS6
DCN
SUCLG1
NT5DC3
MYL2
ZFHX3
TOMM40
AP3D1
ERBB4
SOX4
APOA1
UTP20
PARK7
GO:0000785	chromatin	2	0.0874	1	1
APOE
PARK7
GO:0044428	nuclear part	10	0.0898	1	1
MSRA
ZFHX3
MGLL
TOMM40
APOE
AP3D1
ERBB4
SOX4
UTP20
PARK7
GO:0019898	extrinsic component of membrane	2	0.0933	1	1
APOE
MGLL
GO:0005737	cytoplasm	29	0.0966	1	1
BIN1
MSRA
RPUSD4
ZFHX3
MGLL
TMTC1
TOMM40
RAF1
SOX4
CDH13
APOA1
ALDH2
UTP20
GALC
MRPS6
ACAD10
DCN
ACYP2
SUCLG1
NT5DC3
MYL2
PITRM1
MTHFD1L
SLC25A44
ERBB4
DNM2
SH2B3
NT5C2
PARK7
GO:0005829	cytosol	12	0.0981	1	1
MGLL
NT5DC3
STAR
MYL2
RAF1
ERBB4
HSP90B1
DNM2
SH2B3
APOA1
NT5C2
PARK7
GO:0031981	nuclear lumen	9	0.11	1	1
MSRA
ZFHX3
MGLL
TOMM40
AP3D1
ERBB4
SOX4
UTP20
PARK7
GO:0044456	synapse part	2	0.118	1	1
BIN1
AP3D1
GO:0005615	extracellular space	4	0.15	1	1
CDH13
APOA1
DCN
FBN1
GO:0030141	secretory granule	2	0.151	1	1
APOA1
FGG
GO:0043234	protein complex	11	0.155	1	1
DCN
SUCLG1
NT5DC3
MYL2
ZFHX3
TOMM40
APOE
AP3D1
ERBB4
SOX4
PARK7
GO:0005925	focal adhesion	3	0.158	1	1
DNM2
CDH13
HSP90B1
GO:0098589	membrane region	5	0.159	1	1
ERBB4
HSP90B1
MGLL
CDH13
PARK7
GO:0005912	adherens junction	3	0.163	1	1
HSP90B1
DNM2
CDH13
GO:0030055	cell-substrate junction	3	0.163	1	1
DNM2
CDH13
HSP90B1
GO:0098590	plasma membrane region	2	0.164	1	1
ERBB4
CDH13
GO:0044444	cytoplasmic part	26	0.165	1	1
MRPS6
ACAD10
MSRA
DCN
ACYP2
SUCLG1
NT5DC3
MYL2
RPUSD4
PITRM1
ZFHX3
MTHFD1L
MGLL
SLC25A44
TMTC1
TOMM40
RAF1
ERBB4
SOX4
DNM2
SH2B3
APOA1
ALDH2
GALC
NT5C2
PARK7
GO:0070161	anchoring junction	3	0.167	1	1
HSP90B1
DNM2
CDH13
GO:0000139	Golgi membrane	2	0.171	1	1
AP3D1
DNM2
GO:0005634	nucleus	14	0.204	1	1
BIN1
MSRA
HSP90B1
ZFHX3
MGLL
LYRM4
TOMM40
AP3D1
RAF1
ERBB4
SOX4
APOA1
UTP20
PARK7
GO:0044427	chromosomal part	2	0.206	1	1
APOE
PARK7
GO:0005794	Golgi apparatus	3	0.216	1	1
RAF1
DNM2
DCN
GO:0030017	sarcomere	2	0.22	1	1
BIN1
MYL2
GO:0044449	contractile fiber part	2	0.234	1	1
BIN1
MYL2
GO:0030016	myofibril	2	0.242	1	1
BIN1
MYL2
GO:0043292	contractile fiber	2	0.249	1	1
BIN1
MYL2
GO:0005694	chromosome	2	0.263	1	1
APOE
PARK7
GO:0043230	extracellular organelle	13	0.264	1	1
MSRA
SUCLG1
FBN1
TOMM40
APOE
HSP90B1
DNM2
CDH13
APOA1
ALDH2
GALC
PARK7
FGG
GO:0070062	extracellular exosome	13	0.264	1	1
MSRA
SUCLG1
FBN1
TOMM40
APOE
HSP90B1
DNM2
CDH13
APOA1
ALDH2
GALC
PARK7
FGG
GO:0065010	extracellular membrane-bounded organelle	13	0.264	1	1
MSRA
SUCLG1
FBN1
TOMM40
APOE
HSP90B1
DNM2
CDH13
APOA1
ALDH2
GALC
PARK7
FGG
GO:0031988	membrane-bounded vesicle	13	0.266	1	1
BIN1
MSRA
SUCLG1
FBN1
TOMM40
APOE
DNM2
CDH13
APOA1
ALDH2
GALC
PARK7
FGG
GO:0031982	vesicle	13	0.287	1	1
BIN1
MSRA
SUCLG1
FBN1
TOMM40
APOE
DNM2
CDH13
APOA1
ALDH2
GALC
PARK7
FGG
GO:0044297	cell body	2	0.306	1	1
PARK7
STAR
GO:0030054	cell junction	3	0.327	1	1
HSP90B1
DNM2
CDH13
GO:0005759	mitochondrial matrix	7	0.331	1	1
MRPS6
SUCLG1
PARK7
ALDH2
PITRM1
ERBB4
LYRM4
GO:0044425	membrane part	12	0.336	1	1
BIN1
HSP90B1
MGLL
SLC25A44
TMTC1
STAR
APOE
AP3D1
DNM2
APCDD1
PARK7
FGG
GO:0048471	perinuclear region of cytoplasm	2	0.371	1	1
ALDH1A2
HSP90B1
GO:0005768	endosome	2	0.384	1	1
AP3D1
APOA1
GO:0044432	endoplasmic reticulum part	3	0.386	1	1
HSP90B1
MGLL
APOA1
GO:0005856	cytoskeleton	4	0.427	1	1
BIN1
MSRA
MYL2
APOE
GO:0043228	non-membrane-bounded organelle	8	0.436	1	1
BIN1
MRPS6
ZFHX3
MSRA
MYL2
APOE
UTP20
PARK7
GO:0043232	intracellular non-membrane-bounded organelle	8	0.436	1	1
BIN1
MRPS6
ZFHX3
MSRA
MYL2
APOE
UTP20
PARK7
GO:0043226	organelle	25	0.484	1	1
MSRA
FBN1
RPUSD4
ZFHX3
MGLL
TMTC1
TOMM40
SOX4
CDH13
ALDH2
UTP20
GALC
MRPS6
ACAD10
DCN
ACYP2
SUCLG1
NT5DC3
MYL2
PITRM1
MTHFD1L
SLC25A44
ERBB4
PARK7
FGG
GO:0012505	endomembrane system	6	0.518	1	1
MGLL
DCN
RAF1
DNM2
APOA1
FGG
GO:0043227	membrane-bounded organelle	26	0.522	1	1
BIN1
MSRA
FBN1
RPUSD4
ZFHX3
MGLL
TMTC1
TOMM40
SOX4
CDH13
ALDH2
UTP20
GALC
MRPS6
ACAD10
DCN
ACYP2
SUCLG1
NT5DC3
PITRM1
MTHFD1L
SLC25A44
ERBB4
DNM2
PARK7
FGG
GO:0005622	intracellular	25	0.556	1	1
MSRA
RPUSD4
ZFHX3
MGLL
TMTC1
TOMM40
SOX4
CDH13
ALDH2
UTP20
GALC
MRPS6
ACAD10
DCN
ACYP2
SUCLG1
NT5DC3
MYL2
PITRM1
MTHFD1L
SLC25A44
ERBB4
SH2B3
NT5C2
PARK7
GO:0005623	cell	25	0.561	1	1
MSRA
RPUSD4
ZFHX3
TMTC1
TOMM40
RAF1
SOX4
ALDH2
UTP20
GALC
MRPS6
ACAD10
DCN
ACYP2
SUCLG1
NT5DC3
MYL2
PITRM1
MTHFD1L
SLC25A44
ERBB4
SH2B3
APCDD1
NT5C2
PARK7
GO:0044464	cell part	25	0.561	1	1
MSRA
RPUSD4
ZFHX3
TMTC1
TOMM40
RAF1
SOX4
ALDH2
UTP20
GALC
MRPS6
ACAD10
DCN
ACYP2
SUCLG1
NT5DC3
MYL2
PITRM1
MTHFD1L
SLC25A44
ERBB4
SH2B3
APCDD1
NT5C2
PARK7
GO:0044424	intracellular part	25	0.563	1	1
MSRA
RPUSD4
ZFHX3
MGLL
TMTC1
TOMM40
SOX4
CDH13
ALDH2
UTP20
GALC
MRPS6
ACAD10
DCN
ACYP2
SUCLG1
NT5DC3
MYL2
PITRM1
MTHFD1L
SLC25A44
ERBB4
SH2B3
NT5C2
PARK7
GO:0005730	nucleolus	2	0.58	1	1
ZFHX3
UTP20
GO:0005739	mitochondrion	18	0.591	1	1
TOMM40
RPUSD4
MRPS6
ZFHX3
RAF1
ERBB4
SOX4
MTHFD1L
ACAD10
PITRM1
MSRA
SLC25A44
ALDH2
TMTC1
ACYP2
SUCLG1
NT5DC3
PARK7
GO:0044422	organelle part	21	0.602	1	1
BIN1
MSRA
HSP90B1
ZFHX3
MGLL
LYRM4
TOMM40
RAF1
SOX4
APOA1
ALDH2
UTP20
GALC
MRPS6
DCN
MYL2
PITRM1
SLC25A44
ERBB4
PARK7
FGG
GO:0005789	endoplasmic reticulum membrane	2	0.607	1	1
HSP90B1
MGLL
GO:0030529	ribonucleoprotein complex	2	0.618	1	1
MRPS6
UTP20
GO:0042175	nuclear outer membrane-endoplasmic reticulum membrane network	2	0.628	1	1
HSP90B1
MGLL
GO:0043231	intracellular membrane-bounded organelle	24	0.669	1	1
BIN1
MSRA
RPUSD4
ZFHX3
MGLL
TMTC1
TOMM40
SOX4
ALDH2
UTP20
GALC
MRPS6
ACAD10
DCN
ACYP2
SUCLG1
NT5DC3
PITRM1
MTHFD1L
SLC25A44
ERBB4
DNM2
PARK7
FGG
GO:0044446	intracellular organelle part	20	0.683	1	1
MSRA
HSP90B1
ZFHX3
MGLL
LYRM4
TOMM40
RAF1
SOX4
APOA1
ALDH2
UTP20
GALC
MRPS6
DCN
MYL2
PITRM1
SLC25A44
ERBB4
PARK7
FGG
GO:0044421	extracellular region part	10	0.695	1	1
MSRA
SUCLG1
HSP90B1
TOMM40
DNM2
CDH13
APOA1
ALDH2
GALC
PARK7
GO:1902494	catalytic complex	2	0.712	1	1
SUCLG1
PARK7
GO:0043229	intracellular organelle	23	0.729	1	1
MSRA
RPUSD4
ZFHX3
MGLL
TMTC1
TOMM40
SOX4
ALDH2
UTP20
GALC
MRPS6
ACAD10
DCN
ACYP2
SUCLG1
NT5DC3
MYL2
PITRM1
MTHFD1L
SLC25A44
ERBB4
PARK7
FGG
GO:0044455	mitochondrial membrane part	2	0.732	1	1
STAR
PARK7
GO:0098588	bounding membrane of organelle	4	0.737	1	1
MGLL
RAF1
HSP90B1
DNM2
GO:0044430	cytoskeletal part	2	0.74	1	1
APOE
MYL2
GO:0005576	extracellular region	10	0.77	1	1
MSRA
SUCLG1
HSP90B1
TOMM40
ERBB4
DNM2
CDH13
ALDH2
GALC
PARK7
GO:0005575	cellular_component	22	0.773	1	1
MSRA
RPUSD4
ZFHX3
TMTC1
TOMM40
RAF1
SOX4
ALDH2
UTP20
GALC
MRPS6
ACAD10
ACYP2
SUCLG1
MYL2
PITRM1
MTHFD1L
SLC25A44
SH2B3
APCDD1
NT5C2
PARK7
GO:0016020	membrane	14	0.817	1	1
BIN1
MSRA
MGLL
TMTC1
STAR
RAF1
APOA1
MRPS6
MTHFD1L
SLC25A44
DNM2
APCDD1
PARK7
FGG
GO:0005783	endoplasmic reticulum	2	0.831	1	1
MGLL
APOA1
GO:0005743	mitochondrial inner membrane	5	0.888	1	1
MRPS6
SLC25A44
SUCLG1
PARK7
STAR
GO:0019866	organelle inner membrane	5	0.899	1	1
MRPS6
SLC25A44
SUCLG1
PARK7
STAR
GO:0031966	mitochondrial membrane	6	0.904	1	1
MRPS6
SLC25A44
RAF1
SUCLG1
PARK7
STAR
GO:0031090	organelle membrane	9	0.915	1	1
MRPS6
MGLL
SLC25A44
SUCLG1
STAR
RAF1
HSP90B1
DNM2
PARK7
GO:0044429	mitochondrial part	8	0.935	1	1
MRPS6
RAF1
ERBB4
PITRM1
SLC25A44
ALDH2
LYRM4
PARK7
GO:0016021	integral component of membrane	5	0.943	1	1
SLC25A44
TMTC1
ERBB4
CDH13
APCDD1
GO:0031975	envelope	6	0.945	1	1
MRPS6
APOE
RAF1
SLC25A44
SUCLG1
PARK7
GO:0031967	organelle envelope	6	0.945	1	1
MRPS6
APOE
RAF1
SLC25A44
SUCLG1
PARK7
GO:0005740	mitochondrial envelope	5	0.967	1	1
MRPS6
SLC25A44
RAF1
SUCLG1
PARK7
GO:0005796	Golgi lumen	1	1	1	1
DCN
GO:0005604	basement membrane	1	1	1	1
FBN1
GO:0005887	integral component of plasma membrane	1	1	1	1
APCDD1
GO:0031306	intrinsic component of mitochondrial outer membrane	1	1	1	1
TOMM40
GO:0031307	integral component of mitochondrial outer membrane	1	1	1	1
TOMM40
GO:0048475	coated membrane	1	1	1	1
AP3D1
GO:0005635	nuclear envelope	1	1	1	1
APOE
GO:0030427	site of polarized growth	1	1	1	1
DNM2
GO:0030426	growth cone	1	1	1	1
DNM2
GO:0043205	fibril	1	1	1	1
FBN1
GO:0005774	vacuolar membrane	1	1	1	1
AP3D1
GO:0005770	late endosome	1	1	1	1
APOE
GO:0042383	sarcolemma	1	1	1	1
BIN1
GO:0005905	coated pit	1	1	1	1
DNM2
GO:0005901	caveola	1	1	1	1
CDH13
GO:0005769	early endosome	1	1	1	1
APOA1
GO:0005761	mitochondrial ribosome	1	1	1	1
MRPS6
GO:0031970	organelle envelope lumen	1	1	1	1
PARK7
GO:0005765	lysosomal membrane	1	1	1	1
AP3D1
GO:0005763	mitochondrial small ribosomal subunit	1	1	1	1
MRPS6
GO:0005758	mitochondrial intermembrane space	1	1	1	1
PARK7
GO:0045211	postsynaptic membrane	1	1	1	1
DNM2
GO:1990204	oxidoreductase complex	1	1	1	1
PARK7
GO:0005938	cell cortex	1	1	1	1
FGG
GO:0031968	organelle outer membrane	1	1	1	1
RAF1
GO:0005746	mitochondrial respiratory chain	1	1	1	1
PARK7
GO:0005747	mitochondrial respiratory chain complex I	1	1	1	1
PARK7
GO:0005742	mitochondrial outer membrane translocase complex	1	1	1	1
TOMM40
GO:0005741	mitochondrial outer membrane	1	1	1	1
RAF1
GO:0016323	basolateral plasma membrane	1	1	1	1
ERBB4
GO:0015630	microtubule cytoskeleton	1	1	1	1
APOE
GO:0031091	platelet alpha granule	1	1	1	1
FGG
GO:0031093	platelet alpha granule lumen	1	1	1	1
FGG
GO:0032040	small-subunit processome	1	1	1	1
UTP20
GO:0005874	microtubule	1	1	1	1
APOE
GO:0030315	T-tubule	1	1	1	1
BIN1
GO:0044798	nuclear transcription factor complex	1	1	1	1
SOX4
GO:0045239	tricarboxylic acid cycle enzyme complex	1	1	1	1
SUCLG1
GO:0044391	ribosomal subunit	1	1	1	1
MRPS6
GO:0045244	succinate-CoA ligase complex (GDP-forming)	1	1	1	1
SUCLG1
GO:0016604	nuclear body	1	1	1	1
PARK7
GO:0060987	lipid tube	1	1	1	1
BIN1
GO:0016605	PML body	1	1	1	1
PARK7
GO:0034358	plasma lipoprotein particle	1	1	1	1
APOA1
GO:0098647	collagen beaded filament	1	1	1	1
DCN
GO:0034364	high-density lipoprotein particle	1	1	1	1
APOA1
GO:0019867	outer membrane	1	1	1	1
RAF1
GO:0034363	intermediate-density lipoprotein particle	1	1	1	1
APOE
GO:0030061	mitochondrial crista	1	1	1	1
STAR
GO:0030062	mitochondrial tricarboxylic acid cycle enzyme complex	1	1	1	1
SUCLG1
GO:0098644	complex of collagen trimers	1	1	1	1
DCN
GO:0042470	melanosome	1	1	1	1
HSP90B1
GO:0034366	spherical high-density lipoprotein particle	1	1	1	1
APOA1
GO:0097060	synaptic membrane	1	1	1	1
DNM2
GO:0030684	preribosome	1	1	1	1
UTP20
GO:0030688	preribosome, small subunit precursor	1	1	1	1
UTP20
GO:0010008	endosome membrane	1	1	1	1
AP3D1
GO:0030686	90S preribosome	1	1	1	1
UTP20
GO:0000313	organellar ribosome	1	1	1	1
MRPS6
GO:0005581	collagen trimer	1	1	1	1
DCN
GO:0070469	respiratory chain	1	1	1	1
PARK7
GO:0000314	organellar small ribosomal subunit	1	1	1	1
MRPS6
GO:0015935	small ribosomal subunit	1	1	1	1
MRPS6
GO:0005589	collagen type VI trimer	1	1	1	1
DCN
GO:0031143	pseudopodium	1	1	1	1
RAF1
GO:0012506	vesicle membrane	1	1	1	1
DNM2
GO:0005578	proteinaceous extracellular matrix	1	1	1	1
DCN
GO:0005840	ribosome	1	1	1	1
MRPS6
GO:0030018	Z disc	1	1	1	1
BIN1
GO:0031226	intrinsic component of plasma membrane	1	1	1	1
APCDD1
GO:0031225	anchored component of membrane	1	1	1	1
CDH13
GO:0030117	membrane coat	1	1	1	1
AP3D1
GO:0036477	somatodendritic compartment	1	1	1	1
STAR
GO:0043025	neuronal cell body	1	1	1	1
STAR
GO:0044853	plasma membrane raft	1	1	1	1
CDH13
GO:0014069	postsynaptic density	1	1	1	1
DNM2
GO:0031232	extrinsic component of external side of plasma membrane	1	1	1	1
APOE
GO:0046930	pore complex	1	1	1	1
TOMM40
GO:0031672	A band	1	1	1	1
MYL2
GO:0019897	extrinsic component of plasma membrane	1	1	1	1
APOE
GO:0031674	I band	1	1	1	1
BIN1
GO:0016459	myosin complex	1	1	1	1
MYL2
GO:0044440	endosomal part	1	1	1	1
AP3D1
GO:0043194	axon initial segment	1	1	1	1
BIN1
GO:0043195	terminal bouton	1	1	1	1
AP3D1
GO:0030659	cytoplasmic vesicle membrane	1	1	1	1
DNM2
GO:0044300	cerebellar mossy fiber	1	1	1	1
BIN1
GO:0001527	microfibril	1	1	1	1
FBN1
GO:0044451	nucleoplasm part	1	1	1	1
PARK7
GO:0008021	synaptic vesicle	1	1	1	1
BIN1
GO:0030666	endocytic vesicle membrane	1	1	1	1
DNM2
GO:0033268	node of Ranvier	1	1	1	1
BIN1

## Sheet: Cancer GO bioprocess
GO_id	Term	NumberOfGenes	p-value	p-value_fdr	p-value_bonferroni
GO:0097193	intrinsic apoptotic signaling pathway	9	2.26e-07	0.00297	0.00304
GO:0043207	response to external biotic stimulus	12	7.33e-07	0.00297	0.00986
GO:0051707	response to other organism	12	7.33e-07	0.00297	0.00986
GO:0009607	response to biotic stimulus	12	8.83e-07	0.00297	0.0119
GO:0097285	cell-type specific apoptotic process	7	1.27e-06	0.00341	0.0171
GO:0008630	intrinsic apoptotic signaling pathway in response to DNA damage	6	2.34e-06	0.00524	0.0315
GO:1901030	positive regulation of mitochondrial outer membrane permeabilization involved in apoptotic signaling pathway	6	3.98e-06	0.00764	0.0535
GO:0009615	response to virus	7	8.46e-06	0.0142	0.114
GO:1901028	regulation of mitochondrial outer membrane permeabilization involved in apoptotic signaling pathway	6	1.5e-05	0.0218	0.202
GO:0055123	digestive system development	5	1.95e-05	0.0218	0.262
GO:1900740	positive regulation of protein insertion into mitochondrial membrane involved in apoptotic signaling pathway	5	1.95e-05	0.0218	0.262
GO:0032434	regulation of proteasomal ubiquitin-dependent protein catabolic process	4	2.1e-05	0.0218	0.283
GO:0048646	anatomical structure formation involved in morphogenesis	10	3.71e-05	0.0356	0.499
GO:1902533	positive regulation of intracellular signal transduction	10	6.56e-05	0.0588	0.882
GO:2001244	positive regulation of intrinsic apoptotic signaling pathway	5	7.77e-05	0.0653	1
GO:2001239	regulation of extrinsic apoptotic signaling pathway in absence of ligand	4	9.29e-05	0.0694	1
GO:0002260	lymphocyte homeostasis	4	9.29e-05	0.0694	1
GO:0072358	cardiovascular system development	10	0.000111	0.0747	1
GO:0072359	circulatory system development	10	0.000111	0.0747	1
GO:0060429	epithelium development	11	0.000158	0.0782	1
GO:0034329	cell junction assembly	4	0.000163	0.0782	1
GO:0001776	leukocyte homeostasis	4	0.000163	0.0782	1
GO:0048565	digestive tract development	4	0.000163	0.0782	1
GO:0043525	positive regulation of neuron apoptotic process	4	0.000163	0.0782	1
GO:2001240	negative regulation of extrinsic apoptotic signaling pathway in absence of ligand	3	0.000169	0.0782	1
GO:1900103	positive regulation of endoplasmic reticulum unfolded protein response	3	0.000169	0.0782	1
GO:1900101	regulation of endoplasmic reticulum unfolded protein response	3	0.000169	0.0782	1
GO:0008285	negative regulation of cell proliferation	8	0.000181	0.0811	1
GO:0008637	apoptotic mitochondrial changes	6	0.000217	0.094	1
GO:0097192	extrinsic apoptotic signaling pathway in absence of ligand	4	0.000264	0.107	1
GO:0071496	cellular response to external stimulus	6	0.000271	0.107	1
GO:0097190	apoptotic signaling pathway	8	0.000283	0.109	1
GO:0097191	extrinsic apoptotic signaling pathway	5	0.000297	0.111	1
GO:0051704	multi-organism process	20	0.000338	0.12	1
GO:0080135	regulation of cellular response to stress	8	0.000375	0.12	1
GO:0035556	intracellular signal transduction	13	0.000382	0.12	1
GO:0034330	cell junction organization	4	0.000404	0.12	1
GO:0010332	response to gamma radiation	4	0.000404	0.12	1
GO:1901216	positive regulation of neuron death	4	0.000404	0.12	1
GO:2001242	regulation of intrinsic apoptotic signaling pathway	6	0.000411	0.12	1
GO:0034332	adherens junction organization	3	0.000411	0.12	1
GO:0001782	B cell homeostasis	3	0.000411	0.12	1
GO:1902235	regulation of endoplasmic reticulum stress-induced intrinsic apoptotic signaling pathway	3	0.000411	0.12	1
GO:0035295	tube development	7	0.000463	0.132	1
GO:0035239	tube morphogenesis	5	0.000509	0.143	1
GO:0012501	programmed cell death	13	0.00056	0.154	1
GO:0090200	positive regulation of release of cytochrome c from mitochondria	4	0.000589	0.158	1
GO:0001568	blood vessel development	6	0.000601	0.159	1
GO:0008219	cell death	13	0.000649	0.168	1
GO:0006974	cellular response to DNA damage stimulus	8	0.000713	0.179	1
GO:0001944	vasculature development	6	0.000719	0.179	1
GO:0016265	death	13	0.000749	0.183	1
GO:0048762	mesenchymal cell differentiation	3	0.000801	0.183	1
GO:0006939	smooth muscle contraction	3	0.000801	0.183	1
GO:0007044	cell-substrate junction assembly	3	0.000801	0.183	1
GO:0043331	response to dsRNA	3	0.000801	0.183	1
GO:0001822	kidney development	5	0.000817	0.183	1
GO:0048523	negative regulation of cellular process	21	0.000855	0.188	1
GO:0007015	actin filament organization	4	0.00113	0.23	1
GO:0042594	response to starvation	5	0.00125	0.23	1
GO:0072001	renal system development	5	0.00125	0.23	1
GO:1903749	positive regulation of establishment of protein localization to mitochondrion	5	0.00125	0.23	1
GO:0061001	regulation of dendritic spine morphogenesis	2	0.00125	0.23	1
GO:0048814	regulation of dendrite morphogenesis	2	0.00125	0.23	1
GO:0001783	B cell apoptotic process	2	0.00125	0.23	1
GO:0010665	regulation of cardiac muscle cell apoptotic process	2	0.00125	0.23	1
GO:0010662	regulation of striated muscle cell apoptotic process	2	0.00125	0.23	1
GO:1902237	positive regulation of endoplasmic reticulum stress-induced intrinsic apoptotic signaling pathway	2	0.00125	0.23	1
GO:0032835	glomerulus development	2	0.00125	0.23	1
GO:0043517	positive regulation of DNA damage response, signal transduction by p53 class mediator	2	0.00125	0.23	1
GO:0048468	cell development	12	0.00136	0.239	1
GO:0042149	cellular response to glucose starvation	3	0.00137	0.239	1
GO:0014031	mesenchymal cell development	3	0.00137	0.239	1
GO:0043029	T cell homeostasis	3	0.00137	0.239	1
GO:0009267	cellular response to starvation	4	0.0015	0.258	1
GO:0006915	apoptotic process	12	0.00156	0.266	1
GO:0051716	cellular response to stimulus	25	0.00163	0.275	1
GO:0035107	appendage morphogenesis	3	0.00213	0.326	1
GO:0035108	limb morphogenesis	3	0.00213	0.326	1
GO:0007160	cell-matrix adhesion	3	0.00213	0.326	1
GO:0045216	cell-cell junction organization	3	0.00213	0.326	1
GO:0050864	regulation of B cell activation	3	0.00213	0.326	1
GO:0002009	morphogenesis of an epithelium	5	0.00218	0.326	1
GO:0001655	urogenital system development	5	0.00218	0.326	1
GO:0002768	immune response-regulating cell surface receptor signaling pathway	5	0.00218	0.326	1
GO:1903747	regulation of establishment of protein localization to mitochondrion	5	0.00218	0.326	1
GO:0048598	embryonic morphogenesis	5	0.00218	0.326	1
GO:0009888	tissue development	12	0.00232	0.343	1
GO:0031330	negative regulation of cellular catabolic process	4	0.00247	0.344	1
GO:0048519	negative regulation of biological process	21	0.00251	0.344	1
GO:2001235	positive regulation of apoptotic signaling pathway	5	0.00258	0.344	1
GO:1903829	positive regulation of cellular protein localization	6	0.00277	0.344	1
GO:0030154	cell differentiation	17	0.00298	0.344	1
GO:0043523	regulation of neuron apoptotic process	5	0.00303	0.344	1
GO:0090559	regulation of membrane permeability	4	0.00309	0.344	1
GO:0046902	regulation of mitochondrial membrane permeability	4	0.00309	0.344	1
GO:0006919	activation of cysteine-type endopeptidase activity involved in apoptotic process	4	0.00309	0.344	1
GO:0031669	cellular response to nutrient levels	4	0.00309	0.344	1
GO:0009895	negative regulation of catabolic process	4	0.00309	0.344	1
GO:0060562	epithelial tube morphogenesis	4	0.00309	0.344	1
GO:0010648	negative regulation of cell communication	10	0.0031	0.344	1
GO:0000723	telomere maintenance	3	0.00311	0.344	1
GO:0060485	mesenchyme development	3	0.00311	0.344	1
GO:0031016	pancreas development	3	0.00311	0.344	1
GO:0048736	appendage development	3	0.00311	0.344	1
GO:0031589	cell-substrate adhesion	3	0.00311	0.344	1
GO:0061136	regulation of proteasomal protein catabolic process	3	0.00311	0.344	1
GO:0016049	cell growth	3	0.00311	0.344	1
GO:0032200	telomere organization	3	0.00311	0.344	1
GO:0060173	limb development	3	0.00311	0.344	1
GO:0048729	tissue morphogenesis	6	0.00314	0.344	1
GO:0007507	heart development	6	0.00314	0.344	1
GO:0033554	cellular response to stress	13	0.00321	0.344	1
GO:0044702	single organism reproductive process	9	0.00331	0.344	1
GO:0003006	developmental process involved in reproduction	7	0.00344	0.344	1
GO:0032388	positive regulation of intracellular transport	6	0.00354	0.344	1
GO:0009886	post-embryonic morphogenesis	2	0.00366	0.344	1
GO:0033209	tumor necrosis factor-mediated signaling pathway	2	0.00366	0.344	1
GO:0030888	regulation of B cell proliferation	2	0.00366	0.344	1
GO:1901798	positive regulation of signal transduction by p53 class mediator	2	0.00366	0.344	1
GO:0008635	activation of cysteine-type endopeptidase activity involved in apoptotic process by cytochrome c	2	0.00366	0.344	1
GO:0048041	focal adhesion assembly	2	0.00366	0.344	1
GO:0014829	vascular smooth muscle contraction	2	0.00366	0.344	1
GO:0045909	positive regulation of vasodilation	2	0.00366	0.344	1
GO:0060706	cell differentiation involved in embryonic placenta development	2	0.00366	0.344	1
GO:0014032	neural crest cell development	2	0.00366	0.344	1
GO:0014033	neural crest cell differentiation	2	0.00366	0.344	1
GO:0019835	cytolysis	2	0.00366	0.344	1
GO:0042312	regulation of vasodilation	2	0.00366	0.344	1
GO:0042310	vasoconstriction	2	0.00366	0.344	1
GO:1903896	positive regulation of IRE1-mediated unfolded protein response	2	0.00366	0.344	1
GO:1903894	regulation of IRE1-mediated unfolded protein response	2	0.00366	0.344	1
GO:0022616	DNA strand elongation	2	0.00366	0.344	1
GO:0070242	thymocyte apoptotic process	2	0.00366	0.344	1
GO:0043497	regulation of protein heterodimerization activity	2	0.00366	0.344	1
GO:0048536	spleen development	2	0.00366	0.344	1
GO:0048569	post-embryonic organ development	2	0.00366	0.344	1
GO:0048563	post-embryonic organ morphogenesis	2	0.00366	0.344	1
GO:0043516	regulation of DNA damage response, signal transduction by p53 class mediator	2	0.00366	0.344	1
GO:0048568	embryonic organ development	4	0.00382	0.356	1
GO:0080134	regulation of response to stress	9	0.00386	0.358	1
GO:0065008	regulation of biological quality	21	0.0043	0.394	1
GO:0045165	cell fate commitment	3	0.00433	0.394	1
GO:0001836	release of cytochrome c from mitochondria	3	0.00433	0.394	1
GO:2001233	regulation of apoptotic signaling pathway	7	0.00462	0.413	1
GO:0010212	response to ionizing radiation	4	0.00464	0.413	1
GO:0031668	cellular response to extracellular stimulus	4	0.00464	0.413	1
GO:0048869	cellular developmental process	17	0.00504	0.446	1
GO:0007154	cell communication	19	0.00523	0.46	1
GO:0002764	immune response-regulating signaling pathway	5	0.00542	0.467	1
GO:0060249	anatomical structure homeostasis	5	0.00542	0.467	1
GO:1901214	regulation of neuron death	5	0.00542	0.467	1
GO:0002429	immune response-activating cell surface receptor signaling pathway	4	0.00558	0.478	1
GO:1902531	regulation of intracellular signal transduction	10	0.00568	0.484	1
GO:2001020	regulation of response to DNA damage stimulus	3	0.00581	0.488	1
GO:0048864	stem cell development	3	0.00581	0.488	1
GO:0007423	sensory organ development	5	0.00618	0.491	1
GO:0009653	anatomical structure morphogenesis	12	0.00623	0.491	1
GO:0043068	positive regulation of programmed cell death	7	0.00663	0.491	1
GO:0043065	positive regulation of apoptotic process	7	0.00663	0.491	1
GO:0090199	regulation of release of cytochrome c from mitochondria	4	0.00664	0.491	1
GO:0001525	angiogenesis	4	0.00664	0.491	1
GO:0007006	mitochondrial membrane organization	5	0.00702	0.491	1
GO:0070887	cellular response to chemical stimulus	16	0.00708	0.491	1
GO:1903051	negative regulation of proteolysis involved in cellular protein catabolic process	2	0.00715	0.491	1
GO:1901799	negative regulation of proteasomal protein catabolic process	2	0.00715	0.491	1
GO:1901796	regulation of signal transduction by p53 class mediator	2	0.00715	0.491	1
GO:0051153	regulation of striated muscle cell differentiation	2	0.00715	0.491	1
GO:0034333	adherens junction assembly	2	0.00715	0.491	1
GO:0071887	leukocyte apoptotic process	2	0.00715	0.491	1
GO:0007043	cell-cell junction assembly	2	0.00715	0.491	1
GO:0032435	negative regulation of proteasomal ubiquitin-dependent protein catabolic process	2	0.00715	0.491	1
GO:0070059	intrinsic apoptotic signaling pathway in response to endoplasmic reticulum stress	2	0.00715	0.491	1
GO:0050773	regulation of dendrite development	2	0.00715	0.491	1
GO:0051883	killing of cells in other organism involved in symbiotic interaction	2	0.00715	0.491	1
GO:1902742	apoptotic process involved in development	2	0.00715	0.491	1
GO:0051818	disruption of cells of other organism involved in symbiotic interaction	2	0.00715	0.491	1
GO:0031640	killing of cells of other organism	2	0.00715	0.491	1
GO:0010830	regulation of myotube differentiation	2	0.00715	0.491	1
GO:0072006	nephron development	2	0.00715	0.491	1
GO:0050871	positive regulation of B cell activation	2	0.00715	0.491	1
GO:1903727	positive regulation of phospholipid metabolic process	2	0.00715	0.491	1
GO:0009994	oocyte differentiation	2	0.00715	0.491	1
GO:0048538	thymus development	2	0.00715	0.491	1
GO:0001907	killing by symbiont of host cells	2	0.00715	0.491	1
GO:0048599	oocyte development	2	0.00715	0.491	1
GO:0060998	regulation of dendritic spine development	2	0.00715	0.491	1
GO:0060561	apoptotic process involved in morphogenesis	2	0.00715	0.491	1
GO:0044004	disruption by symbiont of host cell	2	0.00715	0.491	1
GO:0086010	membrane depolarization during action potential	2	0.00715	0.491	1
GO:0070227	lymphocyte apoptotic process	2	0.00715	0.491	1
GO:0010942	positive regulation of cell death	7	0.00722	0.493	1
GO:0009967	positive regulation of signal transduction	9	0.0073	0.496	1
GO:0043583	ear development	3	0.00755	0.502	1
GO:0043200	response to amino acid	3	0.00755	0.502	1
GO:0010522	regulation of calcium ion transport into cytosol	3	0.00755	0.502	1
GO:0048863	stem cell differentiation	3	0.00755	0.502	1
GO:0009605	response to external stimulus	12	0.00767	0.505	1
GO:0042592	homeostatic process	13	0.00773	0.505	1
GO:0050678	regulation of epithelial cell proliferation	4	0.00782	0.505	1
GO:0048872	homeostasis of number of cells	4	0.00782	0.505	1
GO:2001236	regulation of extrinsic apoptotic signaling pathway	4	0.00782	0.505	1
GO:0044700	single organism signaling	18	0.0079	0.505	1
GO:0048732	gland development	5	0.00792	0.505	1
GO:0050778	positive regulation of immune response	5	0.00792	0.505	1
GO:0023057	negative regulation of signaling	9	0.00832	0.525	1
GO:0030855	epithelial cell differentiation	6	0.00835	0.525	1
GO:0050776	regulation of immune response	6	0.00835	0.525	1
GO:0048584	positive regulation of response to stimulus	10	0.00867	0.543	1
GO:0048585	negative regulation of response to stimulus	9	0.00886	0.55	1
GO:0001101	response to acid chemical	5	0.00891	0.55	1
GO:2001234	negative regulation of apoptotic signaling pathway	5	0.00891	0.55	1
GO:0002252	immune effector process	4	0.00914	0.561	1
GO:0035148	tube formation	3	0.00956	0.574	1
GO:0016331	morphogenesis of embryonic epithelium	3	0.00956	0.574	1
GO:0021915	neural tube development	3	0.00956	0.574	1
GO:0010810	regulation of cell-substrate adhesion	3	0.00956	0.574	1
GO:0042398	cellular modified amino acid biosynthetic process	3	0.00956	0.574	1
GO:0010033	response to organic substance	17	0.00985	0.589	1
GO:0010638	positive regulation of organelle organization	7	0.00998	0.594	1
GO:0034097	response to cytokine	6	0.0101	0.596	1
GO:0032386	regulation of intracellular transport	7	0.0108	0.624	1
GO:0051240	positive regulation of multicellular organismal process	7	0.0108	0.624	1
GO:0009887	organ morphogenesis	6	0.011	0.624	1
GO:0001952	regulation of cell-matrix adhesion	2	0.0116	0.624	1
GO:0007494	midgut development	2	0.0116	0.624	1
GO:0002431	Fc receptor mediated stimulatory signaling pathway	2	0.0116	0.624	1
GO:0002433	immune response-regulating cell surface receptor signaling pathway involved in phagocytosis	2	0.0116	0.624	1
GO:0010623	developmental programmed cell death	2	0.0116	0.624	1
GO:0009251	glucan catabolic process	2	0.0116	0.624	1
GO:0048070	regulation of developmental pigmentation	2	0.0116	0.624	1
GO:0000272	polysaccharide catabolic process	2	0.0116	0.624	1
GO:0032469	endoplasmic reticulum calcium ion homeostasis	2	0.0116	0.624	1
GO:0044247	cellular polysaccharide catabolic process	2	0.0116	0.624	1
GO:0038096	Fc-gamma receptor signaling pathway involved in phagocytosis	2	0.0116	0.624	1
GO:0038094	Fc-gamma receptor signaling pathway	2	0.0116	0.624	1
GO:1903363	negative regulation of cellular protein catabolic process	2	0.0116	0.624	1
GO:0010660	regulation of muscle cell apoptotic process	2	0.0116	0.624	1
GO:0070231	T cell apoptotic process	2	0.0116	0.624	1
GO:1903725	regulation of phospholipid metabolic process	2	0.0116	0.624	1
GO:0005980	glycogen catabolic process	2	0.0116	0.624	1
GO:0043496	regulation of protein homodimerization activity	2	0.0116	0.624	1
GO:0048520	positive regulation of behavior	2	0.0116	0.624	1
GO:2000811	negative regulation of anoikis	2	0.0116	0.624	1
GO:0001892	embryonic placenta development	2	0.0116	0.624	1
GO:0007165	signal transduction	16	0.0118	0.63	1
GO:0032846	positive regulation of homeostatic process	3	0.0119	0.631	1
GO:0009968	negative regulation of signal transduction	8	0.013	0.686	1
GO:0048513	organ development	15	0.0136	0.715	1
GO:0009636	response to toxic substance	5	0.0137	0.721	1
GO:0034976	response to endoplasmic reticulum stress	4	0.0139	0.726	1
GO:0048514	blood vessel morphogenesis	4	0.0139	0.726	1
GO:0048609	multicellular organismal reproductive process	6	0.0142	0.738	1
GO:0009791	post-embryonic development	3	0.0145	0.739	1
GO:0007389	pattern specification process	3	0.0145	0.739	1
GO:2001237	negative regulation of extrinsic apoptotic signaling pathway	3	0.0145	0.739	1
GO:0098542	defense response to other organism	3	0.0145	0.739	1
GO:0022414	reproductive process	8	0.0147	0.748	1
GO:0071310	cellular response to organic substance	12	0.0149	0.754	1
GO:0048608	reproductive structure development	5	0.0151	0.766	1
GO:0032504	multicellular organism reproduction	6	0.0154	0.777	1
GO:0002757	immune response-activating signal transduction	4	0.0158	0.794	1
GO:0061458	reproductive system development	5	0.0167	0.808	1
GO:0043009	chordate embryonic development	5	0.0167	0.808	1
GO:0010822	positive regulation of mitochondrion organization	5	0.0167	0.808	1
GO:2000027	regulation of organ morphogenesis	2	0.0171	0.808	1
GO:0035113	embryonic appendage morphogenesis	2	0.0171	0.808	1
GO:2001022	positive regulation of response to DNA damage stimulus	2	0.0171	0.808	1
GO:0030326	embryonic limb morphogenesis	2	0.0171	0.808	1
GO:0048066	developmental pigmentation	2	0.0171	0.808	1
GO:0042177	negative regulation of protein catabolic process	2	0.0171	0.808	1
GO:0001656	metanephros development	2	0.0171	0.808	1
GO:2000209	regulation of anoikis	2	0.0171	0.808	1
GO:0045598	regulation of fat cell differentiation	2	0.0171	0.808	1
GO:0030183	B cell differentiation	2	0.0171	0.808	1
GO:0010833	telomere maintenance via telomere lengthening	2	0.0171	0.808	1
GO:0070266	necroptotic process	2	0.0171	0.808	1
GO:0001906	cell killing	2	0.0171	0.808	1
GO:0033043	regulation of organelle organization	10	0.0173	0.81	1
GO:0000096	sulfur amino acid metabolic process	3	0.0173	0.81	1
GO:0045834	positive regulation of lipid metabolic process	3	0.0173	0.81	1
GO:0038093	Fc receptor signaling pathway	3	0.0173	0.81	1
GO:0023056	positive regulation of signaling	9	0.0177	0.826	1
GO:0097305	response to alcohol	5	0.0183	0.849	1
GO:0008283	cell proliferation	6	0.0194	0.899	1
GO:0014070	response to organic cyclic compound	8	0.0198	0.91	1
GO:0009792	embryo development ending in birth or egg hatching	5	0.02	0.915	1
GO:0007276	gamete generation	5	0.02	0.915	1
GO:0002253	activation of immune response	4	0.0201	0.915	1
GO:1903050	regulation of proteolysis involved in cellular protein catabolic process	3	0.0205	0.92	1
GO:0097202	activation of cysteine-type endopeptidase activity	3	0.0205	0.92	1
GO:0002576	platelet degranulation	3	0.0205	0.92	1
GO:2001243	negative regulation of intrinsic apoptotic signaling pathway	3	0.0205	0.92	1
GO:0071229	cellular response to acid chemical	3	0.0205	0.92	1
GO:0010647	positive regulation of cell communication	9	0.0207	0.927	1
GO:1903827	regulation of cellular protein localization	6	0.0209	0.932	1
GO:0002682	regulation of immune system process	7	0.0215	0.954	1
GO:1903649	regulation of cytoplasmic transport	5	0.0219	0.964	1
GO:0030163	protein catabolic process	5	0.0219	0.964	1
GO:0051239	regulation of multicellular organismal process	10	0.022	0.965	1
GO:1901615	organic hydroxy compound metabolic process	8	0.0221	0.966	1
GO:0032844	regulation of homeostatic process	4	0.0224	0.966	1
GO:0010507	negative regulation of autophagy	2	0.0233	0.966	1
GO:0006073	cellular glucan metabolic process	2	0.0233	0.966	1
GO:0097284	hepatocyte apoptotic process	2	0.0233	0.966	1
GO:0006984	ER-nucleus signaling pathway	2	0.0233	0.966	1
GO:0097300	programmed necrotic cell death	2	0.0233	0.966	1
GO:0032461	positive regulation of protein oligomerization	2	0.0233	0.966	1
GO:0050795	regulation of behavior	2	0.0233	0.966	1
GO:0051899	membrane depolarization	2	0.0233	0.966	1
GO:0071260	cellular response to mechanical stimulus	2	0.0233	0.966	1
GO:0070265	necrotic cell death	2	0.0233	0.966	1
GO:0005977	glycogen metabolic process	2	0.0233	0.966	1
GO:0009952	anterior/posterior pattern specification	2	0.0233	0.966	1
GO:1904019	epithelial cell apoptotic process	2	0.0233	0.966	1
GO:0035872	nucleotide-binding domain, leucine rich repeat containing receptor signaling pathway	2	0.0233	0.966	1
GO:0051607	defense response to virus	2	0.0233	0.966	1
GO:0044003	modification by symbiont of host morphology or physiology	2	0.0233	0.966	1
GO:0044042	glucan metabolic process	2	0.0233	0.966	1
GO:0070848	response to growth factor	5	0.0238	0.976	1
GO:0071363	cellular response to growth factor stimulus	5	0.0238	0.976	1
GO:0051276	chromosome organization	5	0.0238	0.976	1
GO:0031638	zymogen activation	3	0.024	0.982	1
GO:0030036	actin cytoskeleton organization	4	0.025	1	1
GO:0050801	ion homeostasis	7	0.0258	1	1
GO:0043066	negative regulation of apoptotic process	8	0.026	1	1
GO:0007166	cell surface receptor signaling pathway	9	0.0265	1	1
GO:0031324	negative regulation of cellular metabolic process	10	0.0274	1	1
GO:0006468	protein phosphorylation	4	0.0277	1	1
GO:0016485	protein processing	4	0.0277	1	1
GO:0002521	leukocyte differentiation	3	0.0278	1	1
GO:0007420	brain development	6	0.0295	1	1
GO:0042221	response to chemical	20	0.0296	1	1
GO:0048870	cell motility	5	0.0303	1	1
GO:0051674	localization of cell	5	0.0303	1	1
GO:0044283	small molecule biosynthetic process	8	0.0303	1	1
GO:0022404	molting cycle process	2	0.0304	1	1
GO:0022405	hair cycle process	2	0.0304	1	1
GO:1902041	regulation of extrinsic apoptotic signaling pathway via death domain receptors	2	0.0304	1	1
GO:0001942	hair follicle development	2	0.0304	1	1
GO:0008299	isoprenoid biosynthetic process	2	0.0304	1	1
GO:0071897	DNA biosynthetic process	2	0.0304	1	1
GO:0048754	branching morphogenesis of an epithelial tube	2	0.0304	1	1
GO:0050673	epithelial cell proliferation	2	0.0304	1	1
GO:1903524	positive regulation of blood circulation	2	0.0304	1	1
GO:0098773	skin epidermis development	2	0.0304	1	1
GO:0032459	regulation of protein oligomerization	2	0.0304	1	1
GO:0035270	endocrine system development	2	0.0304	1	1
GO:0048477	oogenesis	2	0.0304	1	1
GO:2001238	positive regulation of extrinsic apoptotic signaling pathway	2	0.0304	1	1
GO:0001763	morphogenesis of a branching structure	2	0.0304	1	1
GO:0061138	morphogenesis of a branching epithelium	2	0.0304	1	1
GO:0051646	mitochondrion localization	2	0.0304	1	1
GO:0010646	regulation of cell communication	13	0.0308	1	1
GO:0009966	regulation of signal transduction	11	0.0312	1	1
GO:0022008	neurogenesis	8	0.0319	1	1
GO:1901698	response to nitrogen compound	8	0.0319	1	1
GO:0010927	cellular component assembly involved in morphogenesis	3	0.0319	1	1
GO:0045471	response to ethanol	3	0.0319	1	1
GO:1903362	regulation of cellular protein catabolic process	3	0.0319	1	1
GO:0007281	germ cell development	3	0.0319	1	1
GO:0021700	developmental maturation	3	0.0319	1	1
GO:0070201	regulation of establishment of protein localization	7	0.0324	1	1
GO:0048583	regulation of response to stimulus	13	0.033	1	1
GO:0030155	regulation of cell adhesion	4	0.0335	1	1
GO:0060322	head development	6	0.0357	1	1
GO:0071453	cellular response to oxygen levels	3	0.0363	1	1
GO:0071456	cellular response to hypoxia	3	0.0363	1	1
GO:0036294	cellular response to decreased oxygen levels	3	0.0363	1	1
GO:0051881	regulation of mitochondrial membrane potential	3	0.0363	1	1
GO:0042391	regulation of membrane potential	4	0.0368	1	1
GO:0001775	cell activation	5	0.0378	1	1
GO:0006066	alcohol metabolic process	6	0.0379	1	1
GO:0042493	response to drug	6	0.0379	1	1
GO:0046889	positive regulation of lipid biosynthetic process	2	0.0382	1	1
GO:1903650	negative regulation of cytoplasmic transport	2	0.0382	1	1
GO:0035150	regulation of tube size	2	0.0382	1	1
GO:0001936	regulation of endothelial cell proliferation	2	0.0382	1	1
GO:0006554	lysine catabolic process	2	0.0382	1	1
GO:0006553	lysine metabolic process	2	0.0382	1	1
GO:0042113	B cell activation	2	0.0382	1	1
GO:0061448	connective tissue development	2	0.0382	1	1
GO:0044264	cellular polysaccharide metabolic process	2	0.0382	1	1
GO:1902107	positive regulation of leukocyte differentiation	2	0.0382	1	1
GO:0043393	regulation of protein binding	2	0.0382	1	1
GO:0003018	vascular process in circulatory system	2	0.0382	1	1
GO:0046677	response to antibiotic	2	0.0382	1	1
GO:0030902	hindbrain development	2	0.0382	1	1
GO:0050880	regulation of blood vessel size	2	0.0382	1	1
GO:0005976	polysaccharide metabolic process	2	0.0382	1	1
GO:0019748	secondary metabolic process	2	0.0382	1	1
GO:0071356	cellular response to tumor necrosis factor	2	0.0382	1	1
GO:0001841	neural tube formation	2	0.0382	1	1
GO:1903708	positive regulation of hemopoiesis	2	0.0382	1	1
GO:0007155	cell adhesion	4	0.0401	1	1
GO:0022610	biological adhesion	4	0.0401	1	1
GO:1990267	response to transition metal nanoparticle	4	0.0401	1	1
GO:0007409	axonogenesis	4	0.0401	1	1
GO:0031329	regulation of cellular catabolic process	6	0.0402	1	1
GO:0044703	multi-organism reproductive process	6	0.0402	1	1
GO:0046394	carboxylic acid biosynthetic process	6	0.0402	1	1
GO:0016053	organic acid biosynthetic process	6	0.0402	1	1
GO:0002684	positive regulation of immune system process	5	0.0405	1	1
GO:0046890	regulation of lipid biosynthetic process	3	0.0409	1	1
GO:0045861	negative regulation of proteolysis	3	0.0409	1	1
GO:0002064	epithelial cell development	3	0.0409	1	1
GO:0061008	hepaticobiliary system development	3	0.0409	1	1
GO:0009066	aspartate family amino acid metabolic process	3	0.0409	1	1
GO:0001889	liver development	3	0.0409	1	1
GO:0042981	regulation of apoptotic process	10	0.0413	1	1
GO:0043067	regulation of programmed cell death	10	0.0429	1	1
GO:0051604	protein maturation	4	0.0437	1	1
GO:0022412	cellular process involved in reproduction in multicellular organism	3	0.0459	1	1
GO:0008544	epidermis development	3	0.0459	1	1
GO:0030522	intracellular receptor signaling pathway	3	0.0459	1	1
GO:0046486	glycerolipid metabolic process	5	0.0463	1	1
GO:0051050	positive regulation of transport	7	0.0466	1	1
GO:0072175	epithelial tube formation	2	0.0467	1	1
GO:0051147	regulation of muscle cell differentiation	2	0.0467	1	1
GO:0042633	hair cycle	2	0.0467	1	1
GO:0048015	phosphatidylinositol-mediated signaling	2	0.0467	1	1
GO:0044275	cellular carbohydrate catabolic process	2	0.0467	1	1
GO:0042157	lipoprotein metabolic process	2	0.0467	1	1
GO:0006921	cellular component disassembly involved in execution phase of apoptosis	2	0.0467	1	1
GO:0002065	columnar/cuboidal epithelial cell differentiation	2	0.0467	1	1
GO:0007569	cell aging	2	0.0467	1	1
GO:0042303	molting cycle	2	0.0467	1	1
GO:0007266	Rho protein signal transduction	2	0.0467	1	1
GO:0043473	pigmentation	2	0.0467	1	1
GO:0001838	embryonic epithelial tube formation	2	0.0467	1	1
GO:1902532	negative regulation of intracellular signal transduction	4	0.0474	1	1
GO:0051603	proteolysis involved in cellular protein catabolic process	4	0.0474	1	1
GO:0009894	regulation of catabolic process	6	0.0477	1	1
GO:0023051	regulation of signaling	12	0.048	1	1
GO:0031667	response to nutrient levels	5	0.0494	1	1
GO:0006950	response to stress	16	0.0505	1	1
GO:0051701	interaction with host	3	0.0512	1	1
GO:0071214	cellular response to abiotic stimulus	3	0.0512	1	1
GO:0051249	regulation of lymphocyte activation	3	0.0512	1	1
GO:0061564	axon development	4	0.0513	1	1
GO:0016477	cell migration	4	0.0513	1	1
GO:0048878	chemical homeostasis	8	0.0527	1	1
GO:0010941	regulation of cell death	10	0.0535	1	1
GO:0009719	response to endogenous stimulus	10	0.0535	1	1
GO:0048667	cell morphogenesis involved in neuron differentiation	4	0.0553	1	1
GO:0008202	steroid metabolic process	4	0.0553	1	1
GO:0048812	neuron projection morphogenesis	4	0.0553	1	1
GO:0060048	cardiac muscle contraction	2	0.0558	1	1
GO:0033135	regulation of peptidyl-serine phosphorylation	2	0.0558	1	1
GO:0051402	neuron apoptotic process	2	0.0558	1	1
GO:0001667	ameboidal-type cell migration	2	0.0558	1	1
GO:0055081	anion homeostasis	2	0.0558	1	1
GO:0008535	respiratory chain complex IV assembly	2	0.0558	1	1
GO:0007292	female gamete generation	2	0.0558	1	1
GO:0010811	positive regulation of cell-substrate adhesion	2	0.0558	1	1
GO:0048589	developmental growth	2	0.0558	1	1
GO:0030098	lymphocyte differentiation	2	0.0558	1	1
GO:0019953	sexual reproduction	5	0.0559	1	1
GO:0007417	central nervous system development	6	0.0559	1	1
GO:0042127	regulation of cell proliferation	7	0.0563	1	1
GO:0006081	cellular aldehyde metabolic process	3	0.0567	1	1
GO:0042176	regulation of protein catabolic process	3	0.0567	1	1
GO:0090066	regulation of anatomical structure size	3	0.0567	1	1
GO:0051130	positive regulation of cellular component organization	7	0.0589	1	1
GO:0006508	proteolysis	6	0.0589	1	1
GO:0006955	immune response	6	0.0589	1	1
GO:0030182	neuron differentiation	6	0.0589	1	1
GO:0045087	innate immune response	5	0.0594	1	1
GO:0006897	endocytosis	4	0.0596	1	1
GO:0036293	response to decreased oxygen levels	4	0.0596	1	1
GO:0070482	response to oxygen levels	4	0.0596	1	1
GO:0001666	response to hypoxia	4	0.0596	1	1
GO:0030029	actin filament-based process	4	0.0596	1	1
GO:0045595	regulation of cell differentiation	6	0.0619	1	1
GO:0045785	positive regulation of cell adhesion	3	0.0625	1	1
GO:0007548	sex differentiation	3	0.0625	1	1
GO:0030198	extracellular matrix organization	3	0.0625	1	1
GO:0043062	extracellular structure organization	3	0.0625	1	1
GO:0009991	response to extracellular stimulus	5	0.0629	1	1
GO:1901700	response to oxygen-containing compound	10	0.0636	1	1
GO:0044257	cellular protein catabolic process	4	0.064	1	1
GO:0048699	generation of neurons	7	0.0643	1	1
GO:0050896	response to stimulus	25	0.0649	1	1
GO:2000134	negative regulation of G1/S transition of mitotic cell cycle	2	0.0654	1	1
GO:0050679	positive regulation of epithelial cell proliferation	2	0.0654	1	1
GO:0034612	response to tumor necrosis factor	2	0.0654	1	1
GO:1902807	negative regulation of cell cycle G1/S phase transition	2	0.0654	1	1
GO:0006909	phagocytosis	2	0.0654	1	1
GO:0030239	myofibril assembly	2	0.0654	1	1
GO:0006289	nucleotide-excision repair	2	0.0654	1	1
GO:0046660	female sex differentiation	2	0.0654	1	1
GO:0006695	cholesterol biosynthetic process	2	0.0654	1	1
GO:0048469	cell maturation	2	0.0654	1	1
GO:0051817	modification of morphology or physiology of other organism involved in symbiotic interaction	2	0.0654	1	1
GO:0070997	neuron death	2	0.0654	1	1
GO:0035821	modification of morphology or physiology of other organism	2	0.0654	1	1
GO:0043069	negative regulation of programmed cell death	7	0.0671	1	1
GO:0009057	macromolecule catabolic process	7	0.0671	1	1
GO:0040011	locomotion	6	0.0683	1	1
GO:0010821	regulation of mitochondrion organization	6	0.0683	1	1
GO:0048534	hematopoietic or lymphoid organ development	4	0.0685	1	1
GO:0006641	triglyceride metabolic process	3	0.0686	1	1
GO:0040007	growth	3	0.0686	1	1
GO:0060341	regulation of cellular localization	8	0.0697	1	1
GO:0032880	regulation of protein localization	7	0.07	1	1
GO:0044087	regulation of cellular component biogenesis	5	0.0704	1	1
GO:0097659	nucleic acid-templated transcription	8	0.0724	1	1
GO:0032268	regulation of cellular protein metabolic process	10	0.0725	1	1
GO:0007275	multicellular organismal development	17	0.073	1	1
GO:0051093	negative regulation of developmental process	4	0.0733	1	1
GO:0044767	single-organism developmental process	19	0.0742	1	1
GO:0034762	regulation of transmembrane transport	3	0.0749	1	1
GO:0006639	acylglycerol metabolic process	3	0.0749	1	1
GO:0002694	regulation of leukocyte activation	3	0.0749	1	1
GO:0010035	response to inorganic substance	6	0.075	1	1
GO:0051098	regulation of binding	2	0.0756	1	1
GO:0031334	positive regulation of protein complex assembly	2	0.0756	1	1
GO:0097194	execution phase of apoptosis	2	0.0756	1	1
GO:0031032	actomyosin structure organization	2	0.0756	1	1
GO:0003002	regionalization	2	0.0756	1	1
GO:0033044	regulation of chromosome organization	2	0.0756	1	1
GO:0040017	positive regulation of locomotion	2	0.0756	1	1
GO:0009068	aspartate family amino acid catabolic process	2	0.0756	1	1
GO:0051271	negative regulation of cellular component movement	2	0.0756	1	1
GO:0002520	immune system development	4	0.0782	1	1
GO:0048858	cell projection morphogenesis	4	0.0782	1	1
GO:0019216	regulation of lipid metabolic process	4	0.0782	1	1
GO:0009790	embryo development	5	0.0784	1	1
GO:0006259	DNA metabolic process	5	0.0784	1	1
GO:0006874	cellular calcium ion homeostasis	3	0.0815	1	1
GO:0072503	cellular divalent inorganic cation homeostasis	3	0.0815	1	1
GO:0006638	neutral lipid metabolic process	3	0.0815	1	1
GO:0050865	regulation of cell activation	3	0.0815	1	1
GO:0060548	negative regulation of cell death	7	0.0823	1	1
GO:0044707	single-multicellular organism process	21	0.0853	1	1
GO:0090596	sensory organ morphogenesis	2	0.0862	1	1
GO:0010906	regulation of glucose metabolic process	2	0.0862	1	1
GO:2000045	regulation of G1/S transition of mitotic cell cycle	2	0.0862	1	1
GO:0060047	heart contraction	2	0.0862	1	1
GO:2000147	positive regulation of cell motility	2	0.0862	1	1
GO:0030335	positive regulation of cell migration	2	0.0862	1	1
GO:0070486	leukocyte aggregation	2	0.0862	1	1
GO:0017004	cytochrome complex assembly	2	0.0862	1	1
GO:0071593	lymphocyte aggregation	2	0.0862	1	1
GO:0042110	T cell activation	2	0.0862	1	1
GO:1902806	regulation of cell cycle G1/S phase transition	2	0.0862	1	1
GO:0009612	response to mechanical stimulus	2	0.0862	1	1
GO:0019221	cytokine-mediated signaling pathway	2	0.0862	1	1
GO:1901991	negative regulation of mitotic cell cycle phase transition	2	0.0862	1	1
GO:0016126	sterol biosynthetic process	2	0.0862	1	1
GO:1901988	negative regulation of cell cycle phase transition	2	0.0862	1	1
GO:0001890	placenta development	2	0.0862	1	1
GO:0009411	response to UV	2	0.0862	1	1
GO:0051272	positive regulation of cellular component movement	2	0.0862	1	1
GO:0050793	regulation of developmental process	8	0.0867	1	1
GO:0055065	metal ion homeostasis	5	0.0868	1	1
GO:1901362	organic cyclic compound biosynthetic process	14	0.0875	1	1
GO:0072507	divalent inorganic cation homeostasis	3	0.0883	1	1
GO:0055074	calcium ion homeostasis	3	0.0883	1	1
GO:0045664	regulation of neuron differentiation	3	0.0883	1	1
GO:0006790	sulfur compound metabolic process	6	0.0895	1	1
GO:0032502	developmental process	19	0.0933	1	1
GO:0006952	defense response	6	0.0933	1	1
GO:0000904	cell morphogenesis involved in differentiation	4	0.0938	1	1
GO:0043254	regulation of protein complex assembly	3	0.0954	1	1
GO:0003013	circulatory system process	3	0.0954	1	1
GO:0006694	steroid biosynthetic process	3	0.0954	1	1
GO:0008015	blood circulation	3	0.0954	1	1
GO:0030168	platelet activation	3	0.0954	1	1
GO:0010608	posttranscriptional regulation of gene expression	5	0.0957	1	1
GO:0002376	immune system process	8	0.0961	1	1
GO:0071478	cellular response to radiation	2	0.0972	1	1
GO:0032944	regulation of mononuclear cell proliferation	2	0.0972	1	1
GO:0044344	cellular response to fibroblast growth factor stimulus	2	0.0972	1	1
GO:0050670	regulation of lymphocyte proliferation	2	0.0972	1	1
GO:0003015	heart process	2	0.0972	1	1
GO:0006302	double-strand break repair	2	0.0972	1	1
GO:0050714	positive regulation of protein secretion	2	0.0972	1	1
GO:0032387	negative regulation of intracellular transport	2	0.0972	1	1
GO:0071774	response to fibroblast growth factor	2	0.0972	1	1
GO:0009892	negative regulation of metabolic process	10	0.0981	1	1
GO:0045944	positive regulation of transcription from RNA polymerase II promoter	4	0.0993	1	1
GO:0019725	cellular homeostasis	7	0.0994	1	1
GO:0048666	neuron development	5	0.1	1	1
GO:0006281	DNA repair	3	0.103	1	1
GO:0006979	response to oxidative stress	5	0.105	1	1
GO:0071495	cellular response to endogenous stimulus	6	0.105	1	1
GO:0044265	cellular macromolecule catabolic process	6	0.105	1	1
GO:0006793	phosphorus metabolic process	14	0.106	1	1
GO:0051246	regulation of protein metabolic process	10	0.107	1	1
GO:0007159	leukocyte cell-cell adhesion	2	0.109	1	1
GO:0022898	regulation of transmembrane transporter activity	2	0.109	1	1
GO:0006987	activation of signaling protein activity involved in unfolded protein response	2	0.109	1	1
GO:0032075	positive regulation of nuclease activity	2	0.109	1	1
GO:1902105	regulation of leukocyte differentiation	2	0.109	1	1
GO:0007565	female pregnancy	2	0.109	1	1
GO:0072331	signal transduction by p53 class mediator	2	0.109	1	1
GO:0010675	regulation of cellular carbohydrate metabolic process	2	0.109	1	1
GO:0070663	regulation of leukocyte proliferation	2	0.109	1	1
GO:1903706	regulation of hemopoiesis	2	0.109	1	1
GO:0051251	positive regulation of lymphocyte activation	2	0.109	1	1
GO:0072593	reactive oxygen species metabolic process	3	0.11	1	1
GO:0006637	acyl-CoA metabolic process	3	0.11	1	1
GO:0001701	in utero embryonic development	3	0.11	1	1
GO:0035383	thioester metabolic process	3	0.11	1	1
GO:0001934	positive regulation of protein phosphorylation	4	0.111	1	1
GO:2000026	regulation of multicellular organismal development	5	0.115	1	1
GO:0008284	positive regulation of cell proliferation	4	0.117	1	1
GO:0031175	neuron projection development	4	0.117	1	1
GO:0010948	negative regulation of cell cycle process	2	0.12	1	1
GO:0006109	regulation of carbohydrate metabolic process	2	0.12	1	1
GO:0031099	regeneration	2	0.12	1	1
GO:0044706	multi-multicellular organism process	2	0.12	1	1
GO:0046546	development of primary male sexual characteristics	2	0.12	1	1
GO:0032069	regulation of nuclease activity	2	0.12	1	1
GO:0008584	male gonad development	2	0.12	1	1
GO:0046649	lymphocyte activation	2	0.12	1	1
GO:1901990	regulation of mitotic cell cycle phase transition	2	0.12	1	1
GO:1901987	regulation of cell cycle phase transition	2	0.12	1	1
GO:0002262	myeloid cell homeostasis	2	0.12	1	1
GO:0010604	positive regulation of macromolecule metabolic process	9	0.123	1	1
GO:0055080	cation homeostasis	5	0.125	1	1
GO:0007584	response to nutrient	3	0.126	1	1
GO:0050767	regulation of neurogenesis	3	0.126	1	1
GO:0045596	negative regulation of cell differentiation	3	0.126	1	1
GO:0016192	vesicle-mediated transport	6	0.127	1	1
GO:0006875	cellular metal ion homeostasis	4	0.129	1	1
GO:0048545	response to steroid hormone	4	0.129	1	1
GO:0007010	cytoskeleton organization	5	0.13	1	1
GO:2000021	regulation of ion homeostasis	2	0.132	1	1
GO:0043588	skin development	2	0.132	1	1
GO:0006816	calcium ion transport	2	0.132	1	1
GO:0046661	male sex differentiation	2	0.132	1	1
GO:0032409	regulation of transporter activity	2	0.132	1	1
GO:0032355	response to estradiol	2	0.132	1	1
GO:0002696	positive regulation of leukocyte activation	2	0.132	1	1
GO:0050867	positive regulation of cell activation	2	0.132	1	1
GO:1901575	organic substance catabolic process	13	0.133	1	1
GO:0051960	regulation of nervous system development	3	0.134	1	1
GO:0032940	secretion by cell	4	0.136	1	1
GO:0098771	inorganic ion homeostasis	5	0.136	1	1
GO:0000003	reproduction	5	0.141	1	1
GO:0051049	regulation of transport	9	0.141	1	1
GO:0051173	positive regulation of nitrogen compound metabolic process	6	0.141	1	1
GO:0007169	transmembrane receptor protein tyrosine kinase signaling pathway	4	0.142	1	1
GO:0009063	cellular amino acid catabolic process	4	0.142	1	1
GO:0010506	regulation of autophagy	3	0.142	1	1
GO:0009617	response to bacterium	3	0.142	1	1
GO:0071396	cellular response to lipid	3	0.142	1	1
GO:0071345	cellular response to cytokine stimulus	3	0.142	1	1
GO:0008217	regulation of blood pressure	2	0.145	1	1
GO:0015850	organic hydroxy compound transport	2	0.145	1	1
GO:0003007	heart morphogenesis	2	0.145	1	1
GO:0034109	homotypic cell-cell adhesion	2	0.145	1	1
GO:0030111	regulation of Wnt signaling pathway	2	0.145	1	1
GO:0043903	regulation of symbiosis, encompassing mutualism through parasitism	2	0.145	1	1
GO:0030968	endoplasmic reticulum unfolded protein response	2	0.145	1	1
GO:0055082	cellular chemical homeostasis	5	0.147	1	1
GO:0006351	transcription, DNA-templated	7	0.148	1	1
GO:0022603	regulation of anatomical structure morphogenesis	4	0.149	1	1
GO:0000902	cell morphogenesis	4	0.149	1	1
GO:0032501	multicellular organismal process	20	0.151	1	1
GO:0010639	negative regulation of organelle organization	3	0.151	1	1
GO:0051128	regulation of cellular component organization	11	0.152	1	1
GO:0032990	cell part morphogenesis	4	0.155	1	1
GO:0030162	regulation of proteolysis	4	0.155	1	1
GO:0032879	regulation of localization	10	0.156	1	1
GO:0055085	transmembrane transport	9	0.156	1	1
GO:0006112	energy reserve metabolic process	2	0.157	1	1
GO:0034620	cellular response to unfolded protein	2	0.157	1	1
GO:0045930	negative regulation of mitotic cell cycle	2	0.157	1	1
GO:0032989	cellular component morphogenesis	5	0.158	1	1
GO:0048232	male gamete generation	3	0.159	1	1
GO:0071407	cellular response to organic cyclic compound	3	0.159	1	1
GO:0006935	chemotaxis	3	0.159	1	1
GO:0007283	spermatogenesis	3	0.159	1	1
GO:0051270	regulation of cellular component movement	3	0.159	1	1
GO:0042327	positive regulation of phosphorylation	4	0.162	1	1
GO:0009314	response to radiation	3	0.168	1	1
GO:0006887	exocytosis	3	0.168	1	1
GO:0009410	response to xenobiotic stimulus	3	0.168	1	1
GO:1901699	cellular response to nitrogen compound	4	0.169	1	1
GO:0030003	cellular cation homeostasis	4	0.169	1	1
GO:0010975	regulation of neuron projection development	2	0.17	1	1
GO:0001501	skeletal system development	2	0.17	1	1
GO:0010498	proteasomal protein catabolic process	2	0.17	1	1
GO:0035967	cellular response to topologically incorrect protein	2	0.17	1	1
GO:0016311	dephosphorylation	2	0.17	1	1
GO:0008203	cholesterol metabolic process	2	0.17	1	1
GO:0044724	single-organism carbohydrate catabolic process	2	0.17	1	1
GO:0006941	striated muscle contraction	2	0.17	1	1
GO:0009266	response to temperature stimulus	2	0.17	1	1
GO:0038179	neurotrophin signaling pathway	2	0.17	1	1
GO:0051924	regulation of calcium ion transport	2	0.17	1	1
GO:0001894	tissue homeostasis	2	0.17	1	1
GO:0010769	regulation of cell morphogenesis involved in differentiation	2	0.17	1	1
GO:0048856	anatomical structure development	16	0.173	1	1
GO:0044271	cellular nitrogen compound biosynthetic process	12	0.173	1	1
GO:0015672	monovalent inorganic cation transport	4	0.176	1	1
GO:0006996	organelle organization	19	0.177	1	1
GO:0000302	response to reactive oxygen species	3	0.177	1	1
GO:0030097	hemopoiesis	3	0.177	1	1
GO:0032774	RNA biosynthetic process	8	0.177	1	1
GO:0048731	system development	14	0.179	1	1
GO:0006898	receptor-mediated endocytosis	2	0.183	1	1
GO:0045321	leukocyte activation	2	0.183	1	1
GO:0048011	neurotrophin TRK receptor signaling pathway	2	0.183	1	1
GO:0070838	divalent metal ion transport	2	0.183	1	1
GO:0001654	eye development	2	0.183	1	1
GO:0055002	striated muscle cell development	2	0.183	1	1
GO:0055001	muscle cell development	2	0.183	1	1
GO:0043010	camera-type eye development	2	0.183	1	1
GO:0031647	regulation of protein stability	2	0.183	1	1
GO:0042439	ethanolamine-containing compound metabolic process	2	0.183	1	1
GO:1901607	alpha-amino acid biosynthetic process	2	0.183	1	1
GO:0016052	carbohydrate catabolic process	2	0.183	1	1
GO:0006873	cellular ion homeostasis	4	0.183	1	1
GO:0030030	cell projection organization	4	0.183	1	1
GO:0033674	positive regulation of kinase activity	3	0.186	1	1
GO:0044282	small molecule catabolic process	6	0.188	1	1
GO:0006928	movement of cell or subcellular component	6	0.188	1	1
GO:0045893	positive regulation of transcription, DNA-templated	4	0.191	1	1
GO:1903508	positive regulation of nucleic acid-templated transcription	4	0.191	1	1
GO:1902680	positive regulation of RNA biosynthetic process	4	0.191	1	1
GO:0043085	positive regulation of catalytic activity	6	0.194	1	1
GO:0010628	positive regulation of gene expression	5	0.194	1	1
GO:0006936	muscle contraction	3	0.195	1	1
GO:0072330	monocarboxylic acid biosynthetic process	3	0.195	1	1
GO:1901653	cellular response to peptide	3	0.195	1	1
GO:0071375	cellular response to peptide hormone stimulus	3	0.195	1	1
GO:0042542	response to hydrogen peroxide	2	0.196	1	1
GO:0072511	divalent inorganic cation transport	2	0.196	1	1
GO:0016337	single organismal cell-cell adhesion	2	0.196	1	1
GO:0043280	positive regulation of cysteine-type endopeptidase activity involved in apoptotic process	2	0.196	1	1
GO:0048738	cardiac muscle tissue development	2	0.196	1	1
GO:0006633	fatty acid biosynthetic process	2	0.196	1	1
GO:0098602	single organism cell adhesion	2	0.196	1	1
GO:0051235	maintenance of location	2	0.196	1	1
GO:0046903	secretion	4	0.198	1	1
GO:0009056	catabolic process	13	0.201	1	1
GO:0007568	aging	3	0.204	1	1
GO:0045597	positive regulation of cell differentiation	3	0.204	1	1
GO:0007399	nervous system development	8	0.204	1	1
GO:0043549	regulation of kinase activity	4	0.206	1	1
GO:0007167	enzyme linked receptor protein signaling pathway	4	0.206	1	1
GO:0045937	positive regulation of phosphate metabolic process	4	0.206	1	1
GO:0044248	cellular catabolic process	12	0.206	1	1
GO:0008610	lipid biosynthetic process	5	0.207	1	1
GO:0034765	regulation of ion transmembrane transport	2	0.209	1	1
GO:0043627	response to estrogen	2	0.209	1	1
GO:0001505	regulation of neurotransmitter levels	2	0.209	1	1
GO:1903522	regulation of blood circulation	2	0.209	1	1
GO:0045137	development of primary sexual characteristics	2	0.209	1	1
GO:0016125	sterol metabolic process	2	0.209	1	1
GO:0044089	positive regulation of cellular component biogenesis	2	0.209	1	1
GO:0008406	gonad development	2	0.209	1	1
GO:0010038	response to metal ion	4	0.213	1	1
GO:0032269	negative regulation of cellular protein metabolic process	4	0.213	1	1
GO:0045017	glycerolipid biosynthetic process	3	0.214	1	1
GO:1901606	alpha-amino acid catabolic process	3	0.214	1	1
GO:0019438	aromatic compound biosynthetic process	11	0.215	1	1
GO:0055114	oxidation-reduction process	15	0.22	1	1
GO:0045787	positive regulation of cell cycle	2	0.222	1	1
GO:0033500	carbohydrate homeostasis	2	0.222	1	1
GO:0031960	response to corticosteroid	2	0.222	1	1
GO:0042593	glucose homeostasis	2	0.222	1	1
GO:0048871	multicellular organismal homeostasis	2	0.222	1	1
GO:0051384	response to glucocorticoid	2	0.222	1	1
GO:0030900	forebrain development	2	0.222	1	1
GO:0009416	response to light stimulus	2	0.222	1	1
GO:0060627	regulation of vesicle-mediated transport	3	0.223	1	1
GO:0018130	heterocycle biosynthetic process	11	0.223	1	1
GO:0031328	positive regulation of cellular biosynthetic process	5	0.227	1	1
GO:0045935	positive regulation of nucleobase-containing compound metabolic process	5	0.227	1	1
GO:0046395	carboxylic acid catabolic process	5	0.227	1	1
GO:0016054	organic acid catabolic process	5	0.227	1	1
GO:0044419	interspecies interaction between organisms	6	0.228	1	1
GO:0044403	symbiosis, encompassing mutualism through parasitism	6	0.228	1	1
GO:0051254	positive regulation of RNA metabolic process	4	0.228	1	1
GO:0019752	carboxylic acid metabolic process	10	0.229	1	1
GO:0061061	muscle structure development	3	0.233	1	1
GO:0060284	regulation of cell development	3	0.233	1	1
GO:0009891	positive regulation of biosynthetic process	5	0.233	1	1
GO:0048638	regulation of developmental growth	2	0.236	1	1
GO:1903651	positive regulation of cytoplasmic transport	2	0.236	1	1
GO:0006397	mRNA processing	2	0.236	1	1
GO:0051146	striated muscle cell differentiation	2	0.236	1	1
GO:0008652	cellular amino acid biosynthetic process	2	0.236	1	1
GO:0006511	ubiquitin-dependent protein catabolic process	2	0.236	1	1
GO:0006260	DNA replication	2	0.236	1	1
GO:0031401	positive regulation of protein modification process	4	0.236	1	1
GO:0051248	negative regulation of protein metabolic process	4	0.236	1	1
GO:0032496	response to lipopolysaccharide	2	0.249	1	1
GO:0002237	response to molecule of bacterial origin	2	0.249	1	1
GO:0006644	phospholipid metabolic process	3	0.252	1	1
GO:0009725	response to hormone	6	0.252	1	1
GO:0043436	oxoacid metabolic process	10	0.26	1	1
GO:0043270	positive regulation of ion transport	2	0.263	1	1
GO:0044708	single-organism behavior	2	0.263	1	1
GO:0010243	response to organonitrogen compound	5	0.267	1	1
GO:0006082	organic acid metabolic process	10	0.269	1	1
GO:0043269	regulation of ion transport	3	0.271	1	1
GO:0003012	muscle system process	3	0.271	1	1
GO:0006366	transcription from RNA polymerase II promoter	3	0.271	1	1
GO:0042325	regulation of phosphorylation	5	0.274	1	1
GO:0019941	modification-dependent protein catabolic process	2	0.276	1	1
GO:0030334	regulation of cell migration	2	0.276	1	1
GO:1903532	positive regulation of secretion by cell	2	0.276	1	1
GO:0007411	axon guidance	2	0.276	1	1
GO:0010556	regulation of macromolecule biosynthetic process	9	0.282	1	1
GO:0032270	positive regulation of cellular protein metabolic process	5	0.288	1	1
GO:0010959	regulation of metal ion transport	2	0.289	1	1
GO:2000145	regulation of cell motility	2	0.289	1	1
GO:0040012	regulation of locomotion	2	0.289	1	1
GO:0007346	regulation of mitotic cell cycle	2	0.289	1	1
GO:0044765	single-organism transport	16	0.292	1	1
GO:0010557	positive regulation of macromolecule biosynthetic process	4	0.3	1	1
GO:0051347	positive regulation of transferase activity	3	0.301	1	1
GO:0044093	positive regulation of molecular function	6	0.302	1	1
GO:0044764	multi-organism cellular process	5	0.303	1	1
GO:0051047	positive regulation of secretion	2	0.303	1	1
GO:0043632	modification-dependent macromolecule catabolic process	2	0.303	1	1
GO:0042692	muscle cell differentiation	2	0.303	1	1
GO:0055072	iron ion homeostasis	2	0.303	1	1
GO:0043900	regulation of multi-organism process	2	0.303	1	1
GO:1903506	regulation of nucleic acid-templated transcription	7	0.305	1	1
GO:2001141	regulation of RNA biosynthetic process	7	0.305	1	1
GO:0044712	single-organism catabolic process	8	0.307	1	1
GO:0001932	regulation of protein phosphorylation	4	0.308	1	1
GO:0006796	phosphate-containing compound metabolic process	11	0.311	1	1
GO:0051188	cofactor biosynthetic process	3	0.311	1	1
GO:0016042	lipid catabolic process	3	0.311	1	1
GO:0010468	regulation of gene expression	10	0.312	1	1
GO:0045786	negative regulation of cell cycle	2	0.316	1	1
GO:0044262	cellular carbohydrate metabolic process	2	0.316	1	1
GO:0007517	muscle organ development	2	0.316	1	1
GO:0014706	striated muscle tissue development	2	0.316	1	1
GO:0051338	regulation of transferase activity	4	0.317	1	1
GO:0051247	positive regulation of protein metabolic process	5	0.317	1	1
GO:0006810	transport	16	0.319	1	1
GO:0010605	negative regulation of macromolecule metabolic process	6	0.321	1	1
GO:0016043	cellular component organization	23	0.323	1	1
GO:0009628	response to abiotic stimulus	5	0.324	1	1
GO:0009308	amine metabolic process	2	0.329	1	1
GO:0006576	cellular biogenic amine metabolic process	2	0.329	1	1
GO:0006986	response to unfolded protein	2	0.329	1	1
GO:0046165	alcohol biosynthetic process	2	0.329	1	1
GO:0010564	regulation of cell cycle process	2	0.329	1	1
GO:0055076	transition metal ion homeostasis	2	0.329	1	1
GO:0044106	cellular amine metabolic process	2	0.329	1	1
GO:0032869	cellular response to insulin stimulus	2	0.329	1	1
GO:0071417	cellular response to organonitrogen compound	3	0.331	1	1
GO:0000278	mitotic cell cycle	3	0.331	1	1
GO:0010467	gene expression	12	0.331	1	1
GO:0006839	mitochondrial transport	5	0.331	1	1
GO:0019220	regulation of phosphate metabolic process	5	0.331	1	1
GO:0034654	nucleobase-containing compound biosynthetic process	9	0.333	1	1
GO:1902578	single-organism localization	16	0.338	1	1
GO:0031325	positive regulation of cellular metabolic process	8	0.34	1	1
GO:0032787	monocarboxylic acid metabolic process	6	0.341	1	1
GO:0016071	mRNA metabolic process	3	0.341	1	1
GO:0009611	response to wounding	4	0.341	1	1
GO:0046474	glycerophospholipid biosynthetic process	2	0.343	1	1
GO:0035966	response to topologically incorrect protein	2	0.343	1	1
GO:0060537	muscle tissue development	2	0.343	1	1
GO:0007596	blood coagulation	3	0.351	1	1
GO:0051726	regulation of cell cycle	3	0.351	1	1
GO:0007267	cell-cell signaling	3	0.351	1	1
GO:0050817	coagulation	3	0.351	1	1
GO:0031344	regulation of cell projection organization	2	0.356	1	1
GO:0006357	regulation of transcription from RNA polymerase II promoter	4	0.358	1	1
GO:0051171	regulation of nitrogen compound metabolic process	9	0.359	1	1
GO:0006520	cellular amino acid metabolic process	5	0.36	1	1
GO:0007599	hemostasis	3	0.36	1	1
GO:0007005	mitochondrion organization	10	0.361	1	1
GO:0051649	establishment of localization in cell	11	0.362	1	1
GO:0051252	regulation of RNA metabolic process	7	0.365	1	1
GO:1901605	alpha-amino acid metabolic process	4	0.366	1	1
GO:0043281	regulation of cysteine-type endopeptidase activity involved in apoptotic process	2	0.369	1	1
GO:0022604	regulation of cell morphogenesis	2	0.369	1	1
GO:0006367	transcription initiation from RNA polymerase II promoter	2	0.369	1	1
GO:0050708	regulation of protein secretion	2	0.369	1	1
GO:0032870	cellular response to hormone stimulus	3	0.37	1	1
GO:0071840	cellular component organization or biogenesis	23	0.372	1	1
GO:0044255	cellular lipid metabolic process	6	0.373	1	1
GO:0033993	response to lipid	4	0.374	1	1
GO:0022607	cellular component assembly	9	0.375	1	1
GO:0032101	regulation of response to external stimulus	2	0.382	1	1
GO:0034599	cellular response to oxidative stress	2	0.382	1	1
GO:0051222	positive regulation of protein transport	2	0.382	1	1
GO:0051640	organelle localization	2	0.382	1	1
GO:0065009	regulation of molecular function	8	0.385	1	1
GO:0015031	protein transport	7	0.389	1	1
GO:0043434	response to peptide hormone	3	0.39	1	1
GO:1901652	response to peptide	3	0.39	1	1
GO:0060255	regulation of macromolecule metabolic process	13	0.394	1	1
GO:0071466	cellular response to xenobiotic stimulus	2	0.395	1	1
GO:0006805	xenobiotic metabolic process	2	0.395	1	1
GO:0045860	positive regulation of protein kinase activity	2	0.395	1	1
GO:0042326	negative regulation of phosphorylation	2	0.395	1	1
GO:0008654	phospholipid biosynthetic process	2	0.407	1	1
GO:0006650	glycerophospholipid metabolic process	2	0.407	1	1
GO:0016070	RNA metabolic process	9	0.407	1	1
GO:0051174	regulation of phosphorus metabolic process	5	0.411	1	1
GO:0019637	organophosphate metabolic process	8	0.413	1	1
GO:0019219	regulation of nucleobase-containing compound metabolic process	8	0.413	1	1
GO:0050790	regulation of catalytic activity	7	0.419	1	1
GO:0051094	positive regulation of developmental process	3	0.419	1	1
GO:0051129	negative regulation of cellular component organization	3	0.419	1	1
GO:0010629	negative regulation of gene expression	3	0.419	1	1
GO:0007610	behavior	2	0.42	1	1
GO:0009108	coenzyme biosynthetic process	2	0.42	1	1
GO:0009058	biosynthetic process	18	0.423	1	1
GO:0009893	positive regulation of metabolic process	9	0.423	1	1
GO:0031399	regulation of protein modification process	4	0.424	1	1
GO:0003008	system process	5	0.426	1	1
GO:0042060	wound healing	3	0.429	1	1
GO:0050878	regulation of body fluid levels	3	0.429	1	1
GO:0015992	proton transport	2	0.432	1	1
GO:0007265	Ras protein signal transduction	2	0.432	1	1
GO:1901617	organic hydroxy compound biosynthetic process	2	0.432	1	1
GO:0044057	regulation of system process	2	0.432	1	1
GO:0051234	establishment of localization	15	0.434	1	1
GO:0098662	inorganic cation transmembrane transport	3	0.439	1	1
GO:0006818	hydrogen transport	2	0.445	1	1
GO:0048285	organelle fission	2	0.445	1	1
GO:0072655	establishment of protein localization to mitochondrion	2	0.445	1	1
GO:0006352	DNA-templated transcription, initiation	2	0.445	1	1
GO:0044249	cellular biosynthetic process	17	0.45	1	1
GO:0044281	small molecule metabolic process	17	0.454	1	1
GO:1901701	cellular response to oxygen-containing compound	4	0.456	1	1
GO:0097164	ammonium ion metabolic process	2	0.457	1	1
GO:0006396	RNA processing	2	0.457	1	1
GO:0006355	regulation of transcription, DNA-templated	6	0.458	1	1
GO:0070585	protein localization to mitochondrion	2	0.469	1	1
GO:1902600	hydrogen ion transmembrane transport	2	0.469	1	1
GO:0051641	cellular localization	11	0.469	1	1
GO:1901576	organic substance biosynthetic process	17	0.47	1	1
GO:0051345	positive regulation of hydrolase activity	3	0.477	1	1
GO:0044242	cellular lipid catabolic process	2	0.481	1	1
GO:0045936	negative regulation of phosphate metabolic process	2	0.481	1	1
GO:0098660	inorganic ion transmembrane transport	3	0.486	1	1
GO:0098655	cation transmembrane transport	3	0.486	1	1
GO:1901565	organonitrogen compound catabolic process	4	0.488	1	1
GO:0016032	viral process	4	0.488	1	1
GO:0070925	organelle assembly	2	0.492	1	1
GO:0051179	localization	16	0.498	1	1
GO:1902589	single-organism organelle organization	10	0.503	1	1
GO:0006811	ion transport	6	0.504	1	1
GO:0090407	organophosphate biosynthetic process	4	0.504	1	1
GO:0044260	cellular macromolecule metabolic process	18	0.506	1	1
GO:0006417	regulation of translation	2	0.515	1	1
GO:0007268	synaptic transmission	2	0.515	1	1
GO:0032868	response to insulin	2	0.515	1	1
GO:0044085	cellular component biogenesis	9	0.519	1	1
GO:0006631	fatty acid metabolic process	3	0.522	1	1
GO:1902582	single-organism intracellular transport	8	0.525	1	1
GO:0051051	negative regulation of transport	2	0.527	1	1
GO:1903047	mitotic cell cycle process	2	0.538	1	1
GO:0050877	neurological system process	2	0.538	1	1
GO:0007264	small GTPase mediated signal transduction	2	0.538	1	1
GO:0051253	negative regulation of RNA metabolic process	2	0.538	1	1
GO:0008104	protein localization	7	0.538	1	1
GO:0019538	protein metabolic process	12	0.539	1	1
GO:0006629	lipid metabolic process	6	0.547	1	1
GO:0040008	regulation of growth	2	0.548	1	1
GO:2000112	regulation of cellular macromolecule biosynthetic process	7	0.55	1	1
GO:0006732	coenzyme metabolic process	3	0.557	1	1
GO:0030001	metal ion transport	2	0.559	1	1
GO:0048522	positive regulation of cellular process	11	0.564	1	1
GO:0046907	intracellular transport	8	0.573	1	1
GO:0080090	regulation of primary metabolic process	12	0.575	1	1
GO:0006464	cellular protein modification process	5	0.578	1	1
GO:0031326	regulation of cellular biosynthetic process	8	0.579	1	1
GO:0016310	phosphorylation	5	0.584	1	1
GO:0044763	single-organism cellular process	34	0.588	1	1
GO:0045184	establishment of protein localization	6	0.589	1	1
GO:0090304	nucleic acid metabolic process	9	0.59	1	1
GO:0022411	cellular component disassembly	5	0.591	1	1
GO:0031323	regulation of cellular metabolic process	13	0.598	1	1
GO:1903530	regulation of secretion by cell	2	0.6	1	1
GO:0009889	regulation of biosynthetic process	8	0.609	1	1
GO:0034645	cellular macromolecule biosynthetic process	9	0.614	1	1
GO:0048518	positive regulation of biological process	12	0.614	1	1
GO:0034622	cellular macromolecular complex assembly	3	0.615	1	1
GO:0051046	regulation of secretion	2	0.629	1	1
GO:0031327	negative regulation of cellular biosynthetic process	2	0.629	1	1
GO:0045859	regulation of protein kinase activity	2	0.629	1	1
GO:0033036	macromolecule localization	8	0.629	1	1
GO:0044711	single-organism biosynthetic process	11	0.636	1	1
GO:0009059	macromolecule biosynthetic process	9	0.637	1	1
GO:0072594	establishment of protein localization to organelle	3	0.638	1	1
GO:0045934	negative regulation of nucleobase-containing compound metabolic process	2	0.647	1	1
GO:0043170	macromolecule metabolic process	17	0.649	1	1
GO:0006605	protein targeting	3	0.66	1	1
GO:0050789	regulation of biological process	21	0.666	1	1
GO:0006812	cation transport	3	0.667	1	1
GO:0051172	negative regulation of nitrogen compound metabolic process	2	0.673	1	1
GO:0009890	negative regulation of biosynthetic process	2	0.673	1	1
GO:0034220	ion transmembrane transport	3	0.681	1	1
GO:0043623	cellular protein complex assembly	2	0.682	1	1
GO:0006575	cellular modified amino acid metabolic process	2	0.682	1	1
GO:0005975	carbohydrate metabolic process	3	0.688	1	1
GO:0044267	cellular protein metabolic process	10	0.708	1	1
GO:0006820	anion transport	2	0.714	1	1
GO:0034655	nucleobase-containing compound catabolic process	2	0.714	1	1
GO:1902580	single-organism cellular localization	4	0.714	1	1
GO:0051336	regulation of hydrolase activity	3	0.72	1	1
GO:0033365	protein localization to organelle	3	0.72	1	1
GO:0071702	organic substance transport	8	0.725	1	1
GO:0043412	macromolecule modification	5	0.732	1	1
GO:0043086	negative regulation of catalytic activity	2	0.736	1	1
GO:0051186	cofactor metabolic process	3	0.745	1	1
GO:1901360	organic cyclic compound metabolic process	15	0.751	1	1
GO:0065007	biological regulation	22	0.758	1	1
GO:0050794	regulation of cellular process	19	0.761	1	1
GO:0019222	regulation of metabolic process	14	0.766	1	1
GO:0051223	regulation of protein transport	2	0.769	1	1
GO:0044710	single-organism metabolic process	20	0.78	1	1
GO:0044092	negative regulation of molecular function	2	0.782	1	1
GO:0022402	cell cycle process	2	0.788	1	1
GO:0044802	single-organism membrane organization	3	0.788	1	1
GO:0046034	ATP metabolic process	2	0.794	1	1
GO:0044723	single-organism carbohydrate metabolic process	2	0.794	1	1
GO:0019439	aromatic compound catabolic process	2	0.799	1	1
GO:0006163	purine nucleotide metabolic process	3	0.807	1	1
GO:0046700	heterocycle catabolic process	2	0.81	1	1
GO:0015980	energy derivation by oxidation of organic compounds	4	0.811	1	1
GO:0019693	ribose phosphate metabolic process	3	0.812	1	1
GO:0044270	cellular nitrogen compound catabolic process	2	0.816	1	1
GO:0043933	macromolecular complex subunit organization	9	0.823	1	1
GO:0009205	purine ribonucleoside triphosphate metabolic process	2	0.831	1	1
GO:0072521	purine-containing compound metabolic process	3	0.834	1	1
GO:0009199	ribonucleoside triphosphate metabolic process	2	0.835	1	1
GO:0009144	purine nucleoside triphosphate metabolic process	2	0.84	1	1
GO:0009141	nucleoside triphosphate metabolic process	2	0.84	1	1
GO:1901564	organonitrogen compound metabolic process	9	0.848	1	1
GO:0009167	purine ribonucleoside monophosphate metabolic process	2	0.849	1	1
GO:0006886	intracellular protein transport	3	0.849	1	1
GO:1901361	organic cyclic compound catabolic process	2	0.858	1	1
GO:0009161	ribonucleoside monophosphate metabolic process	2	0.862	1	1
GO:1901566	organonitrogen compound biosynthetic process	3	0.864	1	1
GO:0044237	cellular metabolic process	25	0.867	1	1
GO:0006091	generation of precursor metabolites and energy	4	0.868	1	1
GO:0009123	nucleoside monophosphate metabolic process	2	0.877	1	1
GO:0061024	membrane organization	3	0.883	1	1
GO:0007049	cell cycle	2	0.884	1	1
GO:0006807	nitrogen compound metabolic process	16	0.889	1	1
GO:0071704	organic substance metabolic process	23	0.896	1	1
GO:0071822	protein complex subunit organization	7	0.901	1	1
GO:0009987	cellular process	30	0.91	1	1
GO:0044238	primary metabolic process	22	0.91	1	1
GO:0006753	nucleoside phosphate metabolic process	3	0.911	1	1
GO:0043624	cellular protein complex disassembly	2	0.919	1	1
GO:0043241	protein complex disassembly	2	0.919	1	1
GO:0009150	purine ribonucleotide metabolic process	2	0.919	1	1
GO:0009117	nucleotide metabolic process	3	0.92	1	1
GO:0006414	translational elongation	2	0.924	1	1
GO:0032984	macromolecular complex disassembly	2	0.924	1	1
GO:0034641	cellular nitrogen compound metabolic process	14	0.925	1	1
GO:0006725	cellular aromatic compound metabolic process	11	0.928	1	1
GO:0009259	ribonucleotide metabolic process	2	0.929	1	1
GO:0046128	purine ribonucleoside metabolic process	2	0.931	1	1
GO:0042278	purine nucleoside metabolic process	2	0.933	1	1
GO:0055086	nucleobase-containing small molecule metabolic process	3	0.936	1	1
GO:0009119	ribonucleoside metabolic process	2	0.941	1	1
GO:0016482	cytoplasmic transport	2	0.941	1	1
GO:0044699	single-organism process	28	0.942	1	1
GO:0009116	nucleoside metabolic process	2	0.946	1	1
GO:0006139	nucleobase-containing compound metabolic process	9	0.95	1	1
GO:1901657	glycosyl compound metabolic process	2	0.953	1	1
GO:0065003	macromolecular complex assembly	3	0.955	1	1
GO:0045333	cellular respiration	2	0.955	1	1
GO:0008150	biological_process	24	0.957	1	1
GO:0046483	heterocycle metabolic process	10	0.962	1	1
GO:0008152	metabolic process	22	0.962	1	1
GO:1901135	carbohydrate derivative metabolic process	3	0.972	1	1
GO:0006461	protein complex assembly	2	0.976	1	1
GO:0070271	protein complex biogenesis	2	0.976	1	1
GO:0034613	cellular protein localization	2	0.978	1	1
GO:0070727	cellular macromolecule localization	2	0.979	1	1
GO:0035583	sequestering of TGFbeta in extracellular matrix	1	1	1	1
GO:0035581	sequestering of extracellular ligand from receptor	1	1	1	1
GO:0035582	sequestering of BMP in extracellular matrix	1	1	1	1
GO:0045348	positive regulation of MHC class II biosynthetic process	1	1	1	1
GO:0048644	muscle organ morphogenesis	1	1	1	1
GO:1903071	positive regulation of ER-associated ubiquitin-dependent protein catabolic process	1	1	1	1
GO:0045346	regulation of MHC class II biosynthetic process	1	1	1	1
GO:0048643	positive regulation of skeletal muscle tissue development	1	1	1	1
GO:1903069	regulation of ER-associated ubiquitin-dependent protein catabolic process	1	1	1	1
GO:0048641	regulation of skeletal muscle tissue development	1	1	1	1
GO:0072109	glomerular mesangium development	1	1	1	1
GO:0048636	positive regulation of muscle organ development	1	1	1	1
GO:0048634	regulation of muscle organ development	1	1	1	1
GO:0048639	positive regulation of developmental growth	1	1	1	1
GO:0003230	cardiac atrium development	1	1	1	1
GO:0030422	production of siRNA involved in RNA interference	1	1	1	1
GO:0048147	negative regulation of fibroblast proliferation	1	1	1	1
GO:0048675	axon extension	1	1	1	1
GO:0048145	regulation of fibroblast proliferation	1	1	1	1
GO:0000041	transition metal ion transport	1	1	1	1
GO:1903046	meiotic cell cycle process	1	1	1	1
GO:0048660	regulation of smooth muscle cell proliferation	1	1	1	1
GO:0048661	positive regulation of smooth muscle cell proliferation	1	1	1	1
GO:0022904	respiratory electron transport chain	1	1	1	1
GO:0045338	farnesyl diphosphate metabolic process	1	1	1	1
GO:0000052	citrulline metabolic process	1	1	1	1
GO:0022900	electron transport chain	1	1	1	1
GO:0003254	regulation of membrane depolarization	1	1	1	1
GO:0006412	translation	1	1	1	1
GO:0006413	translational initiation	1	1	1	1
GO:0010907	positive regulation of glucose metabolic process	1	1	1	1
GO:0030834	regulation of actin filament depolymerization	1	1	1	1
GO:0002562	somatic diversification of immune receptors via germline recombination within a single locus	1	1	1	1
GO:0030832	regulation of actin filament length	1	1	1	1
GO:0030836	positive regulation of actin filament depolymerization	1	1	1	1
GO:0070374	positive regulation of ERK1 and ERK2 cascade	1	1	1	1
GO:0018958	phenol-containing compound metabolic process	1	1	1	1
GO:0070372	regulation of ERK1 and ERK2 cascade	1	1	1	1
GO:0006402	mRNA catabolic process	1	1	1	1
GO:0006401	RNA catabolic process	1	1	1	1
GO:0031341	regulation of cell killing	1	1	1	1
GO:0002573	myeloid leukocyte differentiation	1	1	1	1
GO:0045792	negative regulation of cell size	1	1	1	1
GO:0031343	positive regulation of cell killing	1	1	1	1
GO:0031347	regulation of defense response	1	1	1	1
GO:0031349	positive regulation of defense response	1	1	1	1
GO:0010508	positive regulation of autophagy	1	1	1	1
GO:0000084	mitotic S phase	1	1	1	1
GO:0030858	positive regulation of epithelial cell differentiation	1	1	1	1
GO:0030856	regulation of epithelial cell differentiation	1	1	1	1
GO:0031333	negative regulation of protein complex assembly	1	1	1	1
GO:0045780	positive regulation of bone resorption	1	1	1	1
GO:0031331	positive regulation of cellular catabolic process	1	1	1	1
GO:0051055	negative regulation of lipid biosynthetic process	1	1	1	1
GO:0042552	myelination	1	1	1	1
GO:0003205	cardiac chamber development	1	1	1	1
GO:0042559	pteridine-containing compound biosynthetic process	1	1	1	1
GO:0022037	metencephalon development	1	1	1	1
GO:0000098	sulfur amino acid catabolic process	1	1	1	1
GO:0019048	modulation by virus of host morphology or physiology	1	1	1	1
GO:0009855	determination of bilateral symmetry	1	1	1	1
GO:0070365	hepatocyte differentiation	1	1	1	1
GO:0006099	tricarboxylic acid cycle	1	1	1	1
GO:0019054	modulation by virus of host process	1	1	1	1
GO:0033260	nuclear DNA replication	1	1	1	1
GO:0030879	mammary gland development	1	1	1	1
GO:0006451	translational readthrough	1	1	1	1
GO:0046887	positive regulation of hormone secretion	1	1	1	1
GO:0006836	neurotransmitter transport	1	1	1	1
GO:0046487	glyoxylate metabolic process	1	1	1	1
GO:0007131	reciprocal meiotic recombination	1	1	1	1
GO:0006837	serotonin transport	1	1	1	1
GO:0046488	phosphatidylinositol metabolic process	1	1	1	1
GO:0046883	regulation of hormone secretion	1	1	1	1
GO:0030889	negative regulation of B cell proliferation	1	1	1	1
GO:0036109	alpha-linolenic acid metabolic process	1	1	1	1
GO:0006084	acetyl-CoA metabolic process	1	1	1	1
GO:0071479	cellular response to ionizing radiation	1	1	1	1
GO:0072189	ureter development	1	1	1	1
GO:0000731	DNA synthesis involved in DNA repair	1	1	1	1
GO:0006446	regulation of translational initiation	1	1	1	1
GO:0000737	DNA catabolic process, endonucleolytic	1	1	1	1
GO:0030890	positive regulation of B cell proliferation	1	1	1	1
GO:0050999	regulation of nitric-oxide synthase activity	1	1	1	1
GO:0001172	transcription, RNA-templated	1	1	1	1
GO:0000724	double-strand break repair via homologous recombination	1	1	1	1
GO:0000722	telomere maintenance via recombination	1	1	1	1
GO:0006814	sodium ion transport	1	1	1	1
GO:0046463	acylglycerol biosynthetic process	1	1	1	1
GO:0046464	acylglycerol catabolic process	1	1	1	1
GO:0006069	ethanol oxidation	1	1	1	1
GO:0006068	ethanol catabolic process	1	1	1	1
GO:0006415	translational termination	1	1	1	1
GO:0032892	positive regulation of organic acid transport	1	1	1	1
GO:0019474	L-lysine catabolic process to acetyl-CoA	1	1	1	1
GO:0007127	meiosis I	1	1	1	1
GO:0007126	meiotic nuclear division	1	1	1	1
GO:0010917	negative regulation of mitochondrial membrane potential	1	1	1	1
GO:0034754	cellular hormone metabolic process	1	1	1	1
GO:0046471	phosphatidylglycerol metabolic process	1	1	1	1
GO:0006826	iron ion transport	1	1	1	1
GO:0000715	nucleotide-excision repair, DNA damage recognition	1	1	1	1
GO:0035115	embryonic forelimb morphogenesis	1	1	1	1
GO:0046470	phosphatidylcholine metabolic process	1	1	1	1
GO:0000718	nucleotide-excision repair, DNA damage removal	1	1	1	1
GO:0019477	L-lysine catabolic process	1	1	1	1
GO:0009396	folic acid-containing compound biosynthetic process	1	1	1	1
GO:0033688	regulation of osteoblast proliferation	1	1	1	1
GO:0033689	negative regulation of osteoblast proliferation	1	1	1	1
GO:0046850	regulation of bone remodeling	1	1	1	1
GO:0003283	atrial septum development	1	1	1	1
GO:1990418	response to insulin-like growth factor stimulus	1	1	1	1
GO:0010043	response to zinc ion	1	1	1	1
GO:0000379	tRNA-type intron splice site recognition and cleavage	1	1	1	1
GO:0006879	cellular iron ion homeostasis	1	1	1	1
GO:0046440	L-lysine metabolic process	1	1	1	1
GO:0007173	epidermal growth factor receptor signaling pathway	1	1	1	1
GO:0043552	positive regulation of phosphatidylinositol 3-kinase activity	1	1	1	1
GO:0043551	regulation of phosphatidylinositol 3-kinase activity	1	1	1	1
GO:0010039	response to iron ion	1	1	1	1
GO:0003279	cardiac septum development	1	1	1	1
GO:0043550	regulation of lipid kinase activity	1	1	1	1
GO:0010970	microtubule-based transport	1	1	1	1
GO:0010046	response to mycotoxin	1	1	1	1
GO:0000394	RNA splicing, via endonucleolytic cleavage and ligation	1	1	1	1
GO:0010972	negative regulation of G2/M transition of mitotic cell cycle	1	1	1	1
GO:0043542	endothelial cell migration	1	1	1	1
GO:0072141	renal interstitial fibroblast development	1	1	1	1
GO:0072143	mesangial cell development	1	1	1	1
GO:0086012	membrane depolarization during cardiac muscle cell action potential	1	1	1	1
GO:0072144	glomerular mesangial cell development	1	1	1	1
GO:0036151	phosphatidylcholine acyl-chain remodeling	1	1	1	1
GO:0036152	phosphatidylethanolamine acyl-chain remodeling	1	1	1	1
GO:0014910	regulation of smooth muscle cell migration	1	1	1	1
GO:0071482	cellular response to light stimulus	1	1	1	1
GO:0071480	cellular response to gamma radiation	1	1	1	1
GO:0014911	positive regulation of smooth muscle cell migration	1	1	1	1
GO:0010965	regulation of mitotic sister chromatid separation	1	1	1	1
GO:0006470	protein dephosphorylation	1	1	1	1
GO:1990440	positive regulation of transcription from RNA polymerase II promoter in response to endoplasmic reticulum stress	1	1	1	1
GO:0046822	regulation of nucleocytoplasmic transport	1	1	1	1
GO:0086046	membrane depolarization during SA node cell action potential	1	1	1	1
GO:0046824	positive regulation of nucleocytoplasmic transport	1	1	1	1
GO:0033673	negative regulation of kinase activity	1	1	1	1
GO:0071499	cellular response to laminar fluid shear stress	1	1	1	1
GO:0072171	mesonephric tubule morphogenesis	1	1	1	1
GO:0060416	response to growth hormone	1	1	1	1
GO:0060415	muscle tissue morphogenesis	1	1	1	1
GO:0033273	response to vitamin	1	1	1	1
GO:0071498	cellular response to fluid shear stress	1	1	1	1
GO:0033275	actin-myosin filament sliding	1	1	1	1
GO:0010951	negative regulation of endopeptidase activity	1	1	1	1
GO:0010952	positive regulation of peptidase activity	1	1	1	1
GO:0007162	negative regulation of cell adhesion	1	1	1	1
GO:0007163	establishment or maintenance of cell polarity	1	1	1	1
GO:0000375	RNA splicing, via transesterification reactions	1	1	1	1
GO:0006869	lipid transport	1	1	1	1
GO:0010950	positive regulation of endopeptidase activity	1	1	1	1
GO:0086036	regulation of cardiac muscle cell membrane potential	1	1	1	1
GO:0072164	mesonephric tubule development	1	1	1	1
GO:0061572	actin filament bundle organization	1	1	1	1
GO:0052150	modulation by symbiont of host apoptotic process	1	1	1	1
GO:0046916	cellular transition metal ion homeostasis	1	1	1	1
GO:0043620	regulation of DNA-templated transcription in response to stress	1	1	1	1
GO:0010894	negative regulation of steroid biosynthetic process	1	1	1	1
GO:0031069	hair follicle morphogenesis	1	1	1	1
GO:0006119	oxidative phosphorylation	1	1	1	1
GO:0050942	positive regulation of pigment cell differentiation	1	1	1	1
GO:0031076	embryonic camera-type eye development	1	1	1	1
GO:0006123	mitochondrial electron transport, cytochrome c to oxygen	1	1	1	1
GO:0001514	selenocysteine incorporation	1	1	1	1
GO:0006122	mitochondrial electron transport, ubiquinol to cytochrome c	1	1	1	1
GO:0032956	regulation of actin cytoskeleton organization	1	1	1	1
GO:0022407	regulation of cell-cell adhesion	1	1	1	1
GO:0022409	positive regulation of cell-cell adhesion	1	1	1	1
GO:0022403	cell cycle phase	1	1	1	1
GO:0031077	post-embryonic camera-type eye development	1	1	1	1
GO:0035999	tetrahydrofolate interconversion	1	1	1	1
GO:0050932	regulation of pigment cell differentiation	1	1	1	1
GO:0050931	pigment cell differentiation	1	1	1	1
GO:0001503	ossification	1	1	1	1
GO:0001508	action potential	1	1	1	1
GO:0048240	sperm capacitation	1	1	1	1
GO:0006388	tRNA splicing, via endonucleolytic cleavage and ligation	1	1	1	1
GO:0043648	dicarboxylic acid metabolic process	1	1	1	1
GO:0060068	vagina development	1	1	1	1
GO:0035965	cardiolipin acyl-chain remodeling	1	1	1	1
GO:0031047	gene silencing by RNA	1	1	1	1
GO:0010876	lipid localization	1	1	1	1
GO:0050926	regulation of positive chemotaxis	1	1	1	1
GO:0050927	positive regulation of positive chemotaxis	1	1	1	1
GO:0006101	citrate metabolic process	1	1	1	1
GO:0032933	SREBP signaling pathway	1	1	1	1
GO:0050921	positive regulation of chemotaxis	1	1	1	1
GO:0050920	regulation of chemotaxis	1	1	1	1
GO:0010880	regulation of release of sequestered calcium ion into cytosol by sarcoplasmic reticulum	1	1	1	1
GO:0006105	succinate metabolic process	1	1	1	1
GO:0006104	succinyl-CoA metabolic process	1	1	1	1
GO:0072512	trivalent inorganic cation transport	1	1	1	1
GO:0046010	positive regulation of circadian sleep/wake cycle, non-REM sleep	1	1	1	1
GO:0034310	primary alcohol catabolic process	1	1	1	1
GO:0006399	tRNA metabolic process	1	1	1	1
GO:1902913	positive regulation of neuroepithelial cell differentiation	1	1	1	1
GO:0010881	regulation of cardiac muscle contraction by regulation of the release of sequestered calcium ion	1	1	1	1
GO:0031058	positive regulation of histone modification	1	1	1	1
GO:1902043	positive regulation of extrinsic apoptotic signaling pathway via death domain receptors	1	1	1	1
GO:0031056	regulation of histone modification	1	1	1	1
GO:0043653	mitochondrial fragmentation involved in apoptotic process	1	1	1	1
GO:0043651	linoleic acid metabolic process	1	1	1	1
GO:0032945	negative regulation of mononuclear cell proliferation	1	1	1	1
GO:0031060	regulation of histone methylation	1	1	1	1
GO:0032946	positive regulation of mononuclear cell proliferation	1	1	1	1
GO:0000398	mRNA splicing, via spliceosome	1	1	1	1
GO:0034308	primary alcohol metabolic process	1	1	1	1
GO:0042904	9-cis-retinoic acid biosynthetic process	1	1	1	1
GO:0031062	positive regulation of histone methylation	1	1	1	1
GO:0035194	posttranscriptional gene silencing by RNA	1	1	1	1
GO:0032943	mononuclear cell proliferation	1	1	1	1
GO:0035136	forelimb morphogenesis	1	1	1	1
GO:0007605	sensory perception of sound	1	1	1	1
GO:0051591	response to cAMP	1	1	1	1
GO:0006808	regulation of nitrogen utilization	1	1	1	1
GO:0007611	learning or memory	1	1	1	1
GO:0007613	memory	1	1	1	1
GO:0071826	ribonucleoprotein complex subunit organization	1	1	1	1
GO:1901301	regulation of cargo loading into COPII-coated vesicle	1	1	1	1
GO:0051597	response to methylmercury	1	1	1	1
GO:1901303	negative regulation of cargo loading into COPII-coated vesicle	1	1	1	1
GO:0051599	response to hydrostatic pressure	1	1	1	1
GO:0035924	cellular response to vascular endothelial growth factor stimulus	1	1	1	1
GO:0032535	regulation of cellular component size	1	1	1	1
GO:0043252	sodium-independent organic anion transport	1	1	1	1
GO:0043604	amide biosynthetic process	1	1	1	1
GO:0007204	positive regulation of cytosolic calcium ion concentration	1	1	1	1
GO:0032970	regulation of actin filament-based process	1	1	1	1
GO:0043244	regulation of protein complex disassembly	1	1	1	1
GO:1901339	regulation of store-operated calcium channel activity	1	1	1	1
GO:0043243	positive regulation of protein complex disassembly	1	1	1	1
GO:0008206	bile acid metabolic process	1	1	1	1
GO:0090101	negative regulation of transmembrane receptor protein serine/threonine kinase signaling pathway	1	1	1	1
GO:0071806	protein transmembrane transport	1	1	1	1
GO:0002138	retinoic acid biosynthetic process	1	1	1	1
GO:0032543	mitochondrial translation	1	1	1	1
GO:0097237	cellular response to toxic substance	1	1	1	1
GO:0043618	regulation of transcription from RNA polymerase II promoter in response to stress	1	1	1	1
GO:0060096	serotonin secretion, neurotransmission	1	1	1	1
GO:0043616	keratinocyte proliferation	1	1	1	1
GO:0043615	astrocyte cell migration	1	1	1	1
GO:0071404	cellular response to low-density lipoprotein particle stimulus	1	1	1	1
GO:0008210	estrogen metabolic process	1	1	1	1
GO:0071400	cellular response to oleic acid	1	1	1	1
GO:0071402	cellular response to lipoprotein particle stimulus	1	1	1	1
GO:0007600	sensory perception	1	1	1	1
GO:0050954	sensory perception of mechanical stimulus	1	1	1	1
GO:2001056	positive regulation of cysteine-type endopeptidase activity	1	1	1	1
GO:2001057	reactive nitrogen species metabolic process	1	1	1	1
GO:0009799	specification of symmetry	1	1	1	1
GO:0042993	positive regulation of transcription factor import into nucleus	1	1	1	1
GO:0042990	regulation of transcription factor import into nucleus	1	1	1	1
GO:0043271	negative regulation of ion transport	1	1	1	1
GO:0016339	calcium-dependent cell-cell adhesion via plasma membrane cell adhesion molecules	1	1	1	1
GO:0051155	positive regulation of striated muscle cell differentiation	1	1	1	1
GO:0051154	negative regulation of striated muscle cell differentiation	1	1	1	1
GO:0042471	ear morphogenesis	1	1	1	1
GO:0042472	inner ear morphogenesis	1	1	1	1
GO:0043276	anoikis	1	1	1	1
GO:0043279	response to alkaloid	1	1	1	1
GO:0016358	dendrite development	1	1	1	1
GO:0042058	regulation of epidermal growth factor receptor signaling pathway	1	1	1	1
GO:0042063	gliogenesis	1	1	1	1
GO:0051149	positive regulation of muscle cell differentiation	1	1	1	1
GO:0071044	histone mRNA catabolic process	1	1	1	1
GO:0051148	negative regulation of muscle cell differentiation	1	1	1	1
GO:0032108	negative regulation of response to nutrient levels	1	1	1	1
GO:0070328	triglyceride homeostasis	1	1	1	1
GO:0032102	negative regulation of response to external stimulus	1	1	1	1
GO:0032103	positive regulation of response to external stimulus	1	1	1	1
GO:0032105	negative regulation of response to extracellular stimulus	1	1	1	1
GO:0031400	negative regulation of protein modification process	1	1	1	1
GO:0032107	regulation of response to nutrient levels	1	1	1	1
GO:0043297	apical junction assembly	1	1	1	1
GO:0071073	positive regulation of phospholipid biosynthetic process	1	1	1	1
GO:0042476	odontogenesis	1	1	1	1
GO:0042475	odontogenesis of dentin-containing tooth	1	1	1	1
GO:0042474	middle ear morphogenesis	1	1	1	1
GO:0001569	patterning of blood vessels	1	1	1	1
GO:0071071	regulation of phospholipid biosynthetic process	1	1	1	1
GO:0090132	epithelium migration	1	1	1	1
GO:0044346	fibroblast apoptotic process	1	1	1	1
GO:0090130	tissue migration	1	1	1	1
GO:0001974	blood vessel remodeling	1	1	1	1
GO:0015721	bile acid and bile salt transport	1	1	1	1
GO:0010466	negative regulation of peptidase activity	1	1	1	1
GO:0001558	regulation of cell growth	1	1	1	1
GO:0048678	response to axon injury	1	1	1	1
GO:1903147	negative regulation of mitochondrion degradation	1	1	1	1
GO:1903146	regulation of mitochondrion degradation	1	1	1	1
GO:0015718	monocarboxylic acid transport	1	1	1	1
GO:0001561	fatty acid alpha-oxidation	1	1	1	1
GO:0015711	organic anion transport	1	1	1	1
GO:0097094	craniofacial suture morphogenesis	1	1	1	1
GO:0090153	regulation of sphingolipid biosynthetic process	1	1	1	1
GO:0090150	establishment of protein localization to membrane	1	1	1	1
GO:0048284	organelle fusion	1	1	1	1
GO:0045839	negative regulation of mitotic nuclear division	1	1	1	1
GO:0045837	negative regulation of membrane potential	1	1	1	1
GO:0001954	positive regulation of cell-matrix adhesion	1	1	1	1
GO:0045833	negative regulation of lipid metabolic process	1	1	1	1
GO:0008286	insulin receptor signaling pathway	1	1	1	1
GO:0001541	ovarian follicle development	1	1	1	1
GO:0060021	palate development	1	1	1	1
GO:0044744	protein targeting to nucleus	1	1	1	1
GO:0001938	positive regulation of endothelial cell proliferation	1	1	1	1
GO:0031018	endocrine pancreas development	1	1	1	1
GO:0031017	exocrine pancreas development	1	1	1	1
GO:0001935	endothelial cell proliferation	1	1	1	1
GO:0009405	pathogenesis	1	1	1	1
GO:0001933	negative regulation of protein phosphorylation	1	1	1	1
GO:2000106	regulation of leukocyte apoptotic process	1	1	1	1
GO:0009404	toxin metabolic process	1	1	1	1
GO:0044783	G1 DNA damage checkpoint	1	1	1	1
GO:0030308	negative regulation of cell growth	1	1	1	1
GO:0044786	cell cycle DNA replication	1	1	1	1
GO:0030307	positive regulation of cell growth	1	1	1	1
GO:0045069	regulation of viral genome replication	1	1	1	1
GO:2000146	negative regulation of cell motility	1	1	1	1
GO:0014832	urinary bladder smooth muscle contraction	1	1	1	1
GO:1902400	intracellular signal transduction involved in G1 DNA damage checkpoint	1	1	1	1
GO:1902402	signal transduction involved in mitotic DNA damage checkpoint	1	1	1	1
GO:0042632	cholesterol homeostasis	1	1	1	1
GO:0044774	mitotic DNA integrity checkpoint	1	1	1	1
GO:0007088	regulation of mitotic nuclear division	1	1	1	1
GO:0044773	mitotic DNA damage checkpoint	1	1	1	1
GO:1903169	regulation of calcium ion transmembrane transport	1	1	1	1
GO:0036092	phosphatidylinositol-3-phosphate biosynthetic process	1	1	1	1
GO:0045841	negative regulation of mitotic metaphase/anaphase transition	1	1	1	1
GO:0045844	positive regulation of striated muscle tissue development	1	1	1	1
GO:0030705	cytoskeleton-dependent intracellular transport	1	1	1	1
GO:0045089	positive regulation of innate immune response	1	1	1	1
GO:0045088	regulation of innate immune response	1	1	1	1
GO:0046502	uroporphyrinogen III metabolic process	1	1	1	1
GO:0014848	urinary tract smooth muscle contraction	1	1	1	1
GO:0046503	glycerolipid catabolic process	1	1	1	1
GO:0007095	mitotic G2 DNA damage checkpoint	1	1	1	1
GO:0007094	mitotic spindle assembly checkpoint	1	1	1	1
GO:0007093	mitotic cell cycle checkpoint	1	1	1	1
GO:0048771	tissue remodeling	1	1	1	1
GO:0050667	homocysteine metabolic process	1	1	1	1
GO:0016197	endosomal transport	1	1	1	1
GO:0048010	vascular endothelial growth factor receptor signaling pathway	1	1	1	1
GO:0048013	ephrin receptor signaling pathway	1	1	1	1
GO:2000116	regulation of cysteine-type endopeptidase activity	1	1	1	1
GO:2000117	negative regulation of cysteine-type endopeptidase activity	1	1	1	1
GO:0035690	cellular response to drug	1	1	1	1
GO:0045862	positive regulation of proteolysis	1	1	1	1
GO:0045058	T cell selection	1	1	1	1
GO:2000113	negative regulation of cellular macromolecule biosynthetic process	1	1	1	1
GO:1902414	protein localization to cell junction	1	1	1	1
GO:0014866	skeletal myofibril assembly	1	1	1	1
GO:0050680	negative regulation of epithelial cell proliferation	1	1	1	1
GO:0048753	pigment granule organization	1	1	1	1
GO:0009743	response to carbohydrate	1	1	1	1
GO:0048743	positive regulation of skeletal muscle fiber development	1	1	1	1
GO:0009746	response to hexose	1	1	1	1
GO:2000193	positive regulation of fatty acid transport	1	1	1	1
GO:1903573	negative regulation of response to endoplasmic reticulum stress	1	1	1	1
GO:2000191	regulation of fatty acid transport	1	1	1	1
GO:0017015	regulation of transforming growth factor beta receptor signaling pathway	1	1	1	1
GO:0030336	negative regulation of cell migration	1	1	1	1
GO:0030330	DNA damage response, signal transduction by p53 class mediator	1	1	1	1
GO:0050671	positive regulation of lymphocyte proliferation	1	1	1	1
GO:0048742	regulation of skeletal muscle fiber development	1	1	1	1
GO:0018872	arsonoacetate metabolic process	1	1	1	1
GO:0050672	negative regulation of lymphocyte proliferation	1	1	1	1
GO:0035666	TRIF-dependent toll-like receptor signaling pathway	1	1	1	1
GO:0045892	negative regulation of transcription, DNA-templated	1	1	1	1
GO:0008625	extrinsic apoptotic signaling pathway via death domain receptors	1	1	1	1
GO:0030324	lung development	1	1	1	1
GO:0030323	respiratory tube development	1	1	1	1
GO:0048730	epidermis morphogenesis	1	1	1	1
GO:0006526	arginine biosynthetic process	1	1	1	1
GO:0006525	arginine metabolic process	1	1	1	1
GO:0008631	intrinsic apoptotic signaling pathway in response to oxidative stress	1	1	1	1
GO:0034284	response to monosaccharide	1	1	1	1
GO:0030316	osteoclast differentiation	1	1	1	1
GO:0030318	melanocyte differentiation	1	1	1	1
GO:0030317	sperm motility	1	1	1	1
GO:0009749	response to glucose	1	1	1	1
GO:0009750	response to fructose	1	1	1	1
GO:0071560	cellular response to transforming growth factor beta stimulus	1	1	1	1
GO:0048705	skeletal system morphogenesis	1	1	1	1
GO:1903533	regulation of protein targeting	1	1	1	1
GO:0034644	cellular response to UV	1	1	1	1
GO:0006555	methionine metabolic process	1	1	1	1
GO:0032508	DNA duplex unwinding	1	1	1	1
GO:0036003	positive regulation of transcription from RNA polymerase II promoter in response to stress	1	1	1	1
GO:0000209	protein polyubiquitination	1	1	1	1
GO:0033512	L-lysine catabolic process to acetyl-CoA via saccharopine	1	1	1	1
GO:1902882	regulation of response to oxidative stress	1	1	1	1
GO:0006543	glutamine catabolic process	1	1	1	1
GO:0007004	telomere maintenance via telomerase	1	1	1	1
GO:1902884	positive regulation of response to oxidative stress	1	1	1	1
GO:0006541	glutamine metabolic process	1	1	1	1
GO:0021983	pituitary gland development	1	1	1	1
GO:0048087	positive regulation of developmental pigmentation	1	1	1	1
GO:0033138	positive regulation of peptidyl-serine phosphorylation	1	1	1	1
GO:0033137	negative regulation of peptidyl-serine phosphorylation	1	1	1	1
GO:0006959	humoral immune response	1	1	1	1
GO:1902895	positive regulation of pri-miRNA transcription from RNA polymerase II promoter	1	1	1	1
GO:0032526	response to retinoic acid	1	1	1	1
GO:0006578	amino-acid betaine biosynthetic process	1	1	1	1
GO:0006577	amino-acid betaine metabolic process	1	1	1	1
GO:0033131	regulation of glucokinase activity	1	1	1	1
GO:0033132	negative regulation of glucokinase activity	1	1	1	1
GO:0034660	ncRNA metabolic process	1	1	1	1
GO:0006975	DNA damage induced protein phosphorylation	1	1	1	1
GO:0097296	activation of cysteine-type endopeptidase activity involved in apoptotic signaling pathway	1	1	1	1
GO:0097286	iron ion import	1	1	1	1
GO:0060306	regulation of membrane repolarization	1	1	1	1
GO:0046164	alcohol catabolic process	1	1	1	1
GO:0060307	regulation of ventricular cardiac muscle cell membrane repolarization	1	1	1	1
GO:0034605	cellular response to heat	1	1	1	1
GO:0046942	carboxylic acid transport	1	1	1	1
GO:0033157	regulation of intracellular protein transport	1	1	1	1
GO:0046949	fatty-acyl-CoA biosynthetic process	1	1	1	1
GO:0006977	DNA damage response, signal transduction by p53 class mediator resulting in cell cycle arrest	1	1	1	1
GO:0046545	development of primary female sexual characteristics	1	1	1	1
GO:0000245	spliceosomal complex assembly	1	1	1	1
GO:0033151	V(D)J recombination	1	1	1	1
GO:0006990	positive regulation of transcription from RNA polymerase II promoter involved in unfolded protein response	1	1	1	1
GO:0033555	multicellular organismal response to stress	1	1	1	1
GO:0006582	melanin metabolic process	1	1	1	1
GO:0098763	mitotic cell cycle phase	1	1	1	1
GO:0010165	response to X-ray	1	1	1	1
GO:0072661	protein targeting to plasma membrane	1	1	1	1
GO:0019985	translesion synthesis	1	1	1	1
GO:0033572	transferrin transport	1	1	1	1
GO:0022602	ovulation cycle process	1	1	1	1
GO:0007050	cell cycle arrest	1	1	1	1
GO:1903507	negative regulation of nucleic acid-templated transcription	1	1	1	1
GO:0000266	mitochondrial fission	1	1	1	1
GO:0021955	central nervous system neuron axonogenesis	1	1	1	1
GO:0021954	central nervous system neuron development	1	1	1	1
GO:0021953	central nervous system neuron differentiation	1	1	1	1
GO:0021952	central nervous system projection neuron axonogenesis	1	1	1	1
GO:0036037	CD8-positive, alpha-beta T cell activation	1	1	1	1
GO:0034616	response to laminar fluid shear stress	1	1	1	1
GO:1902099	regulation of metaphase/anaphase transition of cell cycle	1	1	1	1
GO:0060711	labyrinthine layer development	1	1	1	1
GO:1901879	regulation of protein depolymerization	1	1	1	1
GO:0060715	syncytiotrophoblast cell differentiation involved in labyrinthine layer development	1	1	1	1
GO:0033189	response to vitamin A	1	1	1	1
GO:0052547	regulation of peptidase activity	1	1	1	1
GO:0052548	regulation of endopeptidase activity	1	1	1	1
GO:0032462	regulation of protein homooligomerization	1	1	1	1
GO:0032464	positive regulation of protein homooligomerization	1	1	1	1
GO:1901861	regulation of muscle tissue development	1	1	1	1
GO:1901863	positive regulation of muscle tissue development	1	1	1	1
GO:0000280	nuclear division	1	1	1	1
GO:0071103	DNA conformation change	1	1	1	1
GO:0000281	mitotic cytokinesis	1	1	1	1
GO:0052040	modulation by symbiont of host programmed cell death	1	1	1	1
GO:0048384	retinoic acid receptor signaling pathway	1	1	1	1
GO:0060348	bone development	1	1	1	1
GO:0051493	regulation of cytoskeleton organization	1	1	1	1
GO:0051495	positive regulation of cytoskeleton organization	1	1	1	1
GO:0060349	bone morphogenesis	1	1	1	1
GO:0032471	negative regulation of endoplasmic reticulum calcium ion concentration	1	1	1	1
GO:1902177	positive regulation of oxidative stress-induced intrinsic apoptotic signaling pathway	1	1	1	1
GO:1902175	regulation of oxidative stress-induced intrinsic apoptotic signaling pathway	1	1	1	1
GO:0032094	response to food	1	1	1	1
GO:0042100	B cell proliferation	1	1	1	1
GO:0006006	glucose metabolic process	1	1	1	1
GO:1901881	positive regulation of protein depolymerization	1	1	1	1
GO:0061440	kidney vasculature development	1	1	1	1
GO:0008154	actin polymerization or depolymerization	1	1	1	1
GO:0060324	face development	1	1	1	1
GO:0006015	5-phosphoribose 1-diphosphate biosynthetic process	1	1	1	1
GO:0071156	regulation of cell cycle arrest	1	1	1	1
GO:0061437	renal system vasculature development	1	1	1	1
GO:1902110	positive regulation of mitochondrial membrane permeability involved in apoptotic process	1	1	1	1
GO:0071158	positive regulation of cell cycle arrest	1	1	1	1
GO:0032412	regulation of ion transmembrane transporter activity	1	1	1	1
GO:0035282	segmentation	1	1	1	1
GO:0032025	response to cobalt ion	1	1	1	1
GO:0016202	regulation of striated muscle tissue development	1	1	1	1
GO:0032024	positive regulation of insulin secretion	1	1	1	1
GO:0043123	positive regulation of I-kappaB kinase/NF-kappaB signaling	1	1	1	1
GO:0043122	regulation of I-kappaB kinase/NF-kappaB signaling	1	1	1	1
GO:0043124	negative regulation of I-kappaB kinase/NF-kappaB signaling	1	1	1	1
GO:0044273	sulfur compound catabolic process	1	1	1	1
GO:0044272	sulfur compound biosynthetic process	1	1	1	1
GO:0090218	positive regulation of lipid kinase activity	1	1	1	1
GO:0035272	exocrine system development	1	1	1	1
GO:0042159	lipoprotein catabolic process	1	1	1	1
GO:0032436	positive regulation of proteasomal ubiquitin-dependent protein catabolic process	1	1	1	1
GO:0002040	sprouting angiogenesis	1	1	1	1
GO:0035265	organ growth	1	1	1	1
GO:0071550	death-inducing signaling complex assembly	1	1	1	1
GO:0032049	cardiolipin biosynthetic process	1	1	1	1
GO:0032048	cardiolipin metabolic process	1	1	1	1
GO:0071559	response to transforming growth factor beta	1	1	1	1
GO:0051480	cytosolic calcium ion homeostasis	1	1	1	1
GO:0006914	autophagy	1	1	1	1
GO:0032446	protein modification by small protein conjugation	1	1	1	1
GO:0006913	nucleocytoplasmic transport	1	1	1	1
GO:0016601	Rac protein signal transduction	1	1	1	1
GO:0060363	cranial suture morphogenesis	1	1	1	1
GO:0042136	neurotransmitter biosynthetic process	1	1	1	1
GO:0071548	response to dexamethasone	1	1	1	1
GO:0042133	neurotransmitter metabolic process	1	1	1	1
GO:1900368	regulation of RNA interference	1	1	1	1
GO:0016246	RNA interference	1	1	1	1
GO:0030262	apoptotic nuclear changes	1	1	1	1
GO:0010523	negative regulation of calcium ion transport into cytosol	1	1	1	1
GO:0010524	positive regulation of calcium ion transport into cytosol	1	1	1	1
GO:0016242	negative regulation of macroautophagy	1	1	1	1
GO:1900369	negative regulation of RNA interference	1	1	1	1
GO:0016241	regulation of macroautophagy	1	1	1	1
GO:0002066	columnar/cuboidal epithelial cell development	1	1	1	1
GO:0042596	fear response	1	1	1	1
GO:1903201	regulation of oxidative stress-induced cell death	1	1	1	1
GO:0070830	tight junction assembly	1	1	1	1
GO:0018105	peptidyl-serine phosphorylation	1	1	1	1
GO:0018107	peptidyl-threonine phosphorylation	1	1	1	1
GO:0044818	mitotic G2/M transition checkpoint	1	1	1	1
GO:1903203	regulation of oxidative stress-induced neuron death	1	1	1	1
GO:0044819	mitotic G1/S transition checkpoint	1	1	1	1
GO:1903209	positive regulation of oxidative stress-induced cell death	1	1	1	1
GO:0030258	lipid modification	1	1	1	1
GO:0051017	actin filament bundle assembly	1	1	1	1
GO:0051000	positive regulation of nitric-oxide synthase activity	1	1	1	1
GO:1901019	regulation of calcium ion transmembrane transporter activity	1	1	1	1
GO:0015849	organic acid transport	1	1	1	1
GO:0002070	epithelial cell maturation	1	1	1	1
GO:0015844	monoamine transport	1	1	1	1
GO:0030240	skeletal muscle thin filament assembly	1	1	1	1
GO:0032006	regulation of TOR signaling	1	1	1	1
GO:0032008	positive regulation of TOR signaling	1	1	1	1
GO:1903223	positive regulation of oxidative stress-induced neuron death	1	1	1	1
GO:0042574	retinal metabolic process	1	1	1	1
GO:0042572	retinol metabolic process	1	1	1	1
GO:0071173	spindle assembly checkpoint	1	1	1	1
GO:0071174	mitotic spindle checkpoint	1	1	1	1
GO:0043154	negative regulation of cysteine-type endopeptidase activity involved in apoptotic process	1	1	1	1
GO:0034248	regulation of cellular amide metabolic process	1	1	1	1
GO:0090238	positive regulation of arachidonic acid secretion	1	1	1	1
GO:0090237	regulation of arachidonic acid secretion	1	1	1	1
GO:0051023	regulation of immunoglobulin secretion	1	1	1	1
GO:1902100	negative regulation of metaphase/anaphase transition of cell cycle	1	1	1	1
GO:0045913	positive regulation of carbohydrate metabolic process	1	1	1	1
GO:0044801	single-organism membrane fusion	1	1	1	1
GO:0051024	positive regulation of immunoglobulin secretion	1	1	1	1
GO:1902108	regulation of mitochondrial membrane permeability involved in apoptotic process	1	1	1	1
GO:0043161	proteasome-mediated ubiquitin-dependent protein catabolic process	1	1	1	1
GO:0034250	positive regulation of cellular amide metabolic process	1	1	1	1
GO:0045912	negative regulation of carbohydrate metabolic process	1	1	1	1
GO:0001657	ureteric bud development	1	1	1	1
GO:0001658	branching involved in ureteric bud morphogenesis	1	1	1	1
GO:0010565	regulation of cellular ketone metabolic process	1	1	1	1
GO:0045921	positive regulation of exocytosis	1	1	1	1
GO:0045922	negative regulation of fatty acid metabolic process	1	1	1	1
GO:0070409	carbamoyl phosphate biosynthetic process	1	1	1	1
GO:0001662	behavioral fear response	1	1	1	1
GO:0045926	negative regulation of growth	1	1	1	1
GO:0045927	positive regulation of growth	1	1	1	1
GO:0010559	regulation of glycoprotein biosynthetic process	1	1	1	1
GO:0000122	negative regulation of transcription from RNA polymerase II promoter	1	1	1	1
GO:0010558	negative regulation of macromolecule biosynthetic process	1	1	1	1
GO:0045939	negative regulation of steroid metabolic process	1	1	1	1
GO:0045938	positive regulation of circadian sleep/wake cycle, sleep	1	1	1	1
GO:0001676	long-chain fatty acid metabolic process	1	1	1	1
GO:0090287	regulation of cellular response to growth factor stimulus	1	1	1	1
GO:0001678	cellular glucose homeostasis	1	1	1	1
GO:0090288	negative regulation of cellular response to growth factor stimulus	1	1	1	1
GO:0048799	organ maturation	1	1	1	1
GO:0070423	nucleotide-binding oligomerization domain containing signaling pathway	1	1	1	1
GO:0030279	negative regulation of ossification	1	1	1	1
GO:0030278	regulation of ossification	1	1	1	1
GO:0070813	hydrogen sulfide metabolic process	1	1	1	1
GO:0007585	respiratory gaseous exchange	1	1	1	1
GO:0090276	regulation of peptide hormone secretion	1	1	1	1
GO:0090277	positive regulation of peptide hormone secretion	1	1	1	1
GO:0034201	response to oleic acid	1	1	1	1
GO:1903900	regulation of viral life cycle	1	1	1	1
GO:0044848	biological phase	1	1	1	1
GO:0008585	female gonad development	1	1	1	1
GO:0072384	organelle transport along microtubule	1	1	1	1
GO:0008053	mitochondrial fusion	1	1	1	1
GO:0017157	regulation of exocytosis	1	1	1	1
GO:0006655	phosphatidylglycerol biosynthetic process	1	1	1	1
GO:0048839	inner ear development	1	1	1	1
GO:0034982	mitochondrial protein processing	1	1	1	1
GO:0042770	signal transduction in response to DNA damage	1	1	1	1
GO:0042771	intrinsic apoptotic signaling pathway in response to DNA damage by p53 class mediator	1	1	1	1
GO:0042773	ATP synthesis coupled electron transport	1	1	1	1
GO:0014020	primary neural tube formation	1	1	1	1
GO:0042775	mitochondrial ATP synthesis coupled electron transport	1	1	1	1
GO:0031577	spindle checkpoint	1	1	1	1
GO:0006627	protein processing involved in protein targeting to mitochondrion	1	1	1	1
GO:0006626	protein targeting to mitochondrion	1	1	1	1
GO:0031572	G2 DNA damage checkpoint	1	1	1	1
GO:0009620	response to fungus	1	1	1	1
GO:0045124	regulation of bone resorption	1	1	1	1
GO:0051291	protein heterooligomerization	1	1	1	1
GO:0048873	homeostasis of number of cells within a tissue	1	1	1	1
GO:0031581	hemidesmosome assembly	1	1	1	1
GO:0002791	regulation of peptide secretion	1	1	1	1
GO:0070124	mitochondrial translational initiation	1	1	1	1
GO:0070125	mitochondrial translational elongation	1	1	1	1
GO:0070126	mitochondrial translational termination	1	1	1	1
GO:0010721	negative regulation of cell development	1	1	1	1
GO:0010720	positive regulation of cell development	1	1	1	1
GO:0002793	positive regulation of peptide secretion	1	1	1	1
GO:0055088	lipid homeostasis	1	1	1	1
GO:0055089	fatty acid homeostasis	1	1	1	1
GO:0048857	neural nucleus development	1	1	1	1
GO:0072395	signal transduction involved in cell cycle checkpoint	1	1	1	1
GO:0050792	regulation of viral process	1	1	1	1
GO:0010225	response to UV-C	1	1	1	1
GO:0030217	T cell differentiation	1	1	1	1
GO:0050796	regulation of insulin secretion	1	1	1	1
GO:0010224	response to UV-B	1	1	1	1
GO:0008064	regulation of actin polymerization or depolymerization	1	1	1	1
GO:0031571	mitotic G1 DNA damage checkpoint	1	1	1	1
GO:0051715	cytolysis in other organism	1	1	1	1
GO:0045103	intermediate filament-based process	1	1	1	1
GO:0051712	positive regulation of killing of cells of other organism	1	1	1	1
GO:0045104	intermediate filament cytoskeleton organization	1	1	1	1
GO:0046632	alpha-beta T cell differentiation	1	1	1	1
GO:0046631	alpha-beta T cell activation	1	1	1	1
GO:0002761	regulation of myeloid leukocyte differentiation	1	1	1	1
GO:0035338	long-chain fatty-acyl-CoA biosynthetic process	1	1	1	1
GO:0035337	fatty-acyl-CoA metabolic process	1	1	1	1
GO:0006606	protein import into nucleus	1	1	1	1
GO:0035336	long-chain fatty-acyl-CoA metabolic process	1	1	1	1
GO:0002756	MyD88-independent toll-like receptor signaling pathway	1	1	1	1
GO:0002758	innate immune response-activating signal transduction	1	1	1	1
GO:0002753	cytoplasmic pattern recognition receptor signaling pathway	1	1	1	1
GO:0006612	protein targeting to membrane	1	1	1	1
GO:2000243	positive regulation of reproductive process	1	1	1	1
GO:0042749	regulation of circadian sleep/wake cycle	1	1	1	1
GO:0055003	cardiac myofibril assembly	1	1	1	1
GO:0055006	cardiac cell development	1	1	1	1
GO:0055007	cardiac muscle cell differentiation	1	1	1	1
GO:0042742	defense response to bacterium	1	1	1	1
GO:0055008	cardiac muscle tissue morphogenesis	1	1	1	1
GO:2000241	regulation of reproductive process	1	1	1	1
GO:0002763	positive regulation of myeloid leukocyte differentiation	1	1	1	1
GO:0008088	axon cargo transport	1	1	1	1
GO:0055013	cardiac muscle cell development	1	1	1	1
GO:0046651	lymphocyte proliferation	1	1	1	1
GO:0008089	anterograde axon cargo transport	1	1	1	1
GO:0051709	regulation of killing of cells of other organism	1	1	1	1
GO:0042733	embryonic digit morphogenesis	1	1	1	1
GO:0038095	Fc-epsilon receptor signaling pathway	1	1	1	1
GO:0035356	cellular triglyceride homeostasis	1	1	1	1
GO:2000271	positive regulation of fibroblast apoptotic process	1	1	1	1
GO:0050769	positive regulation of neurogenesis	1	1	1	1
GO:0042769	DNA damage response, detection of DNA damage	1	1	1	1
GO:0019836	hemolysis by symbiont of host erythrocytes	1	1	1	1
GO:2000269	regulation of fibroblast apoptotic process	1	1	1	1
GO:0018193	peptidyl-amino acid modification	1	1	1	1
GO:1903299	regulation of hexokinase activity	1	1	1	1
GO:0046620	regulation of organ growth	1	1	1	1
GO:0003014	renal system process	1	1	1	1
GO:0042753	positive regulation of circadian rhythm	1	1	1	1
GO:0042752	regulation of circadian rhythm	1	1	1	1
GO:0046683	response to organophosphorus	1	1	1	1
GO:0034504	protein localization to nucleus	1	1	1	1
GO:0061005	cell differentiation involved in kidney development	1	1	1	1
GO:0006297	nucleotide-excision repair, DNA gap filling	1	1	1	1
GO:0006298	mismatch repair	1	1	1	1
GO:0002326	B cell lineage commitment	1	1	1	1
GO:0002320	lymphoid progenitor cell differentiation	1	1	1	1
GO:0042304	regulation of fatty acid biosynthetic process	1	1	1	1
GO:0006283	transcription-coupled nucleotide-excision repair	1	1	1	1
GO:0006284	base-excision repair	1	1	1	1
GO:0042307	positive regulation of protein import into nucleus	1	1	1	1
GO:0042306	regulation of protein import into nucleus	1	1	1	1
GO:0046689	response to mercury ion	1	1	1	1
GO:0019285	glycine betaine biosynthetic process from choline	1	1	1	1
GO:0006271	DNA strand elongation involved in DNA replication	1	1	1	1
GO:0072329	monocarboxylic acid catabolic process	1	1	1	1
GO:0061025	membrane fusion	1	1	1	1
GO:0006278	RNA-dependent DNA replication	1	1	1	1
GO:0046671	negative regulation of retinal cell programmed cell death	1	1	1	1
GO:0002700	regulation of production of molecular mediator of immune response	1	1	1	1
GO:0002702	positive regulation of production of molecular mediator of immune response	1	1	1	1
GO:1902396	protein localization to tight junction	1	1	1	1
GO:1903844	regulation of cellular response to transforming growth factor beta stimulus	1	1	1	1
GO:0043330	response to exogenous dsRNA	1	1	1	1
GO:0046668	regulation of retinal cell programmed cell death	1	1	1	1
GO:0045599	negative regulation of fat cell differentiation	1	1	1	1
GO:0014075	response to amine	1	1	1	1
GO:0014074	response to purine-containing compound	1	1	1	1
GO:0048806	genitalia development	1	1	1	1
GO:0033077	T cell differentiation in thymus	1	1	1	1
GO:0010248	establishment or maintenance of transmembrane electrochemical gradient	1	1	1	1
GO:0019217	regulation of fatty acid metabolic process	1	1	1	1
GO:0014065	phosphatidylinositol 3-kinase signaling	1	1	1	1
GO:0019218	regulation of steroid metabolic process	1	1	1	1
GO:0061053	somite development	1	1	1	1
GO:0072332	intrinsic apoptotic signaling pathway by p53 class mediator	1	1	1	1
GO:0008543	fibroblast growth factor receptor signaling pathway	1	1	1	1
GO:0032675	regulation of interleukin-6 production	1	1	1	1
GO:0019240	citrulline biosynthetic process	1	1	1	1
GO:0045577	regulation of B cell differentiation	1	1	1	1
GO:0008037	cell recognition	1	1	1	1
GO:0060628	regulation of ER to Golgi vesicle-mediated transport	1	1	1	1
GO:0045579	positive regulation of B cell differentiation	1	1	1	1
GO:1902750	negative regulation of cell cycle G2/M phase transition	1	1	1	1
GO:0043375	CD8-positive, alpha-beta T cell lineage commitment	1	1	1	1
GO:0008033	tRNA processing	1	1	1	1
GO:0045580	regulation of T cell differentiation	1	1	1	1
GO:1901525	negative regulation of macromitophagy	1	1	1	1
GO:1901522	positive regulation of transcription from RNA polymerase II promoter involved in cellular response to chemical stimulus	1	1	1	1
GO:0045582	positive regulation of T cell differentiation	1	1	1	1
GO:1902749	regulation of cell cycle G2/M phase transition	1	1	1	1
GO:0006661	phosphatidylinositol biosynthetic process	1	1	1	1
GO:0000956	nuclear-transcribed mRNA catabolic process	1	1	1	1
GO:0014042	positive regulation of neuron maturation	1	1	1	1
GO:0014041	regulation of neuron maturation	1	1	1	1
GO:0043368	positive T cell selection	1	1	1	1
GO:0043369	CD4-positive or CD8-positive, alpha-beta T cell lineage commitment	1	1	1	1
GO:0048813	dendrite morphogenesis	1	1	1	1
GO:0071692	protein localization to extracellular region	1	1	1	1
GO:0072350	tricarboxylic acid metabolic process	1	1	1	1
GO:0043374	CD8-positive, alpha-beta T cell differentiation	1	1	1	1
GO:0071694	maintenance of protein location in extracellular region	1	1	1	1
GO:0071695	anatomical structure maturation	1	1	1	1
GO:0060612	adipose tissue development	1	1	1	1
GO:0032755	positive regulation of interleukin-6 production	1	1	1	1
GO:0006325	chromatin organization	1	1	1	1
GO:2001257	regulation of cation channel activity	1	1	1	1
GO:1903308	regulation of chromatin modification	1	1	1	1
GO:0033033	negative regulation of myeloid cell apoptotic process	1	1	1	1
GO:0033032	regulation of myeloid cell apoptotic process	1	1	1	1
GO:0001709	cell fate determination	1	1	1	1
GO:0021548	pons development	1	1	1	1
GO:0090316	positive regulation of intracellular protein transport	1	1	1	1
GO:0032768	regulation of monooxygenase activity	1	1	1	1
GO:0001309	age-dependent telomere shortening	1	1	1	1
GO:1903310	positive regulation of chromatin modification	1	1	1	1
GO:0070542	response to fatty acid	1	1	1	1
GO:2001252	positive regulation of chromosome organization	1	1	1	1
GO:2001251	negative regulation of chromosome organization	1	1	1	1
GO:0032770	positive regulation of monooxygenase activity	1	1	1	1
GO:0070541	response to platinum ion	1	1	1	1
GO:0033045	regulation of sister chromatid segregation	1	1	1	1
GO:0021536	diencephalon development	1	1	1	1
GO:0016567	protein ubiquitination	1	1	1	1
GO:0033048	negative regulation of mitotic sister chromatid segregation	1	1	1	1
GO:0033046	negative regulation of sister chromatid segregation	1	1	1	1
GO:0033047	regulation of mitotic sister chromatid segregation	1	1	1	1
GO:0090344	negative regulation of cell aging	1	1	1	1
GO:0090342	regulation of cell aging	1	1	1	1
GO:0006301	postreplication repair	1	1	1	1
GO:0040013	negative regulation of locomotion	1	1	1	1
GO:0040014	regulation of multicellular organism growth	1	1	1	1
GO:0046209	nitric oxide metabolic process	1	1	1	1
GO:0040018	positive regulation of multicellular organism growth	1	1	1	1
GO:0033059	cellular pigmentation	1	1	1	1
GO:0016572	histone phosphorylation	1	1	1	1
GO:0016570	histone modification	1	1	1	1
GO:0019318	hexose metabolic process	1	1	1	1
GO:0006310	DNA recombination	1	1	1	1
GO:2001269	positive regulation of cysteine-type endopeptidase activity involved in apoptotic signaling pathway	1	1	1	1
GO:0006312	mitotic recombination	1	1	1	1
GO:2001267	regulation of cysteine-type endopeptidase activity involved in apoptotic signaling pathway	1	1	1	1
GO:0006308	DNA catabolic process	1	1	1	1
GO:0032303	regulation of icosanoid secretion	1	1	1	1
GO:0006309	apoptotic DNA fragmentation	1	1	1	1
GO:0032305	positive regulation of icosanoid secretion	1	1	1	1
GO:0040029	regulation of gene expression, epigenetic	1	1	1	1
GO:0016569	covalent chromatin modification	1	1	1	1
GO:0016568	chromatin modification	1	1	1	1
GO:0001756	somitogenesis	1	1	1	1
GO:0001755	neural crest cell migration	1	1	1	1
GO:0060675	ureteric bud morphogenesis	1	1	1	1
GO:0061333	renal tubule morphogenesis	1	1	1	1
GO:1901184	regulation of ERBB signaling pathway	1	1	1	1
GO:0071216	cellular response to biotic stimulus	1	1	1	1
GO:0002360	T cell lineage commitment	1	1	1	1
GO:0071219	cellular response to molecule of bacterial origin	1	1	1	1
GO:0016114	terpenoid biosynthetic process	1	1	1	1
GO:0002363	alpha-beta T cell lineage commitment	1	1	1	1
GO:0032370	positive regulation of lipid transport	1	1	1	1
GO:0060689	cell differentiation involved in salivary gland development	1	1	1	1
GO:0070588	calcium ion transmembrane transport	1	1	1	1
GO:0032368	regulation of lipid transport	1	1	1	1
GO:0051302	regulation of cell division	1	1	1	1
GO:0016102	diterpenoid biosynthetic process	1	1	1	1
GO:0061326	renal tubule development	1	1	1	1
GO:0051301	cell division	1	1	1	1
GO:0052433	modulation by organism of apoptotic process in other organism involved in symbiotic interaction	1	1	1	1
GO:0060690	epithelial cell differentiation involved in salivary gland development	1	1	1	1
GO:0060691	epithelial cell maturation involved in salivary gland development	1	1	1	1
GO:0002339	B cell selection	1	1	1	1
GO:0090305	nucleic acid phosphodiester bond hydrolysis	1	1	1	1
GO:0071616	acyl-CoA biosynthetic process	1	1	1	1
GO:0071230	cellular response to amino acid stimulus	1	1	1	1
GO:0022617	extracellular matrix disassembly	1	1	1	1
GO:0022618	ribonucleoprotein complex assembly	1	1	1	1
GO:0043408	regulation of MAPK cascade	1	1	1	1
GO:0022613	ribonucleoprotein complex biogenesis	1	1	1	1
GO:0022612	gland morphogenesis	1	1	1	1
GO:0071236	cellular response to antibiotic	1	1	1	1
GO:0033014	tetrapyrrole biosynthetic process	1	1	1	1
GO:0033013	tetrapyrrole metabolic process	1	1	1	1
GO:0071222	cellular response to lipopolysaccharide	1	1	1	1
GO:1901983	regulation of protein acetylation	1	1	1	1
GO:0002352	B cell negative selection	1	1	1	1
GO:1901985	positive regulation of protein acetylation	1	1	1	1
GO:0043410	positive regulation of MAPK cascade	1	1	1	1
GO:0051353	positive regulation of oxidoreductase activity	1	1	1	1
GO:0035794	positive regulation of mitochondrial membrane permeability	1	1	1	1
GO:0051341	regulation of oxidoreductase activity	1	1	1	1
GO:0035799	ureter maturation	1	1	1	1
GO:0051346	negative regulation of hydrolase activity	1	1	1	1
GO:0035384	thioester biosynthetic process	1	1	1	1
GO:0015942	formate metabolic process	1	1	1	1
GO:0051348	negative regulation of transferase activity	1	1	1	1
GO:0090399	replicative senescence	1	1	1	1
GO:0030178	negative regulation of Wnt signaling pathway	1	1	1	1
GO:0030177	positive regulation of Wnt signaling pathway	1	1	1	1
GO:0050715	positive regulation of cytokine secretion	1	1	1	1
GO:0044531	modulation of programmed cell death in other organism	1	1	1	1
GO:2000778	positive regulation of interleukin-6 secretion	1	1	1	1
GO:0044532	modulation of apoptotic process in other organism	1	1	1	1
GO:0007431	salivary gland development	1	1	1	1
GO:2000772	regulation of cellular senescence	1	1	1	1
GO:2000773	negative regulation of cellular senescence	1	1	1	1
GO:0051321	meiotic cell cycle	1	1	1	1
GO:1903376	regulation of oxidative stress-induced neuron intrinsic apoptotic signaling pathway	1	1	1	1
GO:1900413	positive regulation of phospholipid biosynthetic process by positive regulation of transcription from RNA polymerase II promoter	1	1	1	1
GO:0035774	positive regulation of insulin secretion involved in cellular response to glucose stimulus	1	1	1	1
GO:1903378	positive regulation of oxidative stress-induced neuron intrinsic apoptotic signaling pathway	1	1	1	1
GO:0034110	regulation of homotypic cell-cell adhesion	1	1	1	1
GO:2000345	regulation of hepatocyte proliferation	1	1	1	1
GO:0051329	mitotic interphase	1	1	1	1
GO:0034112	positive regulation of homotypic cell-cell adhesion	1	1	1	1
GO:2000347	positive regulation of hepatocyte proliferation	1	1	1	1
GO:0012502	induction of programmed cell death	1	1	1	1
GO:2000351	regulation of endothelial cell apoptotic process	1	1	1	1
GO:0034103	regulation of tissue remodeling	1	1	1	1
GO:0034105	positive regulation of tissue remodeling	1	1	1	1
GO:0010677	negative regulation of cellular carbohydrate metabolic process	1	1	1	1
GO:0010676	positive regulation of cellular carbohydrate metabolic process	1	1	1	1
GO:0032392	DNA geometric change	1	1	1	1
GO:1900407	regulation of cellular response to oxidative stress	1	1	1	1
GO:1900409	positive regulation of cellular response to oxidative stress	1	1	1	1
GO:0001764	neuron migration	1	1	1	1
GO:1900034	regulation of cellular response to heat	1	1	1	1
GO:0031670	cellular response to nutrient	1	1	1	1
GO:0042698	ovulation cycle	1	1	1	1
GO:0036473	cell death in response to oxidative stress	1	1	1	1
GO:0010666	positive regulation of cardiac muscle cell apoptotic process	1	1	1	1
GO:0010667	negative regulation of cardiac muscle cell apoptotic process	1	1	1	1
GO:0051782	negative regulation of cell division	1	1	1	1
GO:0010661	positive regulation of muscle cell apoptotic process	1	1	1	1
GO:0051783	regulation of nuclear division	1	1	1	1
GO:0051784	negative regulation of nuclear division	1	1	1	1
GO:0010664	negative regulation of striated muscle cell apoptotic process	1	1	1	1
GO:0038127	ERBB signaling pathway	1	1	1	1
GO:0015988	energy coupled proton transmembrane transport, against electrochemical gradient	1	1	1	1
GO:0018210	peptidyl-threonine modification	1	1	1	1
GO:0009566	fertilization	1	1	1	1
GO:0036462	TRAIL-activated apoptotic signaling pathway	1	1	1	1
GO:0070509	calcium ion import	1	1	1	1
GO:0055098	response to low-density lipoprotein particle	1	1	1	1
GO:0018209	peptidyl-serine modification	1	1	1	1
GO:0055096	low-density lipoprotein particle mediated signaling	1	1	1	1
GO:0055094	response to lipoprotein particle	1	1	1	1
GO:0010659	cardiac muscle cell apoptotic process	1	1	1	1
GO:0010656	negative regulation of muscle cell apoptotic process	1	1	1	1
GO:0015991	ATP hydrolysis coupled proton transport	1	1	1	1
GO:0055092	sterol homeostasis	1	1	1	1
GO:0010657	muscle cell apoptotic process	1	1	1	1
GO:0050707	regulation of cytokine secretion	1	1	1	1
GO:0034142	toll-like receptor 4 signaling pathway	1	1	1	1
GO:0045187	regulation of circadian sleep/wake cycle, sleep	1	1	1	1
GO:0045188	regulation of circadian sleep/wake cycle, non-REM sleep	1	1	1	1
GO:0045185	maintenance of protein location	1	1	1	1
GO:0031648	protein destabilization	1	1	1	1
GO:0036498	IRE1-mediated unfolded protein response	1	1	1	1
GO:0051764	actin crosslink formation	1	1	1	1
GO:0090382	phagosome maturation	1	1	1	1
GO:0034138	toll-like receptor 3 signaling pathway	1	1	1	1
GO:2000303	regulation of ceramide biosynthetic process	1	1	1	1
GO:2000304	positive regulation of ceramide biosynthetic process	1	1	1	1
GO:1901137	carbohydrate derivative biosynthetic process	1	1	1	1
GO:0044179	hemolysis in other organism	1	1	1	1
GO:0010631	epithelial cell migration	1	1	1	1
GO:0070232	regulation of T cell apoptotic process	1	1	1	1
GO:0051170	nuclear import	1	1	1	1
GO:0010831	positive regulation of myotube differentiation	1	1	1	1
GO:0007286	spermatid development	1	1	1	1
GO:0010832	negative regulation of myotube differentiation	1	1	1	1
GO:0030101	natural killer cell activation	1	1	1	1
GO:0030100	regulation of endocytosis	1	1	1	1
GO:0051169	nuclear transport	1	1	1	1
GO:0034440	lipid oxidation	1	1	1	1
GO:0070243	regulation of thymocyte apoptotic process	1	1	1	1
GO:0007274	neuromuscular synaptic transmission	1	1	1	1
GO:0045651	positive regulation of macrophage differentiation	1	1	1	1
GO:0007270	neuron-neuron synaptic transmission	1	1	1	1
GO:0045649	regulation of macrophage differentiation	1	1	1	1
GO:0070252	actin-mediated cell contraction	1	1	1	1
GO:0034470	ncRNA processing	1	1	1	1
GO:0002683	negative regulation of immune system process	1	1	1	1
GO:0006775	fat-soluble vitamin metabolic process	1	1	1	1
GO:0006776	vitamin A metabolic process	1	1	1	1
GO:0017038	protein import	1	1	1	1
GO:0035404	histone-serine phosphorylation	1	1	1	1
GO:0002695	negative regulation of leukocyte activation	1	1	1	1
GO:0006766	vitamin metabolic process	1	1	1	1
GO:0045666	positive regulation of neuron differentiation	1	1	1	1
[truncated: 8,840 more rows]

## Sheet: Cancer GO molfun
GO_id	Term	NumberOfGenes	p-value	p-value_fdr	p-value_bonferroni
GO:0097110	scaffold protein binding	3	0.000411	0.809	1
GO:0051400	BH domain binding	3	0.000411	0.809	1
GO:0034061	DNA polymerase activity	2	0.00125	1	1
GO:0003725	double-stranded RNA binding	3	0.00581	1	1
GO:0070513	death domain binding	2	0.00715	1	1
GO:0051434	BH3 domain binding	2	0.00715	1	1
GO:0005057	receptor signaling protein activity	2	0.0116	1	1
GO:0046982	protein heterodimerization activity	5	0.0137	1	1
GO:0004029	aldehyde dehydrogenase (NAD) activity	3	0.0145	1	1
GO:0046983	protein dimerization activity	11	0.0158	1	1
GO:0042803	protein homodimerization activity	9	0.0168	1	1
GO:0044877	macromolecular complex binding	10	0.0182	1	1
GO:0031625	ubiquitin protein ligase binding	4	0.0277	1	1
GO:0019904	protein domain specific binding	5	0.028	1	1
GO:0016247	channel regulator activity	2	0.0304	1	1
GO:0042802	identical protein binding	11	0.0337	1	1
GO:0005524	ATP binding	14	0.0383	1	1
GO:0032559	adenyl ribonucleotide binding	14	0.0447	1	1
GO:0030554	adenyl nucleotide binding	14	0.0488	1	1
GO:0005507	copper ion binding	2	0.0558	1	1
GO:0016903	oxidoreductase activity, acting on the aldehyde or oxo group of donors	2	0.0558	1	1
GO:0097367	carbohydrate derivative binding	17	0.0697	1	1
GO:0016491	oxidoreductase activity	10	0.0702	1	1
GO:0008134	transcription factor binding	3	0.0749	1	1
GO:0008144	drug binding	2	0.0756	1	1
GO:0016779	nucleotidyltransferase activity	2	0.0756	1	1
GO:0032553	ribonucleotide binding	16	0.0846	1	1
GO:0002020	protease binding	2	0.0862	1	1
GO:0050839	cell adhesion molecule binding	2	0.0862	1	1
GO:0016772	transferase activity, transferring phosphorus-containing groups	5	0.0957	1	1
GO:0033293	monocarboxylic acid binding	2	0.0972	1	1
GO:0032403	protein complex binding	6	0.11	1	1
GO:0035639	purine ribonucleoside triphosphate binding	15	0.116	1	1
GO:0003779	actin binding	3	0.118	1	1
GO:0032550	purine ribonucleoside binding	15	0.119	1	1
GO:0001883	purine nucleoside binding	15	0.119	1	1
GO:0004674	protein serine/threonine kinase activity	2	0.12	1	1
GO:0047485	protein N-terminus binding	2	0.12	1	1
GO:0015267	channel activity	2	0.12	1	1
GO:0032555	purine ribonucleotide binding	15	0.124	1	1
GO:0001882	nucleoside binding	15	0.124	1	1
GO:0017076	purine nucleotide binding	15	0.131	1	1
GO:0000049	tRNA binding	2	0.157	1	1
GO:0005200	structural constituent of cytoskeleton	2	0.17	1	1
GO:0003677	DNA binding	6	0.172	1	1
GO:0008565	protein transporter activity	2	0.183	1	1
GO:0019901	protein kinase binding	3	0.195	1	1
GO:0000166	nucleotide binding	18	0.203	1	1
GO:1901265	nucleoside phosphate binding	18	0.206	1	1
GO:0051087	chaperone binding	2	0.209	1	1
GO:0003682	chromatin binding	2	0.209	1	1
GO:0016887	ATPase activity	4	0.213	1	1
GO:0043177	organic acid binding	3	0.214	1	1
GO:0031406	carboxylic acid binding	3	0.214	1	1
GO:0004672	protein kinase activity	2	0.236	1	1
GO:0043565	sequence-specific DNA binding	2	0.236	1	1
GO:0044212	transcription regulatory region DNA binding	2	0.249	1	1
GO:0000975	regulatory region DNA binding	2	0.249	1	1
GO:0043566	structure-specific DNA binding	2	0.249	1	1
GO:0036094	small molecule binding	19	0.253	1	1
GO:0043167	ion binding	29	0.255	1	1
GO:0019900	kinase binding	3	0.262	1	1
GO:0004175	endopeptidase activity	2	0.276	1	1
GO:0008092	cytoskeletal protein binding	4	0.3	1	1
GO:0043168	anion binding	18	0.301	1	1
GO:0008289	lipid binding	3	0.301	1	1
GO:0070011	peptidase activity, acting on L-amino acid peptides	2	0.303	1	1
GO:0005506	iron ion binding	2	0.316	1	1
GO:0008233	peptidase activity	2	0.316	1	1
GO:0003712	transcription cofactor activity	2	0.316	1	1
GO:0016614	oxidoreductase activity, acting on CH-OH group of donors	2	0.316	1	1
GO:0030170	pyridoxal phosphate binding	2	0.329	1	1
GO:0005102	receptor binding	5	0.338	1	1
GO:0005509	calcium ion binding	3	0.341	1	1
GO:0019899	enzyme binding	7	0.341	1	1
GO:0046914	transition metal ion binding	6	0.354	1	1
GO:0016773	phosphotransferase activity, alcohol group as acceptor	2	0.356	1	1
GO:0000988	protein binding transcription factor activity	2	0.356	1	1
GO:0000989	transcription factor binding transcription factor activity	2	0.356	1	1
GO:0022890	inorganic cation transmembrane transporter activity	3	0.419	1	1
GO:0048037	cofactor binding	5	0.454	1	1
GO:1901363	heterocyclic compound binding	24	0.466	1	1
GO:0097159	organic cyclic compound binding	24	0.484	1	1
GO:0042623	ATPase activity, coupled	2	0.492	1	1
GO:0015078	hydrogen ion transmembrane transporter activity	2	0.527	1	1
GO:0008270	zinc ion binding	3	0.549	1	1
GO:0043169	cation binding	15	0.553	1	1
GO:0016301	kinase activity	2	0.57	1	1
GO:0015077	monovalent inorganic cation transmembrane transporter activity	2	0.61	1	1
GO:0009055	electron carrier activity	2	0.629	1	1
GO:0046872	metal ion binding	14	0.632	1	1
GO:0022857	transmembrane transporter activity	4	0.648	1	1
GO:0016740	transferase activity	6	0.657	1	1
GO:0005215	transporter activity	5	0.669	1	1
GO:0003676	nucleic acid binding	11	0.734	1	1
GO:0008324	cation transmembrane transporter activity	2	0.743	1	1
GO:0016788	hydrolase activity, acting on ester bonds	2	0.743	1	1
GO:0098772	molecular function regulator	2	0.75	1	1
GO:0022892	substrate-specific transporter activity	4	0.762	1	1
GO:0005198	structural molecule activity	3	0.762	1	1
GO:0022891	substrate-specific transmembrane transporter activity	3	0.793	1	1
GO:0003824	catalytic activity	18	0.798	1	1
GO:0017111	nucleoside-triphosphatase activity	3	0.812	1	1
GO:0016462	pyrophosphatase activity	3	0.838	1	1
GO:0005515	protein binding	32	0.848	1	1
GO:0050662	coenzyme binding	2	0.849	1	1
GO:0016787	hydrolase activity	7	0.862	1	1
GO:0015075	ion transmembrane transporter activity	2	0.87	1	1
GO:0003674	molecular_function	26	0.942	1	1
GO:0003723	RNA binding	5	0.975	1	1
GO:0005488	binding	30	0.98	1	1
GO:0044822	poly(A) RNA binding	4	0.983	1	1
GO:0005516	calmodulin binding	1	1	1	1
GO:0005518	collagen binding	1	1	1	1
GO:0008320	protein transmembrane transporter activity	1	1	1	1
GO:0001221	transcription cofactor binding	1	1	1	1
GO:0045155	electron transporter, transferring electrons from CoQH2-cytochrome c reductase complex and cytochrome c oxidase complex activity	1	1	1	1
GO:0031072	heat shock protein binding	1	1	1	1
GO:0005496	steroid binding	1	1	1	1
GO:0005504	fatty acid binding	1	1	1	1
GO:0048038	quinone binding	1	1	1	1
GO:0072509	divalent inorganic cation transmembrane transporter activity	1	1	1	1
GO:1901681	sulfur compound binding	1	1	1	1
GO:0052742	phosphatidylinositol kinase activity	1	1	1	1
GO:0030507	spectrin binding	1	1	1	1
GO:0005123	death receptor binding	1	1	1	1
GO:0031490	chromatin DNA binding	1	1	1	1
GO:0016829	lyase activity	1	1	1	1
GO:0005126	cytokine receptor binding	1	1	1	1
GO:0035174	histone serine kinase activity	1	1	1	1
GO:0034062	RNA polymerase activity	1	1	1	1
GO:0035173	histone kinase activity	1	1	1	1
GO:0017166	vinculin binding	1	1	1	1
GO:0048029	monosaccharide binding	1	1	1	1
GO:0001012	RNA polymerase II regulatory region DNA binding	1	1	1	1
GO:0008135	translation factor activity, RNA binding	1	1	1	1
GO:0031593	polyubiquitin binding	1	1	1	1
GO:0052852	very-long-chain-(S)-2-hydroxy-acid oxidase activity	1	1	1	1
GO:0043008	ATP-dependent protein binding	1	1	1	1
GO:0052853	long-chain-(S)-2-hydroxy-long-chain-acid oxidase activity	1	1	1	1
GO:0004252	serine-type endopeptidase activity	1	1	1	1
GO:0050660	flavin adenine dinucleotide binding	1	1	1	1
GO:0003924	GTPase activity	1	1	1	1
GO:0042626	ATPase activity, coupled to transmembrane movement of substances	1	1	1	1
GO:0042625	ATPase activity, coupled to transmembrane movement of ions	1	1	1	1
GO:0036442	hydrogen-exporting ATPase activity	1	1	1	1
GO:0052854	medium-chain-(S)-2-hydroxy-acid oxidase activity	1	1	1	1
GO:0044769	ATPase activity, coupled to transmembrane movement of ions, rotational mechanism	1	1	1	1
GO:0050308	sugar-phosphatase activity	1	1	1	1
GO:0008143	poly(A) binding	1	1	1	1
GO:0017171	serine hydrolase activity	1	1	1	1
GO:0005227	calcium activated cation channel activity	1	1	1	1
GO:0032182	ubiquitin-like protein binding	1	1	1	1
GO:0005244	voltage-gated ion channel activity	1	1	1	1
GO:0005245	voltage-gated calcium channel activity	1	1	1	1
GO:0004768	stearoyl-CoA 9-desaturase activity	1	1	1	1
GO:0001223	transcription coactivator binding	1	1	1	1
GO:0046906	tetrapyrrole binding	1	1	1	1
GO:0019001	guanyl nucleotide binding	1	1	1	1
GO:0043021	ribonucleoprotein complex binding	1	1	1	1
GO:0004774	succinate-CoA ligase activity	1	1	1	1
GO:0004775	succinate-CoA ligase (ADP-forming) activity	1	1	1	1
GO:0035004	phosphatidylinositol 3-kinase activity	1	1	1	1
GO:0043130	ubiquitin binding	1	1	1	1
GO:0005154	epidermal growth factor receptor binding	1	1	1	1
GO:0004677	DNA-dependent protein kinase activity	1	1	1	1
GO:0060089	molecular transducer activity	1	1	1	1
GO:0032813	tumor necrosis factor receptor superfamily binding	1	1	1	1
GO:0047499	calcium-independent phospholipase A2 activity	1	1	1	1
GO:0016303	1-phosphatidylinositol-3-kinase activity	1	1	1	1
GO:0032561	guanyl ribonucleotide binding	1	1	1	1
GO:0016717	oxidoreductase activity, acting on paired donors, with oxidation of a pair of donors resulting in the reduction of molecular oxygen to two molecules of water	1	1	1	1
GO:0005164	tumor necrosis factor receptor binding	1	1	1	1
GO:0005262	calcium channel activity	1	1	1	1
GO:0016209	antioxidant activity	1	1	1	1
GO:0016208	AMP binding	1	1	1	1
GO:0019902	phosphatase binding	1	1	1	1
GO:0019903	protein phosphatase binding	1	1	1	1
GO:0030331	estrogen receptor binding	1	1	1	1
GO:0042162	telomeric DNA binding	1	1	1	1
GO:0001047	core promoter binding	1	1	1	1
GO:0004088	carbamoyl-phosphate synthase (glutamine-hydrolyzing) activity	1	1	1	1
GO:0035326	enhancer binding	1	1	1	1
GO:0008891	glycolate oxidase activity	1	1	1	1
GO:0008236	serine-type peptidase activity	1	1	1	1
GO:0016215	acyl-CoA desaturase activity	1	1	1	1
GO:0017022	myosin binding	1	1	1	1
GO:0016405	CoA-ligase activity	1	1	1	1
GO:0032052	bile acid binding	1	1	1	1
GO:0042562	hormone binding	1	1	1	1
GO:0035258	steroid hormone receptor binding	1	1	1	1
GO:0035257	nuclear hormone receptor binding	1	1	1	1
GO:0019842	vitamin binding	1	1	1	1
GO:0005539	glycosaminoglycan binding	1	1	1	1
GO:0005536	glucose binding	1	1	1	1
GO:0005543	phospholipid binding	1	1	1	1
GO:0015631	tubulin binding	1	1	1	1
GO:0001085	RNA polymerase II transcription factor binding	1	1	1	1
GO:0004492	methylmalonyl-CoA decarboxylase activity	1	1	1	1
GO:0008201	heparin binding	1	1	1	1
GO:0071813	lipoprotein particle binding	1	1	1	1
GO:0002054	nucleobase binding	1	1	1	1
GO:0005525	GTP binding	1	1	1	1
GO:0019829	cation-transporting ATPase activity	1	1	1	1
GO:0004488	methylenetetrahydrofolate dehydrogenase (NADP+) activity	1	1	1	1
GO:0019825	oxygen binding	1	1	1	1
GO:0035877	death effector domain binding	1	1	1	1
GO:0015643	toxic substance binding	1	1	1	1
GO:0016705	oxidoreductase activity, acting on paired donors, with incorporation or reduction of molecular oxygen	1	1	1	1
GO:0016702	oxidoreductase activity, acting on single donors with incorporation of molecular oxygen, incorporation of two atoms of oxygen	1	1	1	1
GO:0016701	oxidoreductase activity, acting on single donors with incorporation of molecular oxygen	1	1	1	1
GO:0016248	channel inhibitor activity	1	1	1	1
GO:0015459	potassium channel regulator activity	1	1	1	1
GO:0016623	oxidoreductase activity, acting on the aldehyde or oxo group of donors, oxygen as acceptor	1	1	1	1
GO:0051213	dioxygenase activity	1	1	1	1
GO:0022884	macromolecule transmembrane transporter activity	1	1	1	1
GO:0016627	oxidoreductase activity, acting on the CH-CH group of donors	1	1	1	1
GO:0035368	selenocysteine insertion sequence binding	1	1	1	1
GO:0051015	actin filament binding	1	1	1	1
GO:0005080	protein kinase C binding	1	1	1	1
GO:0002060	purine nucleobase binding	1	1	1	1
GO:0003713	transcription coactivator activity	1	1	1	1
GO:0030169	low-density lipoprotein particle binding	1	1	1	1
GO:0015085	calcium ion transmembrane transporter activity	1	1	1	1
GO:0044325	ion channel binding	1	1	1	1
GO:0016616	oxidoreductase activity, acting on the CH-OH group of donors, NAD or NADP as acceptor	1	1	1	1
GO:0016899	oxidoreductase activity, acting on the CH-OH group of donors, oxygen as acceptor	1	1	1	1
GO:0005178	integrin binding	1	1	1	1
GO:0046873	metal ion transmembrane transporter activity	1	1	1	1
GO:0016620	oxidoreductase activity, acting on the aldehyde or oxo group of donors, NAD or NADP as acceptor	1	1	1	1
GO:0003995	acyl-CoA dehydrogenase activity	1	1	1	1
GO:0003724	RNA helicase activity	1	1	1	1
GO:0004303	estradiol 17-beta-dehydrogenase activity	1	1	1	1
GO:0003727	single-stranded RNA binding	1	1	1	1
GO:0051996	squalene synthase activity	1	1	1	1
GO:0003721	telomeric template RNA reverse transcriptase activity	1	1	1	1
GO:0070717	poly-purine tract binding	1	1	1	1
GO:0003720	telomerase activity	1	1	1	1
GO:0022843	voltage-gated cation channel activity	1	1	1	1
GO:0051427	hormone receptor binding	1	1	1	1
GO:0016646	oxidoreductase activity, acting on the CH-NH group of donors, NAD or NADP as acceptor	1	1	1	1
GO:0003729	mRNA binding	1	1	1	1
GO:0016645	oxidoreductase activity, acting on the CH-NH group of donors	1	1	1	1
GO:0042578	phosphoric ester hydrolase activity	1	1	1	1
GO:0030374	ligand-dependent nuclear receptor transcription coactivator activity	1	1	1	1
GO:0070851	growth factor receptor binding	1	1	1	1
GO:0004871	signal transducer activity	1	1	1	1
GO:0001968	fibronectin binding	1	1	1	1
GO:0051721	protein phosphatase 2A binding	1	1	1	1
GO:0004043	L-aminoadipate-semialdehyde dehydrogenase activity	1	1	1	1
GO:0022839	ion gated channel activity	1	1	1	1
GO:0003735	structural constituent of ribosome	1	1	1	1
GO:0030246	carbohydrate binding	1	1	1	1
GO:0016229	steroid dehydrogenase activity	1	1	1	1
GO:0070034	telomeric RNA binding	1	1	1	1
GO:0015266	protein channel activity	1	1	1	1
GO:0016741	transferase activity, transferring one-carbon groups	1	1	1	1
GO:0070035	purine NTP-dependent helicase activity	1	1	1	1
GO:0016667	oxidoreductase activity, acting on a sulfur group of donors	1	1	1	1
GO:0008017	microtubule binding	1	1	1	1
GO:0017147	Wnt-protein binding	1	1	1	1
GO:0016874	ligase activity	1	1	1	1
GO:0010181	FMN binding	1	1	1	1
GO:0000981	sequence-specific DNA binding RNA polymerase II transcription factor activity	1	1	1	1
GO:0003887	DNA-directed DNA polymerase activity	1	1	1	1
GO:0008168	methyltransferase activity	1	1	1	1
GO:0042805	actinin binding	1	1	1	1
GO:0019203	carbohydrate phosphatase activity	1	1	1	1
GO:0003746	translation elongation factor activity	1	1	1	1
GO:0072341	modified amino acid binding	1	1	1	1
GO:0004527	exonuclease activity	1	1	1	1
GO:0003697	single-stranded DNA binding	1	1	1	1
GO:0004331	fructose-2,6-bisphosphate 2-phosphatase activity	1	1	1	1
GO:0008574	ATP-dependent microtubule motor activity, plus-end-directed	1	1	1	1
GO:0047969	glyoxylate oxidase activity	1	1	1	1
GO:0016672	oxidoreductase activity, acting on a sulfur group of donors, quinone or similar compound as acceptor	1	1	1	1
GO:0016675	oxidoreductase activity, acting on a heme group of donors	1	1	1	1
GO:0000976	transcription regulatory region sequence-specific DNA binding	1	1	1	1
GO:0015405	P-P-bond-hydrolysis-driven transmembrane transporter activity	1	1	1	1
GO:0000977	RNA polymerase II regulatory region sequence-specific DNA binding	1	1	1	1
GO:0045296	cadherin binding	1	1	1	1
GO:0004129	cytochrome-c oxidase activity	1	1	1	1
GO:0008171	O-methyltransferase activity	1	1	1	1
GO:0004518	nuclease activity	1	1	1	1
GO:0008802	betaine-aldehyde dehydrogenase activity	1	1	1	1
GO:0019894	kinesin binding	1	1	1	1
GO:0016595	glutamate binding	1	1	1	1
GO:0001158	enhancer sequence-specific DNA binding	1	1	1	1
GO:0016597	amino acid binding	1	1	1	1
GO:0043492	ATPase activity, coupled to movement of substances	1	1	1	1
GO:0020037	heme binding	1	1	1	1
GO:0004030	aldehyde dehydrogenase [NAD(P)+] activity	1	1	1	1
GO:0030792	methylarsonite methyltransferase activity	1	1	1	1
GO:0047800	cysteamine dioxygenase activity	1	1	1	1
GO:0022804	active transmembrane transporter activity	1	1	1	1
GO:0016791	phosphatase activity	1	1	1	1
GO:0070224	sulfide:quinone oxidoreductase activity	1	1	1	1
GO:0003968	RNA-directed RNA polymerase activity	1	1	1	1
GO:0033764	steroid dehydrogenase activity, acting on the CH-OH group of donors, NAD or NADP as acceptor	1	1	1	1
GO:0046961	proton-transporting ATPase activity, rotational mechanism	1	1	1	1
GO:0097199	cysteine-type endopeptidase activity involved in apoptotic signaling pathway	1	1	1	1
GO:0003964	RNA-directed DNA polymerase activity	1	1	1	1
GO:0004721	phosphoprotein phosphatase activity	1	1	1	1
GO:0004722	protein serine/threonine phosphatase activity	1	1	1	1
GO:0008026	ATP-dependent helicase activity	1	1	1	1
GO:0016884	carbon-nitrogen ligase activity, with glutamine as amido-N-donor	1	1	1	1
GO:0033677	DNA/RNA helicase activity	1	1	1	1
GO:0055100	adiponectin binding	1	1	1	1
GO:0003684	damaged DNA binding	1	1	1	1
GO:0003973	(S)-2-hydroxy-acid oxidase activity	1	1	1	1
GO:0016878	acid-thiol ligase activity	1	1	1	1
GO:0004716	receptor signaling protein tyrosine kinase activity	1	1	1	1
GO:0016877	ligase activity, forming carbon-sulfur bonds	1	1	1	1
############################################################################################################################################################################################
GO:0097110	scaffold protein binding	3	0.000411	1	0.809
KRT8
KRT5
CASP8
GO:0051400	BH domain binding	3	0.000411	1	0.809
BCL2
BAK1
MCL1
GO:0034061	DNA polymerase activity	2	0.00125	1	1
TERT
POLD3
GO:0003725	double-stranded RNA binding	3	0.00581	1	1
DDX1
ACTN1
TFRC
GO:0070513	death domain binding	2	0.00715	1	1
BCL2
MCL1
GO:0051434	BH3 domain binding	2	0.00715	1	1
BCL2
MCL1
GO:0005057	receptor signaling protein activity	2	0.0116	1	1
DCLK1
ERBB4
GO:0046982	protein heterodimerization activity	5	0.0137	1	1
MCL1
CASP8
XBP1
BCL2
BAK1
GO:0004029	aldehyde dehydrogenase (NAD) activity	3	0.0145	1	1
ALDH7A1
ALDH2
ALDH1A2
GO:0046983	protein dimerization activity	11	0.0158	1	1
MCL1
ERBB4
MTHFD1L
CDH13
CASP8
XBP1
BCL2
PYGL
TERT
ATM
BAK1
GO:0042803	protein homodimerization activity	9	0.0168	1	1
MCL1
XBP1
BCL2
ERBB4
PYGL
TERT
MTHFD1L
CDH13
BAK1
GO:0044877	macromolecular complex binding	10	0.0182	1	1
KRT8
DDX1
CDH13
KIF1B
CPS1
CASP8
XBP1
ATM
HSD17B12
EEFSEC
GO:0031625	ubiquitin protein ligase binding	4	0.0277	1	1
CASP8
XBP1
BCL2
FHIT
GO:0019904	protein domain specific binding	5	0.028	1	1
MCL1
CASP8
BCL2
ACTN1
BAK1
GO:0016247	channel regulator activity	2	0.0304	1	1
BCL2
ANK2
GO:0042802	identical protein binding	11	0.0337	1	1
MCL1
ERBB4
FHIT
MTHFD1L
CDH13
XBP1
BCL2
PYGL
TERT
BAK1
TFRC
GO:0005524	ATP binding	14	0.0383	1	1
LACE1
ERBB4
SUCLA2
DDX1
STK35
KIF1B
CPS1
ACTC1
PYGL
ATM
ACTA2
DCLK1
STK19
ATP6V1A
GO:0032559	adenyl ribonucleotide binding	14	0.0447	1	1
LACE1
ERBB4
SUCLA2
DDX1
STK35
KIF1B
CPS1
ACTC1
PYGL
ATM
ACTA2
DCLK1
STK19
ATP6V1A
GO:0030554	adenyl nucleotide binding	14	0.0488	1	1
LACE1
ERBB4
SUCLA2
DDX1
STK35
KIF1B
CPS1
ACTC1
PYGL
ATM
ACTA2
DCLK1
STK19
ATP6V1A
GO:0005507	copper ion binding	2	0.0558	1	1
COX11
ALB
GO:0016903	oxidoreductase activity, acting on the aldehyde or oxo group of donors	2	0.0558	1	1
HAO1
ALDH2
GO:0097367	carbohydrate derivative binding	17	0.0697	1	1
LACE1
KIF1B
ACTC1
PYGL
ATM
HSD17B12
ACTA2
ATP6V1A
ERBB4
HAO1
SUCLA2
DDX1
STK35
CPS1
DCLK1
STK19
EEFSEC
GO:0016491	oxidoreductase activity	10	0.0702	1	1
COX11
ALDH2
HAO1
ADO
SQRDL
MTHFD1L
FADS2
FDFT1
HSD17B12
ACAD10
GO:0008134	transcription factor binding	3	0.0749	1	1
XBP1
BCL2
TERT
GO:0008144	drug binding	2	0.0756	1	1
PYGL
ALB
GO:0016779	nucleotidyltransferase activity	2	0.0756	1	1
POLD3
TERT
GO:0032553	ribonucleotide binding	16	0.0846	1	1
LACE1
KIF1B
ACTC1
PYGL
ATM
ACTA2
ATP6V1A
ERBB4
HAO1
SUCLA2
DDX1
STK35
CPS1
DCLK1
STK19
EEFSEC
GO:0002020	protease binding	2	0.0862	1	1
XBP1
BCL2
GO:0050839	cell adhesion molecule binding	2	0.0862	1	1
CDH13
ACTN1
GO:0016772	transferase activity, transferring phosphorus-containing groups	5	0.0957	1	1
TERT
ACAD10
DCLK1
STK35
POLD3
GO:0033293	monocarboxylic acid binding	2	0.0972	1	1
PYGL
ALB
GO:0032403	protein complex binding	6	0.11	1	1
KRT8
KIF1B
CPS1
CASP8
ATM
HSD17B12
GO:0035639	purine ribonucleoside triphosphate binding	15	0.116	1	1
LACE1
KIF1B
ACTC1
PYGL
ATM
ACTA2
ATP6V1A
ERBB4
SUCLA2
DDX1
STK35
CPS1
DCLK1
STK19
EEFSEC
GO:0003779	actin binding	3	0.118	1	1
ACTN1
PDLIM5
CFL1
GO:0032550	purine ribonucleoside binding	15	0.119	1	1
LACE1
KIF1B
ACTC1
PYGL
ATM
ACTA2
ATP6V1A
ERBB4
SUCLA2
DDX1
STK35
CPS1
DCLK1
STK19
EEFSEC
GO:0001883	purine nucleoside binding	15	0.119	1	1
LACE1
KIF1B
ACTC1
PYGL
ATM
ACTA2
ATP6V1A
ERBB4
SUCLA2
DDX1
STK35
CPS1
DCLK1
STK19
EEFSEC
GO:0004674	protein serine/threonine kinase activity	2	0.12	1	1
DCLK1
STK35
GO:0047485	protein N-terminus binding	2	0.12	1	1
ATM
PDLIM5
GO:0015267	channel activity	2	0.12	1	1
MCL1
BCL2
GO:0032555	purine ribonucleotide binding	15	0.124	1	1
LACE1
KIF1B
ACTC1
PYGL
ATM
ACTA2
ATP6V1A
ERBB4
SUCLA2
DDX1
STK35
CPS1
DCLK1
STK19
EEFSEC
GO:0001882	nucleoside binding	15	0.124	1	1
LACE1
KIF1B
ACTC1
PYGL
ATM
ACTA2
ATP6V1A
ERBB4
SUCLA2
DDX1
STK35
CPS1
DCLK1
STK19
EEFSEC
GO:0017076	purine nucleotide binding	15	0.131	1	1
LACE1
KIF1B
ACTC1
PYGL
ATM
ACTA2
ATP6V1A
ERBB4
SUCLA2
DDX1
STK35
CPS1
DCLK1
STK19
EEFSEC
GO:0000049	tRNA binding	2	0.157	1	1
EEFSEC
TERT
GO:0005200	structural constituent of cytoskeleton	2	0.17	1	1
KRT5
ANK2
GO:0003677	DNA binding	6	0.172	1	1
BCL2
ATM
ERBB4
DDX1
ALB
TERT
GO:0008565	protein transporter activity	2	0.183	1	1
MCL1
COX18
GO:0019901	protein kinase binding	3	0.195	1	1
ACTC1
XBP1
PDLIM5
GO:0000166	nucleotide binding	18	0.203	1	1
LACE1
ACAD10
KIF1B
ACTC1
PYGL
ATM
ACTA2
ATP6V1A
ERBB4
HAO1
FHIT
SUCLA2
DDX1
STK35
CPS1
DCLK1
STK19
EEFSEC
GO:1901265	nucleoside phosphate binding	18	0.206	1	1
LACE1
ACAD10
KIF1B
ACTC1
PYGL
ATM
ACTA2
ATP6V1A
ERBB4
HAO1
FHIT
SUCLA2
DDX1
STK35
CPS1
DCLK1
STK19
EEFSEC
GO:0051087	chaperone binding	2	0.209	1	1
BAK1
ALB
GO:0003682	chromatin binding	2	0.209	1	1
XBP1
DDX1
GO:0016887	ATPase activity	4	0.213	1	1
ACTC1
DDX1
ATP6V1A
KIF1B
GO:0043177	organic acid binding	3	0.214	1	1
CPS1
PYGL
ALB
GO:0031406	carboxylic acid binding	3	0.214	1	1
CPS1
PYGL
ALB
GO:0004672	protein kinase activity	2	0.236	1	1
DCLK1
STK35
GO:0043565	sequence-specific DNA binding	2	0.236	1	1
BCL2
TERT
GO:0044212	transcription regulatory region DNA binding	2	0.249	1	1
XBP1
ERBB4
GO:0000975	regulatory region DNA binding	2	0.249	1	1
XBP1
ERBB4
GO:0043566	structure-specific DNA binding	2	0.249	1	1
XBP1
RAD23B
GO:0036094	small molecule binding	19	0.253	1	1
LACE1
ACAD10
KIF1B
ACTC1
PYGL
ATM
ACTA2
ATP6V1A
ERBB4
HAO1
FHIT
SUCLA2
DDX1
STK35
ALB
CPS1
DCLK1
STK19
EEFSEC
GO:0043167	ion binding	29	0.255	1	1
ACAD10
ACTN1
PDLIM5
ACTA2
COX11
HAO1
SUCLA2
STK35
MIPEP
ALB
CYCS
ADO
TERT
STK19
LACE1
KIF1B
ACTC1
FADS2
ATM
HSD17B12
ATP6V1A
BAK1
ERBB4
DPF1
DDX1
CDH13
CPS1
DCLK1
EEFSEC
GO:0019900	kinase binding	3	0.262	1	1
ACTC1
XBP1
PDLIM5
GO:0004175	endopeptidase activity	2	0.276	1	1
CPS1
C2
GO:0008092	cytoskeletal protein binding	4	0.3	1	1
ACTC1
CFL1
ANK2
PDLIM5
GO:0043168	anion binding	18	0.301	1	1
LACE1
ACAD10
KIF1B
ACTC1
ATM
HSD17B12
ACTA2
ATP6V1A
ERBB4
HAO1
SUCLA2
DDX1
STK35
ALB
CPS1
DCLK1
STK19
EEFSEC
GO:0008289	lipid binding	3	0.301	1	1
CPS1
PYGL
ALB
GO:0070011	peptidase activity, acting on L-amino acid peptides	2	0.303	1	1
CPS1
C2
GO:0005506	iron ion binding	2	0.316	1	1
FADS2
CYCS
GO:0008233	peptidase activity	2	0.316	1	1
CPS1
C2
GO:0003712	transcription cofactor activity	2	0.316	1	1
ACTN1
DDX1
GO:0016614	oxidoreductase activity, acting on CH-OH group of donors	2	0.316	1	1
HAO1
HSD17B12
GO:0030170	pyridoxal phosphate binding	2	0.329	1	1
PYGL
ALB
GO:0005102	receptor binding	5	0.338	1	1
ERBB4
HAO1
CASP8
XBP1
ACTN1
GO:0005509	calcium ion binding	3	0.341	1	1
CPS1
ACTN1
CDH13
GO:0019899	enzyme binding	7	0.341	1	1
FHIT
ALB
ACTC1
CASP8
XBP1
BCL2
PDLIM5
GO:0046914	transition metal ion binding	6	0.354	1	1
COX11
DPF1
ALB
CYCS
FADS2
PDLIM5
GO:0016773	phosphotransferase activity, alcohol group as acceptor	2	0.356	1	1
DCLK1
STK35
GO:0000988	protein binding transcription factor activity	2	0.356	1	1
ACTN1
DDX1
GO:0000989	transcription factor binding transcription factor activity	2	0.356	1	1
ACTN1
DDX1
GO:0022890	inorganic cation transmembrane transporter activity	3	0.419	1	1
COX11
ATP6V1A
CATSPER3
GO:0048037	cofactor binding	5	0.454	1	1
ACAD10
HAO1
PYGL
SQRDL
ALB
GO:1901363	heterocyclic compound binding	24	0.466	1	1
ACAD10
BCL2
ACTN1
ACTA2
HAO1
SUCLA2
STK35
ALB
TERT
STK19
LACE1
KIF1B
ACTC1
TSEN2
FADS2
ATM
ATP6V1A
TFRC
MRPS30
FHIT
DPF1
CPS1
DCLK1
EEFSEC
GO:0097159	organic cyclic compound binding	24	0.484	1	1
ACAD10
BCL2
ACTN1
ACTA2
HAO1
SUCLA2
STK35
ALB
TERT
STK19
LACE1
KIF1B
ACTC1
TSEN2
FADS2
ATM
ATP6V1A
TFRC
MRPS30
FHIT
DPF1
CPS1
DCLK1
EEFSEC
GO:0042623	ATPase activity, coupled	2	0.492	1	1
DDX1
ATP6V1A
GO:0015078	hydrogen ion transmembrane transporter activity	2	0.527	1	1
COX11
ATP6V1A
GO:0008270	zinc ion binding	3	0.549	1	1
DPF1
ALB
PDLIM5
GO:0043169	cation binding	15	0.553	1	1
PYGL
ACTN1
PDLIM5
COX11
SUCLA2
MIPEP
ALB
CYCS
ADO
TERT
FADS2
BAK1
DPF1
CDH13
CPS1
GO:0016301	kinase activity	2	0.57	1	1
DCLK1
STK35
GO:0015077	monovalent inorganic cation transmembrane transporter activity	2	0.61	1	1
COX11
ATP6V1A
GO:0009055	electron carrier activity	2	0.629	1	1
ALDH2
COX11
GO:0046872	metal ion binding	14	0.632	1	1
ACTN1
PDLIM5
COX11
SUCLA2
MIPEP
ALB
CYCS
ADO
TERT
FADS2
BAK1
DPF1
CDH13
CPS1
GO:0022857	transmembrane transporter activity	4	0.648	1	1
MCL1
COX11
BCL2
ATP6V1A
GO:0016740	transferase activity	6	0.657	1	1
ACAD10
STK35
POLD3
COMTD1
TERT
DCLK1
GO:0005215	transporter activity	5	0.669	1	1
MCL1
COX11
COX18
BCL2
ATP6V1A
GO:0003676	nucleic acid binding	11	0.734	1	1
BCL2
ACTN1
ALB
TERT
TSEN2
ATM
TFRC
MRPS30
ERBB4
DPF1
EEFSEC
GO:0008324	cation transmembrane transporter activity	2	0.743	1	1
COX11
ATP6V1A
GO:0016788	hydrolase activity, acting on ester bonds	2	0.743	1	1
CYCS
DDX1
GO:0098772	molecular function regulator	2	0.75	1	1
BCL2
ANK2
GO:0022892	substrate-specific transporter activity	4	0.762	1	1
MCL1
COX11
ATP6V1A
COX18
GO:0005198	structural molecule activity	3	0.762	1	1
MRPS30
ANK2
KRT8
GO:0022891	substrate-specific transmembrane transporter activity	3	0.793	1	1
MCL1
COX11
ATP6V1A
GO:0003824	catalytic activity	18	0.798	1	1
ACAD10
C2
COX11
HAO1
STK35
CYCS
COMTD1
ADO
TERT
POLD3
ACTC1
FADS2
HSD17B12
ATP6V1A
ALDH2
SQRDL
DCLK1
EEFSEC
GO:0017111	nucleoside-triphosphatase activity	3	0.812	1	1
ACTC1
ATP6V1A
EEFSEC
GO:0016462	pyrophosphatase activity	3	0.838	1	1
ACTC1
ATP6V1A
EEFSEC
GO:0005515	protein binding	32	0.848	1	1
BCL2
PDLIM5
FBN1
PMAIP1
ALB
CYCS
TERT
POLD3
ACTC1
TSEN2
ATM
RSPH3
KRT5
DDX1
ALDH7A1
PYGL
HAO1
SUCLA2
COMTD1
STK19
MCL1
LACE1
MTHFD1L
RAD23B
BAK1
TFRC
INSIG1
ERBB4
FHIT
BMF
APCDD1
PLA2G6
GO:0050662	coenzyme binding	2	0.849	1	1
ACAD10
HAO1
GO:0016787	hydrolase activity	7	0.862	1	1
ACAD10
ACTC1
ATP6V1A
C2
CPS1
CYCS
EEFSEC
GO:0015075	ion transmembrane transporter activity	2	0.87	1	1
COX11
ATP6V1A
GO:0003674	molecular_function	26	0.942	1	1
BCL2
PMAIP1
C2
COX18
ALB
TERT
POLD3
ACTC1
FADS2
ATP6V1A
GSDMC
RSPH3
ALDH2
DCLK1
EEFSEC
ACAD10
HAO1
STK35
COMTD1
ADO
MCL1
BAK1
INSIG1
DPF1
BMF
APCDD1
GO:0003723	RNA binding	5	0.975	1	1
MRPS30
TERT
ACTN1
EEFSEC
TFRC
GO:0005488	binding	30	0.98	1	1
BCL2
PMAIP1
COX11
ALB
TERT
POLD3
ACTC1
FADS2
ATP6V1A
RSPH3
KRT5
MRPS30
SQRDL
DCLK1
EEFSEC
ALDH7A1
ACAD10
HAO1
STK35
MIPEP
COMTD1
ADO
MCL1
BAK1
TFRC
INSIG1
DPF1
BMF
APCDD1
PLA2G6
GO:0044822	poly(A) RNA binding	4	0.983	1	1
MRPS30
DDX1
EEFSEC
TFRC
GO:0005516	calmodulin binding	1	1	1	1
PLA2G6
GO:0005518	collagen binding	1	1	1	1
HSD17B12
GO:0008320	protein transmembrane transporter activity	1	1	1	1
MCL1
GO:0001221	transcription cofactor binding	1	1	1	1
TERT
GO:0045155	electron transporter, transferring electrons from CoQH2-cytochrome c reductase complex and cytochrome c oxidase complex activity	1	1	1	1
CYCS
GO:0031072	heat shock protein binding	1	1	1	1
BAK1
GO:0005496	steroid binding	1	1	1	1
PYGL
GO:0005504	fatty acid binding	1	1	1	1
ALB
GO:0048038	quinone binding	1	1	1	1
SQRDL
GO:0072509	divalent inorganic cation transmembrane transporter activity	1	1	1	1
CATSPER3
GO:1901681	sulfur compound binding	1	1	1	1
HSD17B12
GO:0052742	phosphatidylinositol kinase activity	1	1	1	1
ATM
GO:0030507	spectrin binding	1	1	1	1
ANK2
GO:0005123	death receptor binding	1	1	1	1
CASP8
GO:0031490	chromatin DNA binding	1	1	1	1
XBP1
GO:0016829	lyase activity	1	1	1	1
TSEN2
GO:0005126	cytokine receptor binding	1	1	1	1
CASP8
GO:0035174	histone serine kinase activity	1	1	1	1
ATM
GO:0034062	RNA polymerase activity	1	1	1	1
TERT
GO:0035173	histone kinase activity	1	1	1	1
ATM
GO:0017166	vinculin binding	1	1	1	1
ACTN1
GO:0048029	monosaccharide binding	1	1	1	1
PYGL
GO:0001012	RNA polymerase II regulatory region DNA binding	1	1	1	1
XBP1
GO:0008135	translation factor activity, RNA binding	1	1	1	1
EEFSEC
GO:0031593	polyubiquitin binding	1	1	1	1
RAD23B
GO:0052852	very-long-chain-(S)-2-hydroxy-acid oxidase activity	1	1	1	1
HAO1
GO:0043008	ATP-dependent protein binding	1	1	1	1
PLA2G6
GO:0052853	long-chain-(S)-2-hydroxy-long-chain-acid oxidase activity	1	1	1	1
HAO1
GO:0004252	serine-type endopeptidase activity	1	1	1	1
C2
GO:0050660	flavin adenine dinucleotide binding	1	1	1	1
ACAD10
GO:0003924	GTPase activity	1	1	1	1
EEFSEC
GO:0042626	ATPase activity, coupled to transmembrane movement of substances	1	1	1	1
ATP6V1A
GO:0042625	ATPase activity, coupled to transmembrane movement of ions	1	1	1	1
ATP6V1A
GO:0036442	hydrogen-exporting ATPase activity	1	1	1	1
ATP6V1A
GO:0052854	medium-chain-(S)-2-hydroxy-acid oxidase activity	1	1	1	1
HAO1
GO:0044769	ATPase activity, coupled to transmembrane movement of ions, rotational mechanism	1	1	1	1
ATP6V1A
GO:0050308	sugar-phosphatase activity	1	1	1	1
C12orf5
GO:0008143	poly(A) binding	1	1	1	1
DDX1
GO:0017171	serine hydrolase activity	1	1	1	1
C2
GO:0005227	calcium activated cation channel activity	1	1	1	1
CATSPER3
GO:0032182	ubiquitin-like protein binding	1	1	1	1
RAD23B
GO:0005244	voltage-gated ion channel activity	1	1	1	1
CATSPER3
GO:0005245	voltage-gated calcium channel activity	1	1	1	1
CATSPER3
GO:0004768	stearoyl-CoA 9-desaturase activity	1	1	1	1
FADS2
GO:0001223	transcription coactivator binding	1	1	1	1
TERT
GO:0046906	tetrapyrrole binding	1	1	1	1
FADS2
GO:0019001	guanyl nucleotide binding	1	1	1	1
EEFSEC
GO:0043021	ribonucleoprotein complex binding	1	1	1	1
EEFSEC
GO:0004774	succinate-CoA ligase activity	1	1	1	1
SUCLA2
GO:0004775	succinate-CoA ligase (ADP-forming) activity	1	1	1	1
SUCLA2
GO:0035004	phosphatidylinositol 3-kinase activity	1	1	1	1
ATM
GO:0043130	ubiquitin binding	1	1	1	1
RAD23B
GO:0005154	epidermal growth factor receptor binding	1	1	1	1
ERBB4
GO:0004677	DNA-dependent protein kinase activity	1	1	1	1
ATM
GO:0060089	molecular transducer activity	1	1	1	1
DCLK1
GO:0032813	tumor necrosis factor receptor superfamily binding	1	1	1	1
CASP8
GO:0047499	calcium-independent phospholipase A2 activity	1	1	1	1
PLA2G6
GO:0016303	1-phosphatidylinositol-3-kinase activity	1	1	1	1
ATM
GO:0032561	guanyl ribonucleotide binding	1	1	1	1
EEFSEC
GO:0016717	oxidoreductase activity, acting on paired donors, with oxidation of a pair of donors resulting in the reduction of molecular oxygen to two molecules of water	1	1	1	1
FADS2
GO:0005164	tumor necrosis factor receptor binding	1	1	1	1
CASP8
GO:0005262	calcium channel activity	1	1	1	1
CATSPER3
GO:0016209	antioxidant activity	1	1	1	1
ALB
GO:0016208	AMP binding	1	1	1	1
PYGL
GO:0019902	phosphatase binding	1	1	1	1
BCL2
GO:0019903	protein phosphatase binding	1	1	1	1
BCL2
GO:0030331	estrogen receptor binding	1	1	1	1
XBP1
GO:0042162	telomeric DNA binding	1	1	1	1
TERT
GO:0001047	core promoter binding	1	1	1	1
XBP1
GO:0004088	carbamoyl-phosphate synthase (glutamine-hydrolyzing) activity	1	1	1	1
CPS1
GO:0035326	enhancer binding	1	1	1	1
XBP1
GO:0008891	glycolate oxidase activity	1	1	1	1
HAO1
GO:0008236	serine-type peptidase activity	1	1	1	1
C2
GO:0016215	acyl-CoA desaturase activity	1	1	1	1
FADS2
GO:0017022	myosin binding	1	1	1	1
ACTC1
GO:0016405	CoA-ligase activity	1	1	1	1
SUCLA2
GO:0032052	bile acid binding	1	1	1	1
PYGL
GO:0042562	hormone binding	1	1	1	1
CDH13
GO:0035258	steroid hormone receptor binding	1	1	1	1
XBP1
GO:0035257	nuclear hormone receptor binding	1	1	1	1
XBP1
GO:0019842	vitamin binding	1	1	1	1
PYGL
GO:0005539	glycosaminoglycan binding	1	1	1	1
HSD17B12
GO:0005536	glucose binding	1	1	1	1
PYGL
GO:0005543	phospholipid binding	1	1	1	1
CPS1
GO:0015631	tubulin binding	1	1	1	1
KIF1B
GO:0001085	RNA polymerase II transcription factor binding	1	1	1	1
XBP1
GO:0004492	methylmalonyl-CoA decarboxylase activity	1	1	1	1
ECHDC1
GO:0008201	heparin binding	1	1	1	1
HSD17B12
GO:0071813	lipoprotein particle binding	1	1	1	1
CDH13
GO:0002054	nucleobase binding	1	1	1	1
PYGL
GO:0005525	GTP binding	1	1	1	1
EEFSEC
GO:0019829	cation-transporting ATPase activity	1	1	1	1
ATP6V1A
GO:0004488	methylenetetrahydrofolate dehydrogenase (NADP+) activity	1	1	1	1
MTHFD1L
GO:0019825	oxygen binding	1	1	1	1
ALB
GO:0035877	death effector domain binding	1	1	1	1
CASP8
GO:0015643	toxic substance binding	1	1	1	1
ALB
GO:0016705	oxidoreductase activity, acting on paired donors, with incorporation or reduction of molecular oxygen	1	1	1	1
FADS2
GO:0016702	oxidoreductase activity, acting on single donors with incorporation of molecular oxygen, incorporation of two atoms of oxygen	1	1	1	1
ADO
GO:0016701	oxidoreductase activity, acting on single donors with incorporation of molecular oxygen	1	1	1	1
ADO
GO:0016248	channel inhibitor activity	1	1	1	1
BCL2
GO:0015459	potassium channel regulator activity	1	1	1	1
ANK2
GO:0016623	oxidoreductase activity, acting on the aldehyde or oxo group of donors, oxygen as acceptor	1	1	1	1
HAO1
GO:0051213	dioxygenase activity	1	1	1	1
ADO
GO:0022884	macromolecule transmembrane transporter activity	1	1	1	1
MCL1
GO:0016627	oxidoreductase activity, acting on the CH-CH group of donors	1	1	1	1
ACAD10
GO:0035368	selenocysteine insertion sequence binding	1	1	1	1
EEFSEC
GO:0051015	actin filament binding	1	1	1	1
ACTN1
GO:0005080	protein kinase C binding	1	1	1	1
PDLIM5
GO:0002060	purine nucleobase binding	1	1	1	1
PYGL
GO:0003713	transcription coactivator activity	1	1	1	1
ACTN1
GO:0030169	low-density lipoprotein particle binding	1	1	1	1
CDH13
GO:0015085	calcium ion transmembrane transporter activity	1	1	1	1
CATSPER3
GO:0044325	ion channel binding	1	1	1	1
ACTN1
GO:0016616	oxidoreductase activity, acting on the CH-OH group of donors, NAD or NADP as acceptor	1	1	1	1
HSD17B12
GO:0016899	oxidoreductase activity, acting on the CH-OH group of donors, oxygen as acceptor	1	1	1	1
HAO1
GO:0005178	integrin binding	1	1	1	1
ACTN1
GO:0046873	metal ion transmembrane transporter activity	1	1	1	1
CATSPER3
GO:0016620	oxidoreductase activity, acting on the aldehyde or oxo group of donors, NAD or NADP as acceptor	1	1	1	1
ALDH2
GO:0003995	acyl-CoA dehydrogenase activity	1	1	1	1
ACAD10
GO:0003724	RNA helicase activity	1	1	1	1
DDX1
GO:0004303	estradiol 17-beta-dehydrogenase activity	1	1	1	1
HSD17B12
GO:0003727	single-stranded RNA binding	1	1	1	1
DDX1
GO:0051996	squalene synthase activity	1	1	1	1
FDFT1
GO:0003721	telomeric template RNA reverse transcriptase activity	1	1	1	1
TERT
GO:0070717	poly-purine tract binding	1	1	1	1
DDX1
GO:0003720	telomerase activity	1	1	1	1
TERT
GO:0022843	voltage-gated cation channel activity	1	1	1	1
CATSPER3
GO:0051427	hormone receptor binding	1	1	1	1
XBP1
GO:0016646	oxidoreductase activity, acting on the CH-NH group of donors, NAD or NADP as acceptor	1	1	1	1
MTHFD1L
GO:0003729	mRNA binding	1	1	1	1
EEFSEC
GO:0016645	oxidoreductase activity, acting on the CH-NH group of donors	1	1	1	1
MTHFD1L
GO:0042578	phosphoric ester hydrolase activity	1	1	1	1
CYCS
GO:0030374	ligand-dependent nuclear receptor transcription coactivator activity	1	1	1	1
ACTN1
GO:0070851	growth factor receptor binding	1	1	1	1
ERBB4
GO:0004871	signal transducer activity	1	1	1	1
DCLK1
GO:0001968	fibronectin binding	1	1	1	1
HSD17B12
GO:0051721	protein phosphatase 2A binding	1	1	1	1
BCL2
GO:0004043	L-aminoadipate-semialdehyde dehydrogenase activity	1	1	1	1
ALDH7A1
GO:0022839	ion gated channel activity	1	1	1	1
CATSPER3
GO:0003735	structural constituent of ribosome	1	1	1	1
MRPS30
GO:0030246	carbohydrate binding	1	1	1	1
PYGL
GO:0016229	steroid dehydrogenase activity	1	1	1	1
HSD17B12
GO:0070034	telomeric RNA binding	1	1	1	1
TERT
GO:0015266	protein channel activity	1	1	1	1
MCL1
GO:0016741	transferase activity, transferring one-carbon groups	1	1	1	1
COMTD1
GO:0070035	purine NTP-dependent helicase activity	1	1	1	1
DDX1
GO:0016667	oxidoreductase activity, acting on a sulfur group of donors	1	1	1	1
SQRDL
GO:0008017	microtubule binding	1	1	1	1
KIF1B
GO:0017147	Wnt-protein binding	1	1	1	1
APCDD1
GO:0016874	ligase activity	1	1	1	1
SUCLA2
GO:0010181	FMN binding	1	1	1	1
HAO1
GO:0000981	sequence-specific DNA binding RNA polymerase II transcription factor activity	1	1	1	1
XBP1
GO:0003887	DNA-directed DNA polymerase activity	1	1	1	1
POLD3
GO:0008168	methyltransferase activity	1	1	1	1
COMTD1
GO:0042805	actinin binding	1	1	1	1
PDLIM5
GO:0019203	carbohydrate phosphatase activity	1	1	1	1
C12orf5
GO:0003746	translation elongation factor activity	1	1	1	1
EEFSEC
GO:0072341	modified amino acid binding	1	1	1	1
CPS1
GO:0004527	exonuclease activity	1	1	1	1
DDX1
GO:0003697	single-stranded DNA binding	1	1	1	1
RAD23B
GO:0004331	fructose-2,6-bisphosphate 2-phosphatase activity	1	1	1	1
C12orf5
GO:0008574	ATP-dependent microtubule motor activity, plus-end-directed	1	1	1	1
KIF1B
GO:0047969	glyoxylate oxidase activity	1	1	1	1
HAO1
GO:0016672	oxidoreductase activity, acting on a sulfur group of donors, quinone or similar compound as acceptor	1	1	1	1
SQRDL
GO:0016675	oxidoreductase activity, acting on a heme group of donors	1	1	1	1
COX11
GO:0000976	transcription regulatory region sequence-specific DNA binding	1	1	1	1
XBP1
GO:0015405	P-P-bond-hydrolysis-driven transmembrane transporter activity	1	1	1	1
ATP6V1A
GO:0000977	RNA polymerase II regulatory region sequence-specific DNA binding	1	1	1	1
XBP1
GO:0045296	cadherin binding	1	1	1	1
CDH13
GO:0004129	cytochrome-c oxidase activity	1	1	1	1
COX11
GO:0008171	O-methyltransferase activity	1	1	1	1
COMTD1
GO:0004518	nuclease activity	1	1	1	1
DDX1
GO:0008802	betaine-aldehyde dehydrogenase activity	1	1	1	1
ALDH7A1
GO:0019894	kinesin binding	1	1	1	1
KIF1B
GO:0016595	glutamate binding	1	1	1	1
CPS1
GO:0001158	enhancer sequence-specific DNA binding	1	1	1	1
XBP1
GO:0016597	amino acid binding	1	1	1	1
CPS1
GO:0043492	ATPase activity, coupled to movement of substances	1	1	1	1
ATP6V1A
GO:0020037	heme binding	1	1	1	1
FADS2
GO:0004030	aldehyde dehydrogenase [NAD(P)+] activity	1	1	1	1
ALDH2
GO:0030792	methylarsonite methyltransferase activity	1	1	1	1
AS3MT
GO:0047800	cysteamine dioxygenase activity	1	1	1	1
ADO
GO:0022804	active transmembrane transporter activity	1	1	1	1
ATP6V1A
GO:0016791	phosphatase activity	1	1	1	1
CYCS
GO:0070224	sulfide:quinone oxidoreductase activity	1	1	1	1
SQRDL
GO:0003968	RNA-directed RNA polymerase activity	1	1	1	1
TERT
GO:0033764	steroid dehydrogenase activity, acting on the CH-OH group of donors, NAD or NADP as acceptor	1	1	1	1
HSD17B12
GO:0046961	proton-transporting ATPase activity, rotational mechanism	1	1	1	1
ATP6V1A
GO:0097199	cysteine-type endopeptidase activity involved in apoptotic signaling pathway	1	1	1	1
CASP8
GO:0003964	RNA-directed DNA polymerase activity	1	1	1	1
TERT
GO:0004721	phosphoprotein phosphatase activity	1	1	1	1
CYCS
GO:0004722	protein serine/threonine phosphatase activity	1	1	1	1
CYCS
GO:0008026	ATP-dependent helicase activity	1	1	1	1
DDX1
GO:0016884	carbon-nitrogen ligase activity, with glutamine as amido-N-donor	1	1	1	1
CPS1
GO:0033677	DNA/RNA helicase activity	1	1	1	1
DDX1
GO:0055100	adiponectin binding	1	1	1	1
CDH13
GO:0003684	damaged DNA binding	1	1	1	1
RAD23B
GO:0003973	(S)-2-hydroxy-acid oxidase activity	1	1	1	1
HAO1
GO:0016878	acid-thiol ligase activity	1	1	1	1
SUCLA2
GO:0004716	receptor signaling protein tyrosine kinase activity	1	1	1	1
ERBB4
GO:0016877	ligase activity, forming carbon-sulfur bonds	1	1	1	1
SUCLA2

## Sheet: Cancer GO cell compart
GO_id	Term	NumberOfGenes	p-value	p-value_fdr	p-value_bonferroni
GO:0030485	smooth muscle contractile fiber	2	0.00125	1	1
GO:0015629	actin cytoskeleton	7	0.00201	1	1
GO:0005856	cytoskeleton	14	0.00242	1	1
GO:0005604	basement membrane	2	0.00715	1	1
GO:0097136	Bcl-2 family protein complex	2	0.00715	1	1
GO:0098590	plasma membrane region	5	0.00998	1	1
GO:0043005	neuron projection	7	0.0166	1	1
GO:0030864	cortical actin cytoskeleton	2	0.0171	1	1
GO:0044420	extracellular matrix component	2	0.0171	1	1
GO:0005887	integral component of plasma membrane	6	0.018	1	1
GO:0044430	cytoskeletal part	10	0.0182	1	1
GO:0005741	mitochondrial outer membrane	7	0.0189	1	1
GO:0044459	plasma membrane part	10	0.0191	1	1
GO:0031226	intrinsic component of plasma membrane	6	0.0194	1	1
GO:0031674	I band	4	0.0201	1	1
GO:0031968	organelle outer membrane	7	0.0229	1	1
GO:0019867	outer membrane	7	0.0229	1	1
GO:0044449	contractile fiber part	5	0.0258	1	1
GO:0005911	cell-cell junction	3	0.0278	1	1
GO:0043292	contractile fiber	5	0.0303	1	1
GO:0000781	chromosome, telomeric region	2	0.0304	1	1
GO:0001669	acrosomal vesicle	2	0.0304	1	1
GO:0045121	membrane raft	3	0.0319	1	1
GO:0072562	blood microparticle	3	0.0319	1	1
GO:0031012	extracellular matrix	3	0.0319	1	1
GO:0030141	secretory granule	4	0.0368	1	1
GO:0098589	membrane region	10	0.0382	1	1
GO:0031093	platelet alpha granule lumen	2	0.0382	1	1
GO:0030863	cortical cytoskeleton	2	0.0382	1	1
GO:0016363	nuclear matrix	2	0.0382	1	1
GO:0097458	neuron part	7	0.0466	1	1
GO:0034399	nuclear periphery	2	0.0467	1	1
GO:0030018	Z disc	3	0.0512	1	1
GO:0042995	cell projection	9	0.0547	1	1
GO:0042641	actomyosin	2	0.0558	1	1
GO:0031091	platelet alpha granule	2	0.0558	1	1
GO:0034774	secretory granule lumen	2	0.0558	1	1
GO:0045211	postsynaptic membrane	2	0.0654	1	1
GO:0098687	chromosomal region	2	0.0654	1	1
GO:0046930	pore complex	2	0.0654	1	1
GO:0044448	cell cortex part	2	0.0654	1	1
GO:0005815	microtubule organizing center	4	0.0733	1	1
GO:0030017	sarcomere	4	0.0782	1	1
GO:0015630	microtubule cytoskeleton	6	0.082	1	1
GO:0005615	extracellular space	7	0.0856	1	1
GO:0032993	protein-DNA complex	2	0.0862	1	1
GO:0097223	sperm part	2	0.0862	1	1
GO:0005578	proteinaceous extracellular matrix	2	0.0862	1	1
GO:0031301	integral component of organelle membrane	4	0.0938	1	1
GO:0030016	myofibril	4	0.0938	1	1
GO:0071944	cell periphery	14	0.0963	1	1
GO:0009897	external side of plasma membrane	2	0.0972	1	1
GO:0016323	basolateral plasma membrane	2	0.0972	1	1
GO:0030176	integral component of endoplasmic reticulum membrane	2	0.0972	1	1
GO:0031227	intrinsic component of endoplasmic reticulum membrane	2	0.0972	1	1
GO:0031410	cytoplasmic vesicle	7	0.0994	1	1
GO:0031981	nuclear lumen	15	0.102	1	1
GO:0016023	cytoplasmic membrane-bounded vesicle	7	0.103	1	1
GO:0005829	cytosol	20	0.104	1	1
GO:0097060	synaptic membrane	2	0.109	1	1
GO:0098588	bounding membrane of organelle	13	0.109	1	1
GO:0005654	nucleoplasm	12	0.109	1	1
GO:0031300	intrinsic component of organelle membrane	4	0.111	1	1
GO:0005783	endoplasmic reticulum	9	0.117	1	1
GO:0031983	vesicle lumen	2	0.12	1	1
GO:0060205	cytoplasmic membrane-bounded vesicle lumen	2	0.12	1	1
GO:1990234	transferase complex	3	0.134	1	1
GO:0016324	apical plasma membrane	2	0.145	1	1
GO:0005886	plasma membrane	13	0.151	1	1
GO:0001726	ruffle	2	0.157	1	1
GO:0098552	side of membrane	2	0.157	1	1
GO:0043228	non-membrane-bounded organelle	17	0.168	1	1
GO:0043232	intracellular non-membrane-bounded organelle	17	0.168	1	1
GO:0005938	cell cortex	2	0.17	1	1
GO:0016604	nuclear body	2	0.17	1	1
GO:0031253	cell projection membrane	2	0.17	1	1
GO:0031988	membrane-bounded vesicle	24	0.177	1	1
GO:0044454	nuclear chromosome part	2	0.183	1	1
GO:0031982	vesicle	24	0.201	1	1
GO:0044427	chromosomal part	3	0.204	1	1
GO:0000228	nuclear chromosome	2	0.222	1	1
GO:0044451	nucleoplasm part	2	0.236	1	1
GO:0045177	apical part of cell	2	0.249	1	1
GO:0005925	focal adhesion	4	0.252	1	1
GO:0012505	endomembrane system	13	0.254	1	1
GO:0030055	cell-substrate junction	4	0.26	1	1
GO:0032592	integral component of mitochondrial membrane	2	0.263	1	1
GO:0044428	nuclear part	14	0.28	1	1
GO:0005694	chromosome	3	0.281	1	1
GO:0098573	intrinsic component of mitochondrial membrane	2	0.289	1	1
GO:0043234	protein complex	17	0.297	1	1
GO:0031252	cell leading edge	2	0.303	1	1
GO:0044456	synapse part	2	0.303	1	1
GO:0005789	endoplasmic reticulum membrane	5	0.317	1	1
GO:0044444	cytoplasmic part	44	0.327	1	1
GO:0005929	cilium	2	0.329	1	1
GO:0005874	microtubule	2	0.329	1	1
GO:0030529	ribonucleoprotein complex	5	0.331	1	1
GO:0042175	nuclear outer membrane-endoplasmic reticulum membrane network	5	0.346	1	1
GO:0016021	integral component of membrane	17	0.377	1	1
GO:0043233	organelle lumen	23	0.379	1	1
GO:0044463	cell projection part	3	0.38	1	1
GO:0042645	mitochondrial nucleoid	2	0.382	1	1
GO:0009295	nucleoid	2	0.382	1	1
GO:0044432	endoplasmic reticulum part	5	0.397	1	1
GO:0005737	cytoplasm	47	0.397	1	1
GO:0031974	membrane-enclosed lumen	24	0.405	1	1
GO:0032991	macromolecular complex	19	0.448	1	1
GO:0044433	cytoplasmic vesicle part	3	0.448	1	1
GO:0005730	nucleolus	4	0.48	1	1
GO:0045202	synapse	2	0.481	1	1
GO:0005912	adherens junction	3	0.486	1	1
GO:0070161	anchoring junction	3	0.495	1	1
GO:0005634	nucleus	21	0.517	1	1
GO:0030054	cell junction	4	0.519	1	1
GO:0070013	intracellular organelle lumen	21	0.539	1	1
GO:0070062	extracellular exosome	20	0.544	1	1
GO:0044437	vacuolar part	2	0.548	1	1
GO:0016020	membrane	30	0.566	1	1
GO:0043227	membrane-bounded organelle	47	0.6	1	1
GO:0005576	extracellular region	21	0.605	1	1
GO:0005739	mitochondrion	33	0.62	1	1
GO:0044429	mitochondrial part	21	0.622	1	1
GO:0005764	lysosome	2	0.647	1	1
GO:0031090	organelle membrane	22	0.648	1	1
GO:0043226	organelle	44	0.653	1	1
GO:1902494	catalytic complex	4	0.673	1	1
GO:0044422	organelle part	38	0.681	1	1
GO:0044421	extracellular region part	19	0.684	1	1
GO:0031966	mitochondrial membrane	15	0.695	1	1
GO:0048471	perinuclear region of cytoplasm	2	0.698	1	1
GO:0005773	vacuole	2	0.706	1	1
GO:0005740	mitochondrial envelope	15	0.738	1	1
GO:0005759	mitochondrial matrix	9	0.739	1	1
GO:0044425	membrane part	17	0.769	1	1
GO:0044446	intracellular organelle part	36	0.789	1	1
GO:0043229	intracellular organelle	42	0.811	1	1
GO:0031975	envelope	15	0.821	1	1
GO:0031967	organelle envelope	15	0.821	1	1
GO:0043231	intracellular membrane-bounded organelle	42	0.86	1	1
GO:0005575	cellular_component	38	0.942	1	1
GO:0005622	intracellular	40	0.943	1	1
GO:0005623	cell	40	0.945	1	1
GO:0044464	cell part	40	0.945	1	1
GO:0044424	intracellular part	40	0.946	1	1
GO:0044455	mitochondrial membrane part	2	0.955	1	1
GO:0005743	mitochondrial inner membrane	8	0.977	1	1
GO:0019866	organelle inner membrane	8	0.981	1	1
GO:0043625	delta DNA polymerase complex	1	1	1	1
GO:0042643	actomyosin, actin portion	1	1	1	1
GO:0000159	protein phosphatase type 2A complex	1	1	1	1
GO:0044299	C-fiber	1	1	1	1
GO:0045252	oxoglutarate dehydrogenase complex	1	1	1	1
GO:0005794	Golgi apparatus	1	1	1	1
GO:0072372	primary cilium	1	1	1	1
GO:0005891	voltage-gated calcium channel complex	1	1	1	1
GO:0031304	intrinsic component of mitochondrial inner membrane	1	1	1	1
GO:0031306	intrinsic component of mitochondrial outer membrane	1	1	1	1
GO:0031305	integral component of mitochondrial inner membrane	1	1	1	1
GO:0031307	integral component of mitochondrial outer membrane	1	1	1	1
GO:0030424	axon	1	1	1	1
GO:0005782	peroxisomal matrix	1	1	1	1
GO:0010494	cytoplasmic stress granule	1	1	1	1
GO:0042622	photoreceptor outer segment membrane	1	1	1	1
GO:0005635	nuclear envelope	1	1	1	1
GO:0030425	dendrite	1	1	1	1
GO:0005916	fascia adherens	1	1	1	1
GO:0005913	cell-cell adherens junction	1	1	1	1
GO:0043209	myelin sheath	1	1	1	1
GO:0032937	SREBP-SCAP-Insig complex	1	1	1	1
GO:0043205	fibril	1	1	1	1
GO:0031379	RNA-directed RNA polymerase complex	1	1	1	1
GO:0043202	lysosomal lumen	1	1	1	1
GO:0005777	peroxisome	1	1	1	1
GO:0005774	vacuolar membrane	1	1	1	1
GO:0005775	vacuolar lumen	1	1	1	1
GO:0034703	cation channel complex	1	1	1	1
GO:0034702	ion channel complex	1	1	1	1
GO:0044291	cell-cell contact zone	1	1	1	1
GO:0032587	ruffle membrane	1	1	1	1
GO:0034704	calcium channel complex	1	1	1	1
GO:0044297	cell body	1	1	1	1
GO:0042383	sarcolemma	1	1	1	1
GO:0005902	microvillus	1	1	1	1
GO:0005901	caveola	1	1	1	1
GO:1990391	DNA repair complex	1	1	1	1
GO:0005657	replication fork	1	1	1	1
GO:0031970	organelle envelope lumen	1	1	1	1
GO:0097342	ripoptosome	1	1	1	1
GO:0005765	lysosomal membrane	1	1	1	1
GO:0097141	BIM-BCL-2 complex	1	1	1	1
GO:0071920	cleavage body	1	1	1	1
GO:0097140	BIM-BCL-xl complex	1	1	1	1
GO:0005758	mitochondrial intermembrane space	1	1	1	1
GO:0016010	dystrophin-associated glycoprotein complex	1	1	1	1
GO:0000502	proteasome complex	1	1	1	1
GO:0031965	nuclear membrane	1	1	1	1
GO:0043235	receptor complex	1	1	1	1
GO:0001750	photoreceptor outer segment	1	1	1	1
GO:0060170	ciliary membrane	1	1	1	1
GO:0043601	nuclear replisome	1	1	1	1
GO:0005884	actin filament	1	1	1	1
GO:0005883	neurofilament	1	1	1	1
GO:0071942	XPC complex	1	1	1	1
GO:0032432	actin filament bundle	1	1	1	1
GO:0045098	type III intermediate filament	1	1	1	1
GO:0045095	keratin filament	1	1	1	1
GO:0001725	stress fiber	1	1	1	1
GO:0016605	PML body	1	1	1	1
GO:0005947	mitochondrial alpha-ketoglutarate dehydrogenase complex	1	1	1	1
GO:0055037	recycling endosome	1	1	1	1
GO:0000333	telomerase catalytic core complex	1	1	1	1
GO:0043596	nuclear replication fork	1	1	1	1
GO:0030062	mitochondrial tricarboxylic acid cycle enzyme complex	1	1	1	1
GO:0042470	melanosome	1	1	1	1
GO:0005697	telomerase holoenzyme complex	1	1	1	1
GO:0005813	centrosome	1	1	1	1
GO:0030880	RNA polymerase complex	1	1	1	1
GO:0009986	cell surface	1	1	1	1
GO:0030690	Noc1p-Noc2p complex	1	1	1	1
GO:0005819	spindle	1	1	1	1
GO:0030689	Noc complex	1	1	1	1
GO:0030684	preribosome	1	1	1	1
GO:0030687	preribosome, large subunit precursor	1	1	1	1
GO:1990351	transporter complex	1	1	1	1
GO:0030686	90S preribosome	1	1	1	1
GO:0030894	replisome	1	1	1	1
GO:0005581	collagen trimer	1	1	1	1
GO:0070469	respiratory chain	1	1	1	1
GO:0031143	pseudopodium	1	1	1	1
GO:0000109	nucleotide-excision repair complex	1	1	1	1
GO:0042575	DNA polymerase complex	1	1	1	1
GO:0012506	vesicle membrane	1	1	1	1
GO:0031256	leading edge membrane	1	1	1	1
GO:0031258	lamellipodium membrane	1	1	1	1
GO:1902495	transmembrane transporter complex	1	1	1	1
GO:0036128	CatSper complex	1	1	1	1
GO:0005840	ribosome	1	1	1	1
GO:0031225	anchored component of membrane	1	1	1	1
GO:0036477	somatodendritic compartment	1	1	1	1
GO:0044853	plasma membrane raft	1	1	1	1
GO:0000784	nuclear chromosome, telomeric region	1	1	1	1
GO:0000783	nuclear telomere cap complex	1	1	1	1
GO:0014069	postsynaptic density	1	1	1	1
GO:0030027	lamellipodium	1	1	1	1
GO:0036464	cytoplasmic ribonucleoprotein granule	1	1	1	1
GO:0043034	costamere	1	1	1	1
GO:0019898	extrinsic component of membrane	1	1	1	1
GO:0008287	protein serine/threonine phosphatase complex	1	1	1	1
GO:0033180	proton-transporting V-type ATPase, V1 domain	1	1	1	1
GO:0016459	myosin complex	1	1	1	1
GO:0072669	tRNA-splicing ligase complex	1	1	1	1
GO:0044441	ciliary part	1	1	1	1
GO:0043197	dendritic spine	1	1	1	1
GO:0014704	intercalated disc	1	1	1	1
GO:0044439	peroxisomal part	1	1	1	1
GO:0030659	cytoplasmic vesicle membrane	1	1	1	1
GO:0033178	proton-transporting two-sector ATPase complex, catalytic domain	1	1	1	1
GO:0033176	proton-transporting V-type ATPase complex	1	1	1	1
GO:0031514	motile cilium	1	1	1	1
GO:0016469	proton-transporting two-sector ATPase complex	1	1	1	1
GO:0001527	microfibril	1	1	1	1
GO:0031513	nonmotile primary cilium	1	1	1	1
GO:1990572	TERT-RMRP complex	1	1	1	1
GO:0044309	neuron spine	1	1	1	1
GO:0044445	cytosolic part	1	1	1	1
############################################################################################################################################################################################
GO:0030485	smooth muscle contractile fiber	2	0.00125	1	1
ACTC1
ACTA2
GO:0015629	actin cytoskeleton	7	0.00201	1	1
MCL1
ACTN1
PDLIM5
ACTC1
ACTA2
MSRA
CFL1
GO:0005856	cytoskeleton	14	0.00242	1	1
MCL1
MSRA
ACTC1
CASP8
ANK2
TSEN2
ACTN1
ATM
PDLIM5
BCL2L11
ACTA2
GSDMC
CFL1
PLA2G6
GO:0005604	basement membrane	2	0.00715	1	1
FBN1
ALB
GO:0097136	Bcl-2 family protein complex	2	0.00715	1	1
BCL2L11
MCL1
GO:0098590	plasma membrane region	5	0.00998	1	1
ERBB4
ANK2
PRPH
CDH13
ATP6V1A
GO:0043005	neuron projection	7	0.0166	1	1
CASP8
ANK2
ACTN1
PDLIM5
PRPH
CDH13
KIF1B
GO:0030864	cortical actin cytoskeleton	2	0.0171	1	1
ACTN1
CFL1
GO:0044420	extracellular matrix component	2	0.0171	1	1
FBN1
ALB
GO:0005887	integral component of plasma membrane	6	0.018	1	1
APCDD1
ANK2
FADS2
DCLK1
ATP6V1A
TFRC
GO:0044430	cytoskeletal part	10	0.0182	1	1
MCL1
ACTC1
CASP8
CFL1
PLA2G6
TSEN2
ACTN1
ATM
BCL2L11
GSDMC
GO:0005741	mitochondrial outer membrane	7	0.0189	1	1
CASP8
MCL1
BCL2
BAK1
BMF
PMAIP1
BCL2L11
GO:0044459	plasma membrane part	10	0.0191	1	1
CATSPER3
FADS2
PDLIM5
ERBB4
KRT8
CDH13
APCDD1
CFL1
PRPH
DCLK1
GO:0031226	intrinsic component of plasma membrane	6	0.0194	1	1
APCDD1
ANK2
FADS2
DCLK1
ATP6V1A
TFRC
GO:0031674	I band	4	0.0201	1	1
ACTN1
PDLIM5
ACTC1
KRT8
GO:0031968	organelle outer membrane	7	0.0229	1	1
CASP8
MCL1
BCL2
BAK1
BMF
PMAIP1
BCL2L11
GO:0019867	outer membrane	7	0.0229	1	1
CASP8
MCL1
BCL2
BAK1
BMF
PMAIP1
BCL2L11
GO:0044449	contractile fiber part	5	0.0258	1	1
ACTA2
ACTN1
PDLIM5
ACTC1
KRT8
GO:0005911	cell-cell junction	3	0.0278	1	1
ACTN1
KRT8
CFL1
GO:0043292	contractile fiber	5	0.0303	1	1
ACTA2
ACTN1
PDLIM5
ACTC1
KRT8
GO:0000781	chromosome, telomeric region	2	0.0304	1	1
TERT
ATM
GO:0001669	acrosomal vesicle	2	0.0304	1	1
BMF
CATSPER3
GO:0045121	membrane raft	3	0.0319	1	1
CDH13
CASP8
ANK2
GO:0072562	blood microparticle	3	0.0319	1	1
ACTC1
TFRC
ALB
GO:0031012	extracellular matrix	3	0.0319	1	1
HSD17B12
EMID1
ALB
GO:0030141	secretory granule	4	0.0368	1	1
ACTN1
CATSPER3
BMF
ALB
GO:0098589	membrane region	10	0.0382	1	1
INSIG1
ERBB4
CDH13
CASP8
BCL2
FADS2
FDFT1
HSD17B12
PRPH
ATP6V1A
GO:0031093	platelet alpha granule lumen	2	0.0382	1	1
ACTN1
ALB
GO:0030863	cortical cytoskeleton	2	0.0382	1	1
CFL1
ACTN1
GO:0016363	nuclear matrix	2	0.0382	1	1
CFL1
KRT8
GO:0097458	neuron part	7	0.0466	1	1
CDH13
KIF1B
CASP8
ANK2
ACTN1
PDLIM5
PRPH
GO:0034399	nuclear periphery	2	0.0467	1	1
CFL1
KRT8
GO:0030018	Z disc	3	0.0512	1	1
ACTN1
PDLIM5
KRT8
GO:0042995	cell projection	9	0.0547	1	1
CDH13
KIF1B
CASP8
CATSPER3
CFL1
ANK2
PDLIM5
PRPH
ATP6V1A
GO:0042641	actomyosin	2	0.0558	1	1
ACTC1
ACTN1
GO:0031091	platelet alpha granule	2	0.0558	1	1
ACTN1
ALB
GO:0034774	secretory granule lumen	2	0.0558	1	1
ACTN1
ALB
GO:0045211	postsynaptic membrane	2	0.0654	1	1
PDLIM5
ANK2
GO:0098687	chromosomal region	2	0.0654	1	1
ATM
TERT
GO:0046930	pore complex	2	0.0654	1	1
BAK1
BCL2
GO:0044448	cell cortex part	2	0.0654	1	1
ACTN1
CFL1
GO:0005815	microtubule organizing center	4	0.0733	1	1
CASP8
PLA2G6
TSEN2
GSDMC
GO:0030017	sarcomere	4	0.0782	1	1
ACTN1
PDLIM5
ACTC1
KRT8
GO:0015630	microtubule cytoskeleton	6	0.082	1	1
CASP8
PLA2G6
TSEN2
ATM
BCL2L11
GSDMC
GO:0005615	extracellular space	7	0.0856	1	1
CDH13
ACTC1
CFL1
ACTN1
FBN1
ACTA2
TFRC
GO:0032993	protein-DNA complex	2	0.0862	1	1
POLD3
TERT
GO:0097223	sperm part	2	0.0862	1	1
CATSPER3
BMF
GO:0005578	proteinaceous extracellular matrix	2	0.0862	1	1
EMID1
ALB
GO:0031301	integral component of organelle membrane	4	0.0938	1	1
INSIG1
XBP1
BAK1
COX18
GO:0030016	myofibril	4	0.0938	1	1
ACTN1
PDLIM5
ACTC1
KRT8
GO:0071944	cell periphery	14	0.0963	1	1
PYGL
ACTN1
PDLIM5
ACTA2
KRT8
CFL1
CATSPER3
FADS2
KRT5
ERBB4
BMF
APCDD1
PRPH
DCLK1
GO:0009897	external side of plasma membrane	2	0.0972	1	1
CDH13
TFRC
GO:0016323	basolateral plasma membrane	2	0.0972	1	1
ERBB4
ANK2
GO:0030176	integral component of endoplasmic reticulum membrane	2	0.0972	1	1
XBP1
INSIG1
GO:0031227	intrinsic component of endoplasmic reticulum membrane	2	0.0972	1	1
XBP1
INSIG1
GO:0031410	cytoplasmic vesicle	7	0.0994	1	1
BMF
KIF1B
ALB
CATSPER3
ACTN1
ATM
TFRC
GO:0031981	nuclear lumen	15	0.102	1	1
MSRA
XBP1
KRT8
STK35
TERT
CFL1
MCL1
POLD3
CASP8
RAD23B
TSEN2
ATM
ERBB4
DDX1
CPS1
GO:0016023	cytoplasmic membrane-bounded vesicle	7	0.103	1	1
BMF
KIF1B
ALB
CATSPER3
ACTN1
ATM
TFRC
GO:0005829	cytosol	20	0.104	1	1
MCL1
ALDH7A1
C12orf5
ACTC1
XBP1
BCL2
PYGL
ANK2
ACTN1
PDLIM5
BCL2L11
ACTA2
BAK1
PMAIP1
KRT5
ERBB4
FHIT
BMF
CYCS
MMADHC
GO:0097060	synaptic membrane	2	0.109	1	1
PDLIM5
ANK2
GO:0098588	bounding membrane of organelle	13	0.109	1	1
MCL1
CASP8
BCL2
FADS2
FDFT1
HSD17B12
BCL2L11
ATP6V1A
BAK1
PMAIP1
INSIG1
BMF
PRPH
GO:0005654	nucleoplasm	12	0.109	1	1
MCL1
MSRA
POLD3
CASP8
XBP1
RAD23B
TSEN2
ATM
ERBB4
KRT8
DDX1
TERT
GO:0031300	intrinsic component of organelle membrane	4	0.111	1	1
INSIG1
XBP1
BAK1
COX18
GO:0005783	endoplasmic reticulum	9	0.117	1	1
INSIG1
EMID1
XBP1
BCL2
CATSPER3
FADS2
FDFT1
HSD17B12
BAK1
GO:0031983	vesicle lumen	2	0.12	1	1
ACTN1
ALB
GO:0060205	cytoplasmic membrane-bounded vesicle lumen	2	0.12	1	1
ACTN1
ALB
GO:1990234	transferase complex	3	0.134	1	1
DLST
TERT
POLD3
GO:0016324	apical plasma membrane	2	0.145	1	1
ATP6V1A
ANK2
GO:0005886	plasma membrane	13	0.151	1	1
PYGL
ACTN1
PDLIM5
KRT8
CFL1
CATSPER3
FADS2
KRT5
ERBB4
BMF
APCDD1
PRPH
DCLK1
GO:0001726	ruffle	2	0.157	1	1
ACTN1
CFL1
GO:0098552	side of membrane	2	0.157	1	1
CDH13
TFRC
GO:0043228	non-membrane-bounded organelle	17	0.168	1	1
MCL1
MSRA
POLD3
ACTC1
CASP8
TSEN2
ACTN1
PDLIM5
BCL2L11
ACTA2
GSDMC
MRPS30
DDX1
STK35
TERT
CFL1
PLA2G6
GO:0043232	intracellular non-membrane-bounded organelle	17	0.168	1	1
MCL1
MSRA
POLD3
ACTC1
CASP8
TSEN2
ACTN1
PDLIM5
BCL2L11
ACTA2
GSDMC
MRPS30
DDX1
STK35
TERT
CFL1
PLA2G6
GO:0005938	cell cortex	2	0.17	1	1
ACTN1
CFL1
GO:0016604	nuclear body	2	0.17	1	1
DDX1
TERT
GO:0031253	cell projection membrane	2	0.17	1	1
PRPH
CFL1
GO:0031988	membrane-bounded vesicle	24	0.177	1	1
ALDH7A1
MSRA
PYGL
ACTN1
FBN1
ACTA2
SUCLA2
KRT8
ALB
CFL1
KIF1B
ACTC1
CATSPER3
ECHDC1
ATM
ATP6V1A
KRT5
FHIT
CDH13
BMF
DLST
ALDH2
GALC
PRPH
GO:0044454	nuclear chromosome part	2	0.183	1	1
POLD3
TERT
GO:0031982	vesicle	24	0.201	1	1
ALDH7A1
MSRA
PYGL
ACTN1
FBN1
ACTA2
SUCLA2
KRT8
ALB
CFL1
KIF1B
ACTC1
CATSPER3
ECHDC1
ATM
ATP6V1A
KRT5
FHIT
CDH13
BMF
DLST
ALDH2
GALC
PRPH
GO:0044427	chromosomal part	3	0.204	1	1
TERT
ATM
POLD3
GO:0000228	nuclear chromosome	2	0.222	1	1
POLD3
TERT
GO:0044451	nucleoplasm part	2	0.236	1	1
TERT
DDX1
GO:0045177	apical part of cell	2	0.249	1	1
ATP6V1A
ANK2
GO:0005925	focal adhesion	4	0.252	1	1
ACTN1
ACTC1
CDH13
CFL1
GO:0012505	endomembrane system	13	0.254	1	1
XBP1
BCL2
CATSPER3
FADS2
ACTN1
FDFT1
HSD17B12
BCL2L11
BAK1
INSIG1
BMF
ALB
EMID1
GO:0030055	cell-substrate junction	4	0.26	1	1
ACTN1
ACTC1
CDH13
CFL1
GO:0032592	integral component of mitochondrial membrane	2	0.263	1	1
BAK1
COX18
GO:0044428	nuclear part	14	0.28	1	1
MSRA
XBP1
BCL2
KRT8
STK35
TERT
CFL1
MCL1
POLD3
RAD23B
ATM
ERBB4
DDX1
CPS1
GO:0005694	chromosome	3	0.281	1	1
TERT
ATM
POLD3
GO:0098573	intrinsic component of mitochondrial membrane	2	0.289	1	1
BAK1
COX18
GO:0043234	protein complex	17	0.297	1	1
BCL2
BCL2L11
ACTA2
ALB
CYCS
TERT
MCL1
POLD3
ACTC1
CATSPER3
ATP6V1A
BAK1
INSIG1
ERBB4
DDX1
CPS1
EMID1
GO:0031252	cell leading edge	2	0.303	1	1
ACTN1
CFL1
GO:0044456	synapse part	2	0.303	1	1
PDLIM5
ANK2
GO:0005789	endoplasmic reticulum membrane	5	0.317	1	1
INSIG1
BCL2
FADS2
FDFT1
HSD17B12
GO:0044444	cytoplasmic part	44	0.327	1	1
ALDH7A1
ACAD10
MSRA
C12orf5
XBP1
BCL2
PYGL
FDFT1
PDLIM5
PMAIP1
COX11
HAO1
SUCLA2
KRT8
MIPEP
ALB
COMTD1
ADO
TERT
CFL1
MCL1
LACE1
MTHFD1L
SLC25A28
POLD3
SLC25A44
ACTC1
CATSPER3
FADS2
ATM
HSD17B12
BAK1
GSDMC
INSIG1
ERBB4
DDX1
ATP5SL
EMID1
DLST
ALDH2
GALC
SQRDL
PRPH
EEFSEC
GO:0005929	cilium	2	0.329	1	1
PRPH
CATSPER3
GO:0005874	microtubule	2	0.329	1	1
BCL2L11
KIF1B
GO:0030529	ribonucleoprotein complex	5	0.331	1	1
MRPS30
CASP8
TERT
DDX1
EEFSEC
GO:0042175	nuclear outer membrane-endoplasmic reticulum membrane network	5	0.346	1	1
INSIG1
BCL2
FADS2
FDFT1
HSD17B12
GO:0016021	integral component of membrane	17	0.377	1	1
BCL2
COX11
COMTD1
MCL1
SLC25A28
SLC25A44
CATSPER3
ANK2
FADS2
HSD17B12
ATP6V1A
BAK1
TFRC
ERBB4
CDH13
APCDD1
DCLK1
GO:0043233	organelle lumen	23	0.379	1	1
ALDH7A1
MSRA
XBP1
ACTN1
HAO1
SUCLA2
KRT8
STK35
MIPEP
ALB
TERT
CFL1
MCL1
POLD3
CASP8
RAD23B
TSEN2
ATM
ERBB4
DDX1
DLST
ALDH2
GALC
GO:0044463	cell projection part	3	0.38	1	1
CFL1
ACTN1
PRPH
GO:0042645	mitochondrial nucleoid	2	0.382	1	1
TERT
CPS1
GO:0009295	nucleoid	2	0.382	1	1
TERT
CPS1
GO:0044432	endoplasmic reticulum part	5	0.397	1	1
INSIG1
BCL2
FADS2
FDFT1
HSD17B12
GO:0005737	cytoplasm	47	0.397	1	1
MSRA
BCL2
PDLIM5
PMAIP1
COX11
ALB
TERT
POLD3
ACTC1
CATSPER3
TSEN2
FADS2
ATM
HSD17B12
GSDMC
DDX1
CDH13
ATP5SL
ALDH2
GALC
SQRDL
PRPH
EEFSEC
ALDH7A1
ACAD10
C12orf5
XBP1
PYGL
FDFT1
HAO1
SUCLA2
STK35
MIPEP
COMTD1
ADO
MCL1
LACE1
MTHFD1L
SLC25A28
SLC25A44
RAD23B
BAK1
INSIG1
ERBB4
DPF1
EMID1
DLST
GO:0031974	membrane-enclosed lumen	24	0.405	1	1
ALDH7A1
MSRA
XBP1
ACTN1
HAO1
SUCLA2
KRT8
STK35
MIPEP
ALB
CYCS
TERT
CFL1
MCL1
POLD3
CASP8
RAD23B
TSEN2
ATM
ERBB4
DDX1
DLST
ALDH2
GALC
GO:0032991	macromolecular complex	19	0.448	1	1
BCL2
BCL2L11
ACTA2
ALB
CYCS
TERT
MCL1
POLD3
ACTC1
CATSPER3
ATP6V1A
BAK1
MRPS30
INSIG1
ERBB4
DDX1
CPS1
EMID1
EEFSEC
GO:0044433	cytoplasmic vesicle part	3	0.448	1	1
ACTN1
KIF1B
ALB
GO:0005730	nucleolus	4	0.48	1	1
STK35
CPS1
TERT
TSEN2
GO:0045202	synapse	2	0.481	1	1
ANK2
PDLIM5
GO:0005912	adherens junction	3	0.486	1	1
ACTC1
CFL1
CDH13
GO:0070161	anchoring junction	3	0.495	1	1
ACTC1
CFL1
CDH13
GO:0005634	nucleus	21	0.517	1	1
ALDH7A1
MSRA
XBP1
BCL2
ACTN1
PMAIP1
KRT8
STK35
ALB
CYCS
TERT
CFL1
MCL1
RAD23B
KRT5
ERBB4
FHIT
DDX1
CPS1
DLST
EEFSEC
GO:0030054	cell junction	4	0.519	1	1
KRT8
CDH13
ACTC1
PDLIM5
GO:0070013	intracellular organelle lumen	21	0.539	1	1
ALDH7A1
MSRA
XBP1
HAO1
SUCLA2
KRT8
STK35
MIPEP
TERT
CFL1
MCL1
POLD3
CASP8
RAD23B
TSEN2
ATM
ERBB4
DDX1
DLST
ALDH2
GALC
GO:0070062	extracellular exosome	20	0.544	1	1
ALDH7A1
MSRA
ACTC1
PYGL
ECHDC1
ACTN1
FBN1
ACTA2
ATP6V1A
KRT5
FHIT
SUCLA2
KRT8
CDH13
ALB
DLST
ALDH2
GALC
CFL1
PRPH
GO:0044437	vacuolar part	2	0.548	1	1
GALC
ATP6V1A
GO:0016020	membrane	30	0.566	1	1
MSRA
BCL2
PDLIM5
PMAIP1
COX11
KRT8
CFL1
KIF1B
ACTC1
CATSPER3
FADS2
HSD17B12
MRPS30
DDX1
CPS1
SQRDL
PRPH
DCLK1
PYGL
ACTN1
COMTD1
MCL1
MTHFD1L
SLC25A28
SLC25A44
BAK1
BMF
APCDD1
DLST
PLA2G6
GO:0043227	membrane-bounded organelle	47	0.6	1	1
MSRA
BCL2
FBN1
PMAIP1
COX11
KRT8
ALB
TERT
CFL1
MMADHC
ACTC1
CATSPER3
ECHDC1
FADS2
HSD17B12
GSDMC
DDX1
CDH13
ATP5SL
ALDH2
GALC
SQRDL
EEFSEC
ACAD10
XBP1
PYGL
FDFT1
ACTA2
HAO1
SUCLA2
STK35
MIPEP
COMTD1
ADO
MCL1
LACE1
MTHFD1L
SLC25A28
AS3MT
SLC25A44
RAD23B
BAK1
INSIG1
ERBB4
EMID1
DLST
PLA2G6
GO:0005576	extracellular region	21	0.605	1	1
DEFB112
ALDH7A1
MSRA
PYGL
ACTN1
ACTA2
SUCLA2
KRT8
CFL1
ACTC1
ECHDC1
ATP6V1A
KRT5
ERBB4
FHIT
CDH13
EMID1
DLST
ALDH2
GALC
PRPH
GO:0005739	mitochondrion	33	0.62	1	1
KRT5
MCL1
LACE1
COX11
ERBB4
FHIT
SUCLA2
MTHFD1L
ALDH7A1
SLC25A28
ACAD10
AS3MT
MSRA
POLD3
BMF
KIF1B
MIPEP
SLC25A44
ATP5SL
COMTD1
DLST
ALDH2
BCL2
ADO
TERT
PLA2G6
SQRDL
MMADHC
ATP6V1A
BAK1
EEFSEC
GSDMC
PMAIP1
GO:0044429	mitochondrial part	21	0.622	1	1
MCL1
COX11
MRPS30
ERBB4
SUCLA2
ALDH7A1
SLC25A28
BMF
MIPEP
COX18
SLC25A44
CYCS
DLST
ALDH2
CASP8
BCL2
TERT
SQRDL
BCL2L11
BAK1
PMAIP1
GO:0005764	lysosome	2	0.647	1	1
GALC
ATP6V1A
GO:0031090	organelle membrane	22	0.648	1	1
MCL1
SLC25A28
KIF1B
SLC25A44
CASP8
BCL2
FADS2
FDFT1
HSD17B12
BCL2L11
ATP6V1A
BAK1
PMAIP1
COX11
MRPS30
INSIG1
BMF
COX18
CPS1
CYCS
SQRDL
PRPH
GO:0043226	organelle	44	0.653	1	1
MSRA
BCL2
PDLIM5
FBN1
PMAIP1
COX11
ALB
TERT
MMADHC
ACTC1
CATSPER3
ECHDC1
FADS2
HSD17B12
GSDMC
DDX1
CDH13
ATP5SL
ALDH2
GALC
SQRDL
EEFSEC
ACAD10
XBP1
PYGL
FDFT1
HAO1
SUCLA2
STK35
MIPEP
COMTD1
ADO
MCL1
LACE1
MTHFD1L
SLC25A28
AS3MT
SLC25A44
RAD23B
BAK1
INSIG1
ERBB4
EMID1
DLST
GO:1902494	catalytic complex	4	0.673	1	1
POLD3
CYCS
CASP8
TERT
GO:0044422	organelle part	38	0.681	1	1
MSRA
BCL2
PDLIM5
PMAIP1
COX11
COX18
ALB
CYCS
TERT
CFL1
POLD3
ACTC1
FADS2
HSD17B12
ATP6V1A
GSDMC
MRPS30
DDX1
ALDH2
GALC
SQRDL
ALDH7A1
XBP1
FDFT1
BCL2L11
ACTA2
HAO1
SUCLA2
STK35
MIPEP
SLC25A28
SLC25A44
RAD23B
BAK1
INSIG1
ERBB4
DLST
PLA2G6
GO:0044421	extracellular region part	19	0.684	1	1
ALDH7A1
MSRA
PYGL
ACTN1
ACTA2
SUCLA2
KRT8
CFL1
ACTC1
ECHDC1
ATP6V1A
KRT5
FHIT
CDH13
EMID1
DLST
ALDH2
GALC
PRPH
GO:0031966	mitochondrial membrane	15	0.695	1	1
CPS1
MCL1
SLC25A44
COX11
CYCS
MRPS30
CASP8
BCL2
SQRDL
SLC25A28
BCL2L11
BAK1
BMF
PMAIP1
COX18
GO:0048471	perinuclear region of cytoplasm	2	0.698	1	1
ALDH1A2
ANK2
GO:0005773	vacuole	2	0.706	1	1
GALC
ATP6V1A
GO:0005740	mitochondrial envelope	15	0.738	1	1
CPS1
MCL1
SLC25A44
COX11
CYCS
MRPS30
CASP8
BCL2
SQRDL
SLC25A28
BCL2L11
BAK1
BMF
PMAIP1
COX18
GO:0005759	mitochondrial matrix	9	0.739	1	1
ALDH7A1
CPS1
MCL1
DLST
ALDH2
ERBB4
SUCLA2
TERT
MIPEP
GO:0044425	membrane part	17	0.769	1	1
PDLIM5
BCL2L11
COX11
KRT8
CYCS
COMTD1
CFL1
MCL1
SLC25A28
SLC25A44
CATSPER3
FADS2
HSD17B12
BAK1
APCDD1
PRPH
DCLK1
GO:0044446	intracellular organelle part	36	0.789	1	1
MSRA
BCL2
PMAIP1
COX11
COX18
ALB
CYCS
TERT
CFL1
POLD3
ACTC1
FADS2
HSD17B12
ATP6V1A
GSDMC
MRPS30
DDX1
ALDH2
GALC
SQRDL
ALDH7A1
XBP1
FDFT1
BCL2L11
HAO1
SUCLA2
STK35
MIPEP
SLC25A28
SLC25A44
RAD23B
BAK1
INSIG1
ERBB4
DLST
PLA2G6
GO:0043229	intracellular organelle	42	0.811	1	1
MSRA
BCL2
PDLIM5
PMAIP1
COX11
ALB
TERT
MMADHC
ACTC1
CATSPER3
FADS2
HSD17B12
GSDMC
DDX1
ATP5SL
ALDH2
GALC
SQRDL
EEFSEC
ACAD10
XBP1
FDFT1
ACTA2
HAO1
SUCLA2
STK35
MIPEP
COMTD1
ADO
MCL1
LACE1
MTHFD1L
SLC25A28
AS3MT
SLC25A44
RAD23B
BAK1
INSIG1
ERBB4
FHIT
EMID1
DLST
GO:0031975	envelope	15	0.821	1	1
MCL1
COX11
MRPS30
SLC25A28
BMF
COX18
CPS1
SLC25A44
CYCS
CASP8
BCL2
SQRDL
BCL2L11
BAK1
PMAIP1
GO:0031967	organelle envelope	15	0.821	1	1
MCL1
COX11
MRPS30
SLC25A28
BMF
COX18
CPS1
SLC25A44
CYCS
CASP8
BCL2
SQRDL
BCL2L11
BAK1
PMAIP1
GO:0043231	intracellular membrane-bounded organelle	42	0.86	1	1
MSRA
BCL2
PMAIP1
COX11
KRT8
ALB
TERT
CFL1
MMADHC
CATSPER3
FADS2
HSD17B12
GSDMC
DDX1
ATP5SL
ALDH2
GALC
SQRDL
EEFSEC
ACAD10
XBP1
FDFT1
HAO1
SUCLA2
STK35
MIPEP
COMTD1
ADO
MCL1
LACE1
MTHFD1L
SLC25A28
AS3MT
SLC25A44
RAD23B
BAK1
INSIG1
ERBB4
FHIT
EMID1
DLST
PLA2G6
GO:0005575	cellular_component	38	0.942	1	1
DEFB112
MSRA
BCL2
PDLIM5
PMAIP1
COX11
TERT
ACTC1
FADS2
HSD17B12
GSDMC
DDX1
ATP5SL
ALDH2
GALC
SQRDL
DCLK1
EEFSEC
ACAD10
C12orf5
XBP1
PYGL
FDFT1
HAO1
SUCLA2
STK35
MIPEP
COMTD1
ADO
MCL1
LACE1
MTHFD1L
SLC25A28
SLC25A44
BAK1
APCDD1
EMID1
DLST
GO:0005622	intracellular	40	0.943	1	1
MSRA
BCL2
PDLIM5
PMAIP1
COX11
ALB
TERT
ACTC1
CATSPER3
FADS2
HSD17B12
GSDMC
DDX1
CDH13
ATP5SL
ALDH2
GALC
SQRDL
EEFSEC
ACAD10
C12orf5
XBP1
PYGL
FDFT1
HAO1
SUCLA2
STK35
MIPEP
COMTD1
ADO
MCL1
LACE1
MTHFD1L
SLC25A28
SLC25A44
BAK1
INSIG1
ERBB4
EMID1
DLST
GO:0005623	cell	40	0.945	1	1
MSRA
BCL2
PDLIM5
PMAIP1
COX11
ALB
TERT
ACTC1
FADS2
HSD17B12
GSDMC
DDX1
ATP5SL
ALDH2
GALC
SQRDL
DCLK1
EEFSEC
ACAD10
C12orf5
XBP1
PYGL
FDFT1
HAO1
SUCLA2
STK35
MIPEP
COMTD1
ADO
MCL1
LACE1
MTHFD1L
SLC25A28
SLC25A44
BAK1
INSIG1
ERBB4
APCDD1
EMID1
DLST
GO:0044464	cell part	40	0.945	1	1
MSRA
BCL2
PDLIM5
PMAIP1
COX11
ALB
TERT
ACTC1
FADS2
HSD17B12
GSDMC
DDX1
ATP5SL
ALDH2
GALC
SQRDL
DCLK1
EEFSEC
ACAD10
C12orf5
XBP1
PYGL
FDFT1
HAO1
SUCLA2
STK35
MIPEP
COMTD1
ADO
MCL1
LACE1
MTHFD1L
SLC25A28
SLC25A44
BAK1
INSIG1
ERBB4
APCDD1
EMID1
DLST
GO:0044424	intracellular part	40	0.946	1	1
MSRA
BCL2
PDLIM5
PMAIP1
COX11
ALB
TERT
ACTC1
CATSPER3
FADS2
HSD17B12
GSDMC
DDX1
CDH13
ATP5SL
ALDH2
GALC
SQRDL
EEFSEC
ACAD10
C12orf5
XBP1
PYGL
FDFT1
HAO1
SUCLA2
STK35
MIPEP
COMTD1
ADO
MCL1
LACE1
MTHFD1L
SLC25A28
SLC25A44
BAK1
INSIG1
ERBB4
EMID1
DLST
GO:0044455	mitochondrial membrane part	2	0.955	1	1
BAK1
COX18
GO:0005743	mitochondrial inner membrane	8	0.977	1	1
CPS1
SLC25A44
COX11
CYCS
MRPS30
SQRDL
SLC25A28
COX18
GO:0019866	organelle inner membrane	8	0.981	1	1
CPS1
SLC25A44
COX11
CYCS
MRPS30
SQRDL
SLC25A28
COX18
GO:0043625	delta DNA polymerase complex	1	1	1	1
POLD3
GO:0042643	actomyosin, actin portion	1	1	1	1
ACTC1
GO:0000159	protein phosphatase type 2A complex	1	1	1	1
CYCS
GO:0044299	C-fiber	1	1	1	1
PRPH
GO:0045252	oxoglutarate dehydrogenase complex	1	1	1	1
DLST
GO:0005794	Golgi apparatus	1	1	1	1
EMID1
GO:0072372	primary cilium	1	1	1	1
PRPH
GO:0005891	voltage-gated calcium channel complex	1	1	1	1
CATSPER3
GO:0031304	intrinsic component of mitochondrial inner membrane	1	1	1	1
COX18
GO:0031306	intrinsic component of mitochondrial outer membrane	1	1	1	1
BAK1
GO:0031305	integral component of mitochondrial inner membrane	1	1	1	1
COX18
GO:0031307	integral component of mitochondrial outer membrane	1	1	1	1
BAK1
GO:0030424	axon	1	1	1	1
PRPH
GO:0005782	peroxisomal matrix	1	1	1	1
HAO1
GO:0010494	cytoplasmic stress granule	1	1	1	1
DDX1
GO:0042622	photoreceptor outer segment membrane	1	1	1	1
PRPH
GO:0005635	nuclear envelope	1	1	1	1
BCL2
GO:0030425	dendrite	1	1	1	1
ACTN1
GO:0005916	fascia adherens	1	1	1	1
ACTN1
GO:0005913	cell-cell adherens junction	1	1	1	1
ACTN1
GO:0043209	myelin sheath	1	1	1	1
BCL2
GO:0032937	SREBP-SCAP-Insig complex	1	1	1	1
INSIG1
GO:0043205	fibril	1	1	1	1
FBN1
GO:0031379	RNA-directed RNA polymerase complex	1	1	1	1
TERT
GO:0043202	lysosomal lumen	1	1	1	1
GALC
GO:0005777	peroxisome	1	1	1	1
HAO1
GO:0005774	vacuolar membrane	1	1	1	1
ATP6V1A
GO:0005775	vacuolar lumen	1	1	1	1
GALC
GO:0034703	cation channel complex	1	1	1	1
CATSPER3
GO:0034702	ion channel complex	1	1	1	1
CATSPER3
GO:0044291	cell-cell contact zone	1	1	1	1
ACTN1
GO:0032587	ruffle membrane	1	1	1	1
CFL1
GO:0034704	calcium channel complex	1	1	1	1
CATSPER3
GO:0044297	cell body	1	1	1	1
CASP8
GO:0042383	sarcolemma	1	1	1	1
KRT8
GO:0005902	microvillus	1	1	1	1
ATP6V1A
GO:0005901	caveola	1	1	1	1
CDH13
[truncated: 162 more rows]

## Sheet: Cancer KEGG enrich
GO_id	Term	NumberOfGenes	p-value	p-value_fdr	p-value_bonferroni
5206	MicroRNAs in cancer	6	1e-05	0.00288	0.00288
4115	p53 signaling pathway	4	0.000404	0.0564	0.116
4210	Apoptosis	4	0.000589	0.0564	0.169
5222	Small cell lung cancer	3	0.00137	0.098	0.392
5166	HTLV-I infection	4	0.00464	0.222	1
5203	Viral carcinogenesis	4	0.00464	0.222	1
4064	NF-kappa B signaling pathway	2	0.00715	0.271	1
5161	Hepatitis B	3	0.00755	0.271	1
5145	Toxoplasmosis	3	0.0119	0.378	1
5014	Amyotrophic lateral sclerosis (ALS)	3	0.0145	0.408	1
4666	Fc gamma R-mediated phagocytosis	2	0.0171	0.408	1
5133	Pertussis	2	0.0171	0.408	1
5416	Viral myocarditis	2	0.0233	0.479	1
3420	Nucleotide excision repair	2	0.0233	0.479	1
4141	Protein processing in endoplasmic reticulum	4	0.0277	0.529	1
4068	FoxO signaling pathway	2	0.0304	0.546	1
5168	Herpes simplex infection	2	0.0382	0.548	1
5210	Colorectal cancer	2	0.0382	0.548	1
1040	Biosynthesis of unsaturated fatty acids	2	0.0382	0.548	1
592	alpha-Linolenic acid metabolism	2	0.0382	0.548	1
4151	PI3K-Akt signaling pathway	3	0.0409	0.56	1
5322	Systemic lupus erythematosus	2	0.0467	0.609	1
5152	Tuberculosis	3	0.0512	0.638	1
5134	Legionellosis	2	0.0654	0.782	1
5200	Pathways in cancer	3	0.0686	0.787	1
5205	Proteoglycans in cancer	2	0.0756	0.834	1
640	Propanoate metabolism	3	0.0815	0.866	1
4066	HIF-1 signaling pathway	2	0.12	1	1
4510	Focal adhesion	2	0.157	1	1
310	Lysine degradation	2	0.157	1	1
4810	Regulation of actin cytoskeleton	2	0.183	1	1
4261	Adrenergic signaling in cardiomyocytes	2	0.183	1	1
4144	Endocytosis	2	0.222	1	1
20	Citrate cycle (TCA cycle)	2	0.263	1	1
4145	Phagosome	2	0.263	1	1
4932	Non-alcoholic fatty liver disease (NAFLD)	4	0.268	1	1
1212	Fatty acid metabolism	2	0.356	1	1
330	Arginine and proline metabolism	2	0.356	1	1
230	Purine metabolism	2	0.382	1	1
1100	Metabolic pathways	17	0.438	1	1
1200	Carbon metabolism	3	0.477	1	1
1230	Biosynthesis of amino acids	2	0.481	1	1
5010	Alzheimer's disease	2	0.858	1	1
5016	Huntington's disease	2	0.881	1	1
190	Oxidative phosphorylation	2	0.906	1	1
4620	Toll-like receptor signaling pathway	1	1	1	1
53	Ascorbate and aldarate metabolism	1	1	1	1
4621	NOD-like receptor signaling pathway	1	1	1	1
51	Fructose and mannose metabolism	1	1	1	1
4622	RIG-I-like receptor signaling pathway	1	1	1	1
5202	Transcriptional misregulation in cancer	1	1	1	1
3440	Homologous recombination	1	1	1	1
100	Steroid biosynthesis	1	1	1	1
5169	Epstein-Barr virus infection	1	1	1	1
920	Sulfur metabolism	1	1	1	1
5164	Influenza A	1	1	1	1
300	Lysine biosynthesis	1	1	1	1
4012	ErbB signaling pathway	1	1	1	1
3030	DNA replication	1	1	1	1
410	beta-Alanine metabolism	1	1	1	1
4014	Ras signaling pathway	1	1	1	1
380	Tryptophan metabolism	1	1	1	1
250	Alanine, aspartate and glutamate metabolism	1	1	1	1
4360	Axon guidance	1	1	1	1
62	Fatty acid elongation	1	1	1	1
910	Nitrogen metabolism	1	1	1	1
4610	Complement and coagulation cascades	1	1	1	1
5414	Dilated cardiomyopathy	1	1	1	1
5412	Arrhythmogenic right ventricular cardiomyopathy (ARVC)	1	1	1	1
4910	Insulin signaling pathway	1	1	1	1
4020	Calcium signaling pathway	1	1	1	1
260	Glycine, serine and threonine metabolism	1	1	1	1
5410	Hypertrophic cardiomyopathy (HCM)	1	1	1	1
620	Pyruvate metabolism	1	1	1	1
5215	Prostate cancer	1	1	1	1
5223	Non-small cell lung cancer	1	1	1	1
5323	Rheumatoid arthritis	1	1	1	1
4750	Inflammatory mediator regulation of TRP channels	1	1	1	1
670	One carbon pool by folate	1	1	1	1
5110	Vibrio cholerae infection	1	1	1	1
3430	Mismatch repair	1	1	1	1
4966	Collecting duct acid secretion	1	1	1	1
4670	Leukocyte transendothelial migration	1	1	1	1
140	Steroid hormone biosynthesis	1	1	1	1
4270	Vascular smooth muscle contraction	1	1	1	1
600	Sphingolipid metabolism	1	1	1	1
240	Pyrimidine metabolism	1	1	1	1
340	Histidine metabolism	1	1	1	1
5120	Epithelial cell signaling in Helicobacter pylori infection	1	1	1	1
10	Glycolysis / Gluconeogenesis	1	1	1	1
4110	Cell cycle	1	1	1	1
4668	TNF signaling pathway	1	1	1	1
4520	Adherens junction	1	1	1	1
4260	Cardiac muscle contraction	1	1	1	1
561	Glycerolipid metabolism	1	1	1	1
564	Glycerophospholipid metabolism	1	1	1	1
3410	Base excision repair	1	1	1	1
565	Ether lipid metabolism	1	1	1	1
3320	PPAR signaling pathway	1	1	1	1
630	Glyoxylate and dicarboxylate metabolism	1	1	1	1
5142	Chagas disease (American trypanosomiasis)	1	1	1	1
5146	Amoebiasis	1	1	1	1
4640	Hematopoietic cell lineage	1	1	1	1
430	Taurine and hypotaurine metabolism	1	1	1	1
71	Fatty acid degradation	1	1	1	1
500	Starch and sucrose metabolism	1	1	1	1
591	Linoleic acid metabolism	1	1	1	1
4142	Lysosome	1	1	1	1
590	Arachidonic acid metabolism	1	1	1	1
5012	Parkinson's disease	1	1	1	1
4146	Peroxisome	1	1	1	1
830	Retinol metabolism	1	1	1	1
5150	Staphylococcus aureus infection	1	1	1	1
280	Valine, leucine and isoleucine degradation	1	1	1	1
4725	Cholinergic synapse	1	1	1	1
4722	Neurotrophin signaling pathway	1	1	1	1
4530	Tight junction	1	1	1	1
4721	Synaptic vesicle cycle	1	1	1	1
############################################################################################################################################################################################
5206	MicroRNAs in cancer	6	1e-05	0.00288	0.00288
MCL1
ATM
BCL2
BAK1
BMF
BCL2L11
4115	p53 signaling pathway	4	0.000404	0.116	0.0564
CASP8
PMAIP1
ATM
CYCS
4210	Apoptosis	4	0.000589	0.169	0.0564
CASP8
ATM
BCL2
CYCS
5222	Small cell lung cancer	3	0.00137	0.392	0.098
FHIT
BCL2
CYCS
5166	HTLV-I infection	4	0.00464	1	0.222
ATM
XBP1
POLD3
TERT
5203	Viral carcinogenesis	4	0.00464	1	0.222
CASP8
ACTN1
BAK1
PMAIP1
4064	NF-kappa B signaling pathway	2	0.00715	1	0.271
ATM
BCL2
5161	Hepatitis B	3	0.00755	1	0.271
CASP8
BCL2
CYCS
5145	Toxoplasmosis	3	0.0119	1	0.378
CASP8
BCL2
CYCS
5014	Amyotrophic lateral sclerosis (ALS)	3	0.0145	1	0.408
BCL2
PRPH
CYCS
4666	Fc gamma R-mediated phagocytosis	2	0.0171	1	0.408
CFL1
PLA2G6
5133	Pertussis	2	0.0171	1	0.408
CFL1
C2
5416	Viral myocarditis	2	0.0233	1	0.479
CASP8
CYCS
3420	Nucleotide excision repair	2	0.0233	1	0.479
POLD3
RAD23B
4141	Protein processing in endoplasmic reticulum	4	0.0277	1	0.529
XBP1
BCL2
RAD23B
BAK1
4068	FoxO signaling pathway	2	0.0304	1	0.546
ATM
BCL2L11
5168	Herpes simplex infection	2	0.0382	1	0.548
CASP8
CYCS
5210	Colorectal cancer	2	0.0382	1	0.548
BCL2
CYCS
1040	Biosynthesis of unsaturated fatty acids	2	0.0382	1	0.548
FADS2
HSD17B12
592	alpha-Linolenic acid metabolism	2	0.0382	1	0.548
PLA2G6
FADS2
4151	PI3K-Akt signaling pathway	3	0.0409	1	0.56
MCL1
BCL2L11
BCL2
5322	Systemic lupus erythematosus	2	0.0467	1	0.609
ACTN1
C2
5152	Tuberculosis	3	0.0512	1	0.638
CASP8
BCL2
CYCS
5134	Legionellosis	2	0.0654	1	0.782
CASP8
CYCS
5200	Pathways in cancer	3	0.0686	1	0.787
CYCS
CASP8
BCL2
5205	Proteoglycans in cancer	2	0.0756	1	0.834
ERBB4
ANK2
640	Propanoate metabolism	3	0.0815	1	0.866
ECHDC1
SUCLA2
ALDH7A1
4066	HIF-1 signaling pathway	2	0.12	1	1
BCL2
TFRC
4510	Focal adhesion	2	0.157	1	1
ACTN1
BCL2
310	Lysine degradation	2	0.157	1	1
ALDH7A1
DLST
4810	Regulation of actin cytoskeleton	2	0.183	1	1
ACTN1
CFL1
4261	Adrenergic signaling in cardiomyocytes	2	0.183	1	1
BCL2
ACTC1
4144	Endocytosis	2	0.222	1	1
ERBB4
TFRC
20	Citrate cycle (TCA cycle)	2	0.263	1	1
SUCLA2
DLST
4145	Phagosome	2	0.263	1	1
ATP6V1A
TFRC
4932	Non-alcoholic fatty liver disease (NAFLD)	4	0.268	1	1
CASP8
XBP1
CYCS
BCL2L11
1212	Fatty acid metabolism	2	0.356	1	1
FADS2
HSD17B12
330	Arginine and proline metabolism	2	0.356	1	1
ALDH7A1
CPS1
230	Purine metabolism	2	0.382	1	1
POLD3
FHIT
1100	Metabolic pathways	17	0.438	1	1
COX11
ALDH1A2
HAO1
SUCLA2
MTHFD1L
ALDH7A1
POLD3
CPS1
CYCS
DLST
GALC
ADO
PYGL
PLA2G6
FDFT1
HSD17B12
ATP6V1A
1200	Carbon metabolism	3	0.477	1	1
CPS1
SUCLA2
DLST
1230	Biosynthesis of amino acids	2	0.481	1	1
ALDH7A1
CPS1
5010	Alzheimer's disease	2	0.858	1	1
CASP8
CYCS
5016	Huntington's disease	2	0.881	1	1
CASP8
CYCS
190	Oxidative phosphorylation	2	0.906	1	1
COX11
ATP6V1A
4620	Toll-like receptor signaling pathway	1	1	1	1
CASP8
53	Ascorbate and aldarate metabolism	1	1	1	1
ALDH7A1
4621	NOD-like receptor signaling pathway	1	1	1	1
CASP8
51	Fructose and mannose metabolism	1	1	1	1
C12orf5
4622	RIG-I-like receptor signaling pathway	1	1	1	1
CASP8
5202	Transcriptional misregulation in cancer	1	1	1	1
ATM
3440	Homologous recombination	1	1	1	1
POLD3
100	Steroid biosynthesis	1	1	1	1
FDFT1
5169	Epstein-Barr virus infection	1	1	1	1
BCL2
920	Sulfur metabolism	1	1	1	1
CYCS
5164	Influenza A	1	1	1	1
CYCS
300	Lysine biosynthesis	1	1	1	1
ALDH7A1
4012	ErbB signaling pathway	1	1	1	1
ERBB4
3030	DNA replication	1	1	1	1
POLD3
410	beta-Alanine metabolism	1	1	1	1
ALDH7A1
4014	Ras signaling pathway	1	1	1	1
PLA2G6
380	Tryptophan metabolism	1	1	1	1
ALDH7A1
250	Alanine, aspartate and glutamate metabolism	1	1	1	1
CPS1
4360	Axon guidance	1	1	1	1
CFL1
62	Fatty acid elongation	1	1	1	1
HSD17B12
910	Nitrogen metabolism	1	1	1	1
CPS1
4610	Complement and coagulation cascades	1	1	1	1
C2
5414	Dilated cardiomyopathy	1	1	1	1
ACTC1
5412	Arrhythmogenic right ventricular cardiomyopathy (ARVC)	1	1	1	1
ACTN1
4910	Insulin signaling pathway	1	1	1	1
PYGL
4020	Calcium signaling pathway	1	1	1	1
ERBB4
260	Glycine, serine and threonine metabolism	1	1	1	1
ALDH7A1
5410	Hypertrophic cardiomyopathy (HCM)	1	1	1	1
ACTC1
620	Pyruvate metabolism	1	1	1	1
ALDH7A1
5215	Prostate cancer	1	1	1	1
BCL2
5223	Non-small cell lung cancer	1	1	1	1
FHIT
5323	Rheumatoid arthritis	1	1	1	1
ATP6V1A
4750	Inflammatory mediator regulation of TRP channels	1	1	1	1
PLA2G6
670	One carbon pool by folate	1	1	1	1
MTHFD1L
5110	Vibrio cholerae infection	1	1	1	1
ATP6V1A
3430	Mismatch repair	1	1	1	1
POLD3
4966	Collecting duct acid secretion	1	1	1	1
ATP6V1A
4670	Leukocyte transendothelial migration	1	1	1	1
ACTN1
140	Steroid hormone biosynthesis	1	1	1	1
HSD17B12
4270	Vascular smooth muscle contraction	1	1	1	1
PLA2G6
600	Sphingolipid metabolism	1	1	1	1
GALC
240	Pyrimidine metabolism	1	1	1	1
POLD3
340	Histidine metabolism	1	1	1	1
ALDH7A1
5120	Epithelial cell signaling in Helicobacter pylori infection	1	1	1	1
ATP6V1A
10	Glycolysis / Gluconeogenesis	1	1	1	1
ALDH7A1
4110	Cell cycle	1	1	1	1
ATM
4668	TNF signaling pathway	1	1	1	1
CASP8
4520	Adherens junction	1	1	1	1
ACTN1
4260	Cardiac muscle contraction	1	1	1	1
ACTC1
561	Glycerolipid metabolism	1	1	1	1
ALDH7A1
564	Glycerophospholipid metabolism	1	1	1	1
PLA2G6
3410	Base excision repair	1	1	1	1
POLD3
565	Ether lipid metabolism	1	1	1	1
PLA2G6
3320	PPAR signaling pathway	1	1	1	1
FADS2
630	Glyoxylate and dicarboxylate metabolism	1	1	1	1
HAO1
5142	Chagas disease (American trypanosomiasis)	1	1	1	1
CASP8
5146	Amoebiasis	1	1	1	1
ACTN1
4640	Hematopoietic cell lineage	1	1	1	1
TFRC
430	Taurine and hypotaurine metabolism	1	1	1	1
ADO
71	Fatty acid degradation	1	1	1	1
ALDH7A1
500	Starch and sucrose metabolism	1	1	1	1
PYGL
591	Linoleic acid metabolism	1	1	1	1
PLA2G6
4142	Lysosome	1	1	1	1
GALC
590	Arachidonic acid metabolism	1	1	1	1
PLA2G6
5012	Parkinson's disease	1	1	1	1
CYCS
4146	Peroxisome	1	1	1	1
HAO1
830	Retinol metabolism	1	1	1	1
ALDH1A2
5150	Staphylococcus aureus infection	1	1	1	1
C2
280	Valine, leucine and isoleucine degradation	1	1	1	1
ALDH7A1
4725	Cholinergic synapse	1	1	1	1
BCL2
4722	Neurotrophin signaling pathway	1	1	1	1
BCL2
4530	Tight junction	1	1	1	1
ACTN1
4721	Synaptic vesicle cycle	1	1	1	1
ATP6V1A

## Sheet: Inflamm GO BioProcess
GO_id	Term	NumberOfGenes	p-value	p-value_fdr	p-value_bonferroni
GO:0035556	intracellular signal transduction	21	6.51e-08	0.000875	0.000875
GO:0006950	response to stress	32	4.68e-07	0.00315	0.00629
GO:0042060	wound healing	14	7.25e-07	0.00319	0.00975
GO:0006952	defense response	16	9.49e-07	0.00319	0.0128
GO:0009611	response to wounding	15	2.02e-06	0.00544	0.0272
GO:0050878	regulation of body fluid levels	13	4.58e-06	0.00809	0.0616
GO:1902531	regulation of intracellular signal transduction	18	5.62e-06	0.00809	0.0756
GO:0051239	regulation of multicellular organismal process	19	5.71e-06	0.00809	0.0768
GO:0007596	blood coagulation	12	6.59e-06	0.00809	0.0886
GO:0050817	coagulation	12	6.59e-06	0.00809	0.0886
GO:0031347	regulation of defense response	10	7.38e-06	0.00809	0.0992
GO:0051240	positive regulation of multicellular organismal process	13	7.66e-06	0.00809	0.103
GO:0007599	hemostasis	12	7.93e-06	0.00809	0.107
GO:0051246	regulation of protein metabolic process	23	8.42e-06	0.00809	0.113
GO:0080090	regulation of primary metabolic process	33	1.46e-05	0.0131	0.197
GO:0050727	regulation of inflammatory response	6	1.58e-05	0.0133	0.212
GO:0061136	regulation of proteasomal protein catabolic process	5	1.8e-05	0.0135	0.242
GO:1902533	positive regulation of intracellular signal transduction	13	1.89e-05	0.0135	0.255
GO:0033993	response to lipid	14	1.9e-05	0.0135	0.256
GO:0042221	response to chemical	33	2.72e-05	0.0183	0.365
GO:0006955	immune response	13	3.04e-05	0.0183	0.409
GO:0032268	regulation of cellular protein metabolic process	21	3.27e-05	0.0183	0.44
GO:0048015	phosphatidylinositol-mediated signaling	5	3.48e-05	0.0183	0.468
GO:0002682	regulation of immune system process	13	3.5e-05	0.0183	0.47
GO:0009605	response to external stimulus	19	3.54e-05	0.0183	0.476
GO:0050793	regulation of developmental process	17	3.86e-05	0.0188	0.519
GO:1903034	regulation of response to wounding	6	3.91e-05	0.0188	0.526
GO:0031323	regulation of cellular metabolic process	34	4.08e-05	0.0189	0.548
GO:0032434	regulation of proteasomal ubiquitin-dependent protein catabolic process	4	5.36e-05	0.023	0.721
GO:0043207	response to external biotic stimulus	11	5.47e-05	0.023	0.735
GO:0051707	response to other organism	11	5.47e-05	0.023	0.735
GO:0050776	regulation of immune response	10	5.78e-05	0.023	0.777
GO:0051128	regulation of cellular component organization	23	5.82e-05	0.023	0.783
GO:0009607	response to biotic stimulus	11	6.4e-05	0.0246	0.861
GO:0002764	immune response-regulating signaling pathway	8	6.79e-05	0.0254	0.913
GO:0042127	regulation of cell proliferation	14	7.6e-05	0.0276	1
GO:0001775	cell activation	10	8.18e-05	0.0289	1
GO:0000045	autophagic vacuole assembly	3	8.8e-05	0.0296	1
GO:0032649	regulation of interferon-gamma production	3	8.8e-05	0.0296	1
GO:0048545	response to steroid hormone	10	0.000114	0.0373	1
GO:0051094	positive regulation of developmental process	11	0.000116	0.0373	1
GO:0002768	immune response-regulating cell surface receptor signaling pathway	7	0.000126	0.0394	1
GO:0001819	positive regulation of cytokine production	5	0.000159	0.0486	1
GO:0032101	regulation of response to external stimulus	8	0.000163	0.0486	1
GO:0002376	immune system process	16	0.000188	0.0549	1
GO:0001817	regulation of cytokine production	6	0.000221	0.0631	1
GO:0045087	innate immune response	10	0.000243	0.0681	1
GO:0002253	activation of immune response	7	0.000258	0.0709	1
GO:0051716	cellular response to stimulus	32	0.000281	0.074	1
GO:0045861	negative regulation of proteolysis	7	0.000292	0.074	1
GO:2000026	regulation of multicellular organismal development	11	0.000296	0.074	1
GO:0032879	regulation of localization	20	0.000297	0.074	1
GO:0009966	regulation of signal transduction	19	0.000297	0.074	1
GO:0050896	response to stimulus	39	0.000331	0.0763	1
GO:0051130	positive regulation of cellular component organization	13	0.000336	0.0763	1
GO:0009967	positive regulation of signal transduction	14	0.000336	0.0763	1
GO:0032655	regulation of interleukin-12 production	3	0.00034	0.0763	1
GO:2000117	negative regulation of cysteine-type endopeptidase activity	5	0.000346	0.0763	1
GO:0043154	negative regulation of cysteine-type endopeptidase activity involved in apoptotic process	5	0.000346	0.0763	1
GO:0043902	positive regulation of multi-organism process	5	0.000346	0.0763	1
GO:0060255	regulation of macromolecule metabolic process	29	0.000366	0.0793	1
GO:0071310	cellular response to organic substance	18	0.000373	0.0795	1
GO:0010033	response to organic substance	24	0.000418	0.0879	1
GO:0008284	positive regulation of cell proliferation	9	0.000438	0.0907	1
GO:0043066	negative regulation of apoptotic process	13	0.000454	0.0926	1
GO:0038093	Fc receptor signaling pathway	5	0.000486	0.0964	1
GO:0070887	cellular response to chemical stimulus	22	0.000487	0.0964	1
GO:0080134	regulation of response to stress	12	0.000503	0.0981	1
GO:0051704	multi-organism process	23	0.000541	0.104	1
GO:0032501	multicellular organismal process	34	0.000554	0.105	1
GO:0006508	proteolysis	11	0.000601	0.112	1
GO:0033043	regulation of organelle organization	15	0.000624	0.115	1
GO:1903050	regulation of proteolysis involved in cellular protein catabolic process	5	0.000664	0.121	1
GO:0007169	transmembrane receptor protein tyrosine kinase signaling pathway	9	0.000766	0.137	1
GO:0045785	positive regulation of cell adhesion	6	0.00078	0.137	1
GO:0010638	positive regulation of organelle organization	10	0.000782	0.137	1
GO:0046777	protein autophosphorylation	3	0.000823	0.142	1
GO:0031326	regulation of cellular biosynthetic process	22	0.000842	0.142	1
GO:0050778	positive regulation of immune response	7	0.000848	0.142	1
GO:0051091	positive regulation of sequence-specific DNA binding transcription factor activity	5	0.000886	0.142	1
GO:0010951	negative regulation of endopeptidase activity	6	0.000886	0.142	1
GO:0010466	negative regulation of peptidase activity	6	0.000886	0.142	1
GO:0032355	response to estradiol	5	0.000886	0.142	1
GO:0042981	regulation of apoptotic process	16	0.000949	0.149	1
GO:0044707	single-multicellular organism process	33	0.00095	0.149	1
GO:0048598	embryonic morphogenesis	6	0.000966	0.149	1
GO:0038095	Fc-epsilon receptor signaling pathway	4	0.00099	0.149	1
GO:1901701	cellular response to oxygen-containing compound	12	0.00101	0.149	1
GO:0014070	response to organic cyclic compound	12	0.00101	0.149	1
GO:0071396	cellular response to lipid	7	0.00101	0.149	1
GO:0043067	regulation of programmed cell death	16	0.00102	0.149	1
GO:0006417	regulation of translation	8	0.00105	0.153	1
GO:0010556	regulation of macromolecule biosynthetic process	19	0.00107	0.154	1
GO:0050794	regulation of cellular process	42	0.00109	0.154	1
GO:0002757	immune response-activating signal transduction	6	0.00119	0.165	1
GO:0009889	regulation of biosynthetic process	22	0.00119	0.165	1
GO:0010628	positive regulation of gene expression	11	0.00138	0.186	1
GO:0051270	regulation of cellular component movement	7	0.0014	0.186	1
GO:0032103	positive regulation of response to external stimulus	4	0.00143	0.186	1
GO:0042743	hydrogen peroxide metabolic process	4	0.00143	0.186	1
GO:0051897	positive regulation of protein kinase B signaling	4	0.00143	0.186	1
GO:0002831	regulation of response to biotic stimulus	4	0.00143	0.186	1
GO:0030334	regulation of cell migration	6	0.00144	0.186	1
GO:1903362	regulation of cellular protein catabolic process	5	0.00149	0.189	1
GO:0019222	regulation of metabolic process	34	0.00149	0.189	1
GO:0010941	regulation of cell death	16	0.00155	0.189	1
GO:0043069	negative regulation of programmed cell death	12	0.00158	0.189	1
GO:0035113	embryonic appendage morphogenesis	3	0.00159	0.189	1
GO:0030326	embryonic limb morphogenesis	3	0.00159	0.189	1
GO:0043388	positive regulation of DNA binding	3	0.00159	0.189	1
GO:0019369	arachidonic acid metabolic process	3	0.00159	0.189	1
GO:0050852	T cell receptor signaling pathway	3	0.00159	0.189	1
GO:2000145	regulation of cell motility	6	0.00174	0.189	1
GO:0040012	regulation of locomotion	6	0.00174	0.189	1
GO:0010646	regulation of cell communication	20	0.00184	0.189	1
GO:0002429	immune response-activating cell surface receptor signaling pathway	5	0.00189	0.189	1
GO:0038179	neurotrophin signaling pathway	5	0.00189	0.189	1
GO:2000112	regulation of cellular macromolecule biosynthetic process	18	0.00196	0.189	1
GO:0042517	positive regulation of tyrosine phosphorylation of Stat3 protein	2	0.002	0.189	1
GO:0042516	regulation of tyrosine phosphorylation of Stat3 protein	2	0.002	0.189	1
GO:0042035	regulation of cytokine biosynthetic process	2	0.002	0.189	1
GO:0021983	pituitary gland development	2	0.002	0.189	1
GO:0042108	positive regulation of cytokine biosynthetic process	2	0.002	0.189	1
GO:2000679	positive regulation of transcription regulatory region DNA binding	2	0.002	0.189	1
GO:2000677	regulation of transcription regulatory region DNA binding	2	0.002	0.189	1
GO:0051712	positive regulation of killing of cells of other organism	2	0.002	0.189	1
GO:0038083	peptidyl-tyrosine autophosphorylation	2	0.002	0.189	1
GO:0051709	regulation of killing of cells of other organism	2	0.002	0.189	1
GO:0032663	regulation of interleukin-2 production	2	0.002	0.189	1
GO:0032743	positive regulation of interleukin-2 production	2	0.002	0.189	1
GO:0032729	positive regulation of interferon-gamma production	2	0.002	0.189	1
GO:0002861	regulation of inflammatory response to antigenic stimulus	2	0.002	0.189	1
GO:0012502	induction of programmed cell death	2	0.002	0.189	1
GO:0031664	regulation of lipopolysaccharide-mediated signaling pathway	2	0.002	0.189	1
GO:0019372	lipoxygenase pathway	2	0.002	0.189	1
GO:0060139	positive regulation of apoptotic process by virus	2	0.002	0.189	1
GO:0048583	regulation of response to stimulus	20	0.00206	0.191	1
GO:0010557	positive regulation of macromolecule biosynthetic process	10	0.00206	0.191	1
GO:0030168	platelet activation	6	0.00208	0.191	1
GO:0043900	regulation of multi-organism process	6	0.00208	0.191	1
GO:0065008	regulation of biological quality	26	0.0021	0.192	1
GO:1901700	response to oxygen-containing compound	16	0.00215	0.195	1
GO:0048584	positive regulation of response to stimulus	14	0.00216	0.195	1
GO:0007167	enzyme linked receptor protein signaling pathway	9	0.00225	0.202	1
GO:0002684	positive regulation of immune system process	8	0.00233	0.207	1
GO:0048011	neurotrophin TRK receptor signaling pathway	5	0.00236	0.209	1
GO:0009891	positive regulation of biosynthetic process	11	0.00239	0.21	1
GO:0032269	negative regulation of cellular protein metabolic process	10	0.00251	0.214	1
GO:0045595	regulation of cell differentiation	10	0.00251	0.214	1
GO:0007165	signal transduction	21	0.00251	0.214	1
GO:0009653	anatomical structure morphogenesis	15	0.00252	0.214	1
GO:0043009	chordate embryonic development	7	0.00253	0.214	1
GO:0010822	positive regulation of mitochondrion organization	7	0.00253	0.214	1
GO:0010468	regulation of gene expression	20	0.00262	0.217	1
GO:0051099	positive regulation of binding	3	0.0027	0.217	1
GO:0051101	regulation of DNA binding	3	0.0027	0.217	1
GO:0007088	regulation of mitotic nuclear division	3	0.0027	0.217	1
GO:0002700	regulation of production of molecular mediator of immune response	3	0.0027	0.217	1
GO:1904018	positive regulation of vasculature development	3	0.0027	0.217	1
GO:0002250	adaptive immune response	3	0.0027	0.217	1
GO:0032102	negative regulation of response to external stimulus	4	0.00271	0.217	1
GO:0019221	cytokine-mediated signaling pathway	4	0.00271	0.217	1
GO:0023051	regulation of signaling	19	0.00277	0.22	1
GO:1903506	regulation of nucleic acid-templated transcription	15	0.00287	0.225	1
GO:2001141	regulation of RNA biosynthetic process	15	0.00287	0.225	1
GO:0045597	positive regulation of cell differentiation	7	0.0029	0.225	1
GO:1901214	regulation of neuron death	6	0.00291	0.225	1
GO:0009615	response to virus	5	0.00291	0.225	1
GO:0040011	locomotion	10	0.00302	0.231	1
GO:0010821	regulation of mitochondrion organization	10	0.00302	0.231	1
GO:0010608	posttranscriptional regulation of gene expression	9	0.00308	0.234	1
GO:0009792	embryo development ending in birth or egg hatching	7	0.00331	0.25	1
GO:0051248	negative regulation of protein metabolic process	10	0.00341	0.256	1
GO:0043627	response to estrogen	5	0.00355	0.261	1
GO:0032944	regulation of mononuclear cell proliferation	4	0.00356	0.261	1
GO:0009791	post-embryonic development	4	0.00356	0.261	1
GO:0050670	regulation of lymphocyte proliferation	4	0.00356	0.261	1
GO:0051896	regulation of protein kinase B signaling	4	0.00356	0.261	1
GO:0044093	positive regulation of molecular function	13	0.00387	0.281	1
GO:0030155	regulation of cell adhesion	6	0.00396	0.283	1
GO:0023056	positive regulation of signaling	13	0.00411	0.283	1
GO:0009719	response to endogenous stimulus	15	0.00417	0.283	1
GO:0045766	positive regulation of angiogenesis	3	0.00417	0.283	1
GO:0035107	appendage morphogenesis	3	0.00417	0.283	1
GO:0035108	limb morphogenesis	3	0.00417	0.283	1
GO:1902041	regulation of extrinsic apoptotic signaling pathway via death domain receptors	3	0.00417	0.283	1
GO:0007033	vacuole organization	3	0.00417	0.283	1
GO:0002761	regulation of myeloid leukocyte differentiation	3	0.00417	0.283	1
GO:0042744	hydrogen peroxide catabolic process	3	0.00417	0.283	1
GO:0051783	regulation of nuclear division	3	0.00417	0.283	1
GO:0050851	antigen receptor-mediated signaling pathway	3	0.00417	0.283	1
GO:0050864	regulation of B cell activation	3	0.00417	0.283	1
GO:0031349	positive regulation of defense response	5	0.00428	0.283	1
GO:0045088	regulation of innate immune response	5	0.00428	0.283	1
GO:0031960	response to corticosteroid	5	0.00428	0.283	1
GO:0042176	regulation of protein catabolic process	5	0.00428	0.283	1
GO:0051384	response to glucocorticoid	5	0.00428	0.283	1
GO:1902105	regulation of leukocyte differentiation	4	0.00459	0.298	1
GO:0001676	long-chain fatty acid metabolic process	4	0.00459	0.298	1
GO:0070663	regulation of leukocyte proliferation	4	0.00459	0.298	1
GO:1903706	regulation of hemopoiesis	4	0.00459	0.298	1
GO:0016032	viral process	11	0.00462	0.299	1
GO:0044419	interspecies interaction between organisms	12	0.00475	0.304	1
GO:0044403	symbiosis, encompassing mutualism through parasitism	12	0.00475	0.304	1
GO:0048646	anatomical structure formation involved in morphogenesis	8	0.00508	0.323	1
GO:0010647	positive regulation of cell communication	13	0.0051	0.323	1
GO:0051090	regulation of sequence-specific DNA binding transcription factor activity	5	0.00511	0.323	1
GO:0044712	single-organism catabolic process	16	0.00525	0.325	1
GO:0051252	regulation of RNA metabolic process	15	0.00529	0.325	1
GO:0044764	multi-organism cellular process	11	0.00538	0.325	1
GO:0006954	inflammatory response	4	0.0058	0.325	1
GO:1903053	regulation of extracellular matrix organization	2	0.00582	0.325	1
GO:0010040	response to iron(II) ion	2	0.00582	0.325	1
GO:0052150	modulation by symbiont of host apoptotic process	2	0.00582	0.325	1
GO:1902903	regulation of fibril organization	2	0.00582	0.325	1
GO:0052040	modulation by symbiont of host programmed cell death	2	0.00582	0.325	1
GO:0014032	neural crest cell development	2	0.00582	0.325	1
GO:0014033	neural crest cell differentiation	2	0.00582	0.325	1
GO:0002718	regulation of cytokine production involved in immune response	2	0.00582	0.325	1
GO:0032735	positive regulation of interleukin-12 production	2	0.00582	0.325	1
GO:0052433	modulation by organism of apoptotic process in other organism involved in symbiotic interaction	2	0.00582	0.325	1
GO:0031294	lymphocyte costimulation	2	0.00582	0.325	1
GO:0031295	T cell costimulation	2	0.00582	0.325	1
GO:0044531	modulation of programmed cell death in other organism	2	0.00582	0.325	1
GO:0044532	modulation of apoptotic process in other organism	2	0.00582	0.325	1
GO:0050892	intestinal absorption	2	0.00582	0.325	1
GO:0060154	cellular process regulating host cell cycle in response to virus	2	0.00582	0.325	1
GO:0071496	cellular response to external stimulus	5	0.00605	0.325	1
GO:0010720	positive regulation of cell development	5	0.00605	0.325	1
GO:0045944	positive regulation of transcription from RNA polymerase II promoter	7	0.00606	0.325	1
GO:0007264	small GTPase mediated signal transduction	7	0.00606	0.325	1
GO:0048660	regulation of smooth muscle cell proliferation	3	0.00606	0.325	1
GO:0031348	negative regulation of defense response	3	0.00606	0.325	1
GO:0035150	regulation of tube size	3	0.00606	0.325	1
GO:0048736	appendage development	3	0.00606	0.325	1
GO:0042102	positive regulation of T cell proliferation	3	0.00606	0.325	1
GO:1902107	positive regulation of leukocyte differentiation	3	0.00606	0.325	1
GO:0003018	vascular process in circulatory system	3	0.00606	0.325	1
GO:0006690	icosanoid metabolic process	3	0.00606	0.325	1
GO:1901568	fatty acid derivative metabolic process	3	0.00606	0.325	1
GO:0050880	regulation of blood vessel size	3	0.00606	0.325	1
GO:0045637	regulation of myeloid cell differentiation	3	0.00606	0.325	1
GO:0060173	limb development	3	0.00606	0.325	1
GO:1903708	positive regulation of hemopoiesis	3	0.00606	0.325	1
GO:0051171	regulation of nitrogen compound metabolic process	18	0.00608	0.325	1
GO:0006355	regulation of transcription, DNA-templated	14	0.00665	0.353	1
GO:0045893	positive regulation of transcription, DNA-templated	8	0.00683	0.359	1
GO:1903508	positive regulation of nucleic acid-templated transcription	8	0.00683	0.359	1
GO:1902680	positive regulation of RNA biosynthetic process	8	0.00683	0.359	1
GO:0071407	cellular response to organic cyclic compound	6	0.00688	0.36	1
GO:0031328	positive regulation of cellular biosynthetic process	10	0.007	0.363	1
GO:0071495	cellular response to endogenous stimulus	10	0.007	0.363	1
GO:0060548	negative regulation of cell death	11	0.00719	0.368	1
GO:0043279	response to alkaloid	4	0.0072	0.368	1
GO:0097285	cell-type specific apoptotic process	4	0.0072	0.368	1
GO:0034614	cellular response to reactive oxygen species	4	0.0072	0.368	1
GO:0009790	embryo development	8	0.0075	0.382	1
GO:0016477	cell migration	6	0.00781	0.396	1
GO:0043523	regulation of neuron apoptotic process	5	0.00829	0.407	1
GO:0007154	cell communication	22	0.00837	0.407	1
GO:0051092	positive regulation of NF-kappaB transcription factor activity	3	0.00838	0.407	1
GO:0007173	epidermal growth factor receptor signaling pathway	3	0.00838	0.407	1
GO:0032946	positive regulation of mononuclear cell proliferation	3	0.00838	0.407	1
GO:0050671	positive regulation of lymphocyte proliferation	3	0.00838	0.407	1
GO:0070129	regulation of mitochondrial translation	3	0.00838	0.407	1
GO:0008543	fibroblast growth factor receptor signaling pathway	3	0.00838	0.407	1
GO:0038127	ERBB signaling pathway	3	0.00838	0.407	1
GO:0007266	Rho protein signal transduction	3	0.00838	0.407	1
GO:0070665	positive regulation of leukocyte proliferation	3	0.00838	0.407	1
GO:0002224	toll-like receptor signaling pathway	3	0.00838	0.407	1
GO:0048568	embryonic organ development	4	0.00881	0.424	1
GO:0000302	response to reactive oxygen species	6	0.00882	0.424	1
GO:0007265	Ras protein signal transduction	6	0.00882	0.424	1
GO:0044248	cellular catabolic process	20	0.00934	0.447	1
GO:0048468	cell development	12	0.00981	0.451	1
GO:0016192	vesicle-mediated transport	10	0.0101	0.451	1
GO:0035239	tube morphogenesis	4	0.0106	0.451	1
GO:0072358	cardiovascular system development	8	0.0107	0.451	1
GO:0072359	circulatory system development	8	0.0107	0.451	1
GO:0051254	positive regulation of RNA metabolic process	8	0.0107	0.451	1
GO:0001568	blood vessel development	5	0.0111	0.451	1
GO:0051346	negative regulation of hydrolase activity	6	0.0111	0.451	1
GO:0044700	single organism signaling	21	0.0111	0.451	1
GO:1900740	positive regulation of protein insertion into mitochondrial membrane involved in apoptotic signaling pathway	3	0.0111	0.451	1
GO:0001667	ameboidal-type cell migration	3	0.0111	0.451	1
GO:0010811	positive regulation of cell-substrate adhesion	3	0.0111	0.451	1
GO:0048589	developmental growth	3	0.0111	0.451	1
GO:0002221	pattern recognition receptor signaling pathway	3	0.0111	0.451	1
GO:1901216	positive regulation of neuron death	3	0.0111	0.451	1
GO:0042509	regulation of tyrosine phosphorylation of STAT protein	2	0.0113	0.451	1
GO:1903051	negative regulation of proteolysis involved in cellular protein catabolic process	2	0.0113	0.451	1
GO:0048661	positive regulation of smooth muscle cell proliferation	2	0.0113	0.451	1
GO:0042531	positive regulation of tyrosine phosphorylation of STAT protein	2	0.0113	0.451	1
GO:0031341	regulation of cell killing	2	0.0113	0.451	1
GO:0031343	positive regulation of cell killing	2	0.0113	0.451	1
GO:0019054	modulation by virus of host process	2	0.0113	0.451	1
GO:0036150	phosphatidylserine acyl-chain remodeling	2	0.0113	0.451	1
GO:1901799	negative regulation of proteasomal protein catabolic process	2	0.0113	0.451	1
GO:0050921	positive regulation of chemotaxis	2	0.0113	0.451	1
GO:0050920	regulation of chemotaxis	2	0.0113	0.451	1
GO:0045840	positive regulation of mitotic nuclear division	2	0.0113	0.451	1
GO:0045055	regulated secretory pathway	2	0.0113	0.451	1
GO:0035666	TRIF-dependent toll-like receptor signaling pathway	2	0.0113	0.451	1
GO:0022600	digestive system process	2	0.0113	0.451	1
GO:0032435	negative regulation of proteasomal ubiquitin-dependent protein catabolic process	2	0.0113	0.451	1
GO:0016236	macroautophagy	2	0.0113	0.451	1
GO:0070423	nucleotide-binding oligomerization domain containing signaling pathway	2	0.0113	0.451	1
GO:0014015	positive regulation of gliogenesis	2	0.0113	0.451	1
GO:0018158	protein oxidation	2	0.0113	0.451	1
GO:0002756	MyD88-independent toll-like receptor signaling pathway	2	0.0113	0.451	1
GO:0002763	positive regulation of myeloid leukocyte differentiation	2	0.0113	0.451	1
GO:0051883	killing of cells in other organism involved in symbiotic interaction	2	0.0113	0.451	1
GO:2001267	regulation of cysteine-type endopeptidase activity involved in apoptotic signaling pathway	2	0.0113	0.451	1
GO:0051818	disruption of cells of other organism involved in symbiotic interaction	2	0.0113	0.451	1
GO:1901984	negative regulation of protein acetylation	2	0.0113	0.451	1
GO:0002832	negative regulation of response to biotic stimulus	2	0.0113	0.451	1
GO:0051785	positive regulation of nuclear division	2	0.0113	0.451	1
GO:0031640	killing of cells of other organism	2	0.0113	0.451	1
GO:0034138	toll-like receptor 3 signaling pathway	2	0.0113	0.451	1
GO:0006775	fat-soluble vitamin metabolic process	2	0.0113	0.451	1
GO:0045670	regulation of osteoclast differentiation	2	0.0113	0.451	1
GO:0050871	positive regulation of B cell activation	2	0.0113	0.451	1
GO:0045639	positive regulation of myeloid cell differentiation	2	0.0113	0.451	1
GO:0098586	cellular response to virus	2	0.0113	0.451	1
GO:0001907	killing by symbiont of host cells	2	0.0113	0.451	1
GO:0044004	disruption by symbiont of host cell	2	0.0113	0.451	1
GO:0044068	modulation by symbiont of host cellular process	2	0.0113	0.451	1
GO:0010035	response to inorganic substance	9	0.0114	0.455	1
GO:0009056	catabolic process	21	0.012	0.475	1
GO:0031667	response to nutrient levels	7	0.0124	0.49	1
GO:0097305	response to alcohol	6	0.0124	0.49	1
GO:0010605	negative regulation of macromolecule metabolic process	13	0.0125	0.49	1
GO:0001944	vasculature development	5	0.0126	0.494	1
GO:0006066	alcohol metabolic process	8	0.0127	0.494	1
GO:0031396	regulation of protein ubiquitination	4	0.0127	0.494	1
GO:0045089	positive regulation of innate immune response	4	0.0127	0.494	1
GO:0010604	positive regulation of macromolecule metabolic process	14	0.0128	0.497	1
GO:0022603	regulation of anatomical structure morphogenesis	7	0.0136	0.525	1
GO:0019219	regulation of nucleobase-containing compound metabolic process	16	0.0137	0.526	1
GO:0043086	negative regulation of catalytic activity	9	0.0137	0.528	1
GO:0010564	regulation of cell cycle process	5	0.0144	0.546	1
GO:0033273	response to vitamin	3	0.0144	0.546	1
GO:0043200	response to amino acid	3	0.0144	0.546	1
GO:0006909	phagocytosis	3	0.0144	0.546	1
GO:0030162	regulation of proteolysis	8	0.0149	0.562	1
GO:0051726	regulation of cell cycle	7	0.0149	0.562	1
GO:0045321	leukocyte activation	4	0.015	0.564	1
GO:0001525	angiogenesis	4	0.015	0.564	1
GO:0030163	protein catabolic process	6	0.0153	0.574	1
GO:0022607	cellular component assembly	17	0.0154	0.575	1
GO:0030154	cell differentiation	18	0.0157	0.583	1
GO:0065007	biological regulation	42	0.0158	0.585	1
GO:0051049	regulation of transport	14	0.0165	0.588	1
GO:0009725	response to hormone	11	0.0165	0.588	1
GO:0008285	negative regulation of cell proliferation	6	0.017	0.588	1
GO:0060284	regulation of cell development	6	0.017	0.588	1
GO:0042542	response to hydrogen peroxide	4	0.0175	0.588	1
GO:0050678	regulation of epithelial cell proliferation	4	0.0175	0.588	1
GO:1903320	regulation of protein modification by small protein conjugation or removal	4	0.0175	0.588	1
GO:0030522	intracellular receptor signaling pathway	4	0.0175	0.588	1
GO:0009991	response to extracellular stimulus	7	0.0177	0.588	1
GO:0045727	positive regulation of translation	3	0.0181	0.588	1
GO:0046488	phosphatidylinositol metabolic process	3	0.0181	0.588	1
GO:1901342	regulation of vasculature development	3	0.0181	0.588	1
GO:0035148	tube formation	3	0.0181	0.588	1
GO:0016331	morphogenesis of embryonic epithelium	3	0.0181	0.588	1
GO:0021915	neural tube development	3	0.0181	0.588	1
GO:0008630	intrinsic apoptotic signaling pathway in response to DNA damage	3	0.0181	0.588	1
GO:0042129	regulation of T cell proliferation	3	0.0181	0.588	1
GO:0003002	regionalization	3	0.0181	0.588	1
GO:0040017	positive regulation of locomotion	3	0.0181	0.588	1
GO:0051302	regulation of cell division	3	0.0181	0.588	1
GO:0034112	positive regulation of homotypic cell-cell adhesion	3	0.0181	0.588	1
GO:0050870	positive regulation of T cell activation	3	0.0181	0.588	1
GO:0010810	regulation of cell-substrate adhesion	3	0.0181	0.588	1
GO:0009068	aspartate family amino acid catabolic process	3	0.0181	0.588	1
GO:1903039	positive regulation of leukocyte cell-cell adhesion	3	0.0181	0.588	1
GO:0023014	signal transduction by phosphorylation	3	0.0181	0.588	1
GO:0051271	negative regulation of cellular component movement	3	0.0181	0.588	1
GO:0019048	modulation by virus of host morphology or physiology	2	0.0183	0.588	1
GO:0036149	phosphatidylinositol acyl-chain remodeling	2	0.0183	0.588	1
GO:0036148	phosphatidylglycerol acyl-chain remodeling	2	0.0183	0.588	1
GO:1902042	negative regulation of extrinsic apoptotic signaling pathway via death domain receptors	2	0.0183	0.588	1
GO:0042053	regulation of dopamine metabolic process	2	0.0183	0.588	1
GO:0042069	regulation of catecholamine metabolic process	2	0.0183	0.588	1
GO:0034332	adherens junction organization	2	0.0183	0.588	1
GO:0007032	endosome organization	2	0.0183	0.588	1
GO:0032091	negative regulation of protein binding	2	0.0183	0.588	1
GO:0007586	digestion	2	0.0183	0.588	1
GO:0002753	cytoplasmic pattern recognition receptor signaling pathway	2	0.0183	0.588	1
GO:0050787	detoxification of mercury ion	2	0.0183	0.588	1
GO:0042733	embryonic digit morphogenesis	2	0.0183	0.588	1
GO:0042311	vasodilation	2	0.0183	0.588	1
GO:0002702	positive regulation of production of molecular mediator of immune response	2	0.0183	0.588	1
GO:0006658	phosphatidylserine metabolic process	2	0.0183	0.588	1
GO:0032755	positive regulation of interleukin-6 production	2	0.0183	0.588	1
GO:0021536	diencephalon development	2	0.0183	0.588	1
GO:1903363	negative regulation of cellular protein catabolic process	2	0.0183	0.588	1
GO:0002824	positive regulation of adaptive immune response based on somatic recombination of immune receptors built from immunoglobulin superfamily domains	2	0.0183	0.588	1
GO:0002822	regulation of adaptive immune response based on somatic recombination of immune receptors built from immunoglobulin superfamily domains	2	0.0183	0.588	1
GO:0034142	toll-like receptor 4 signaling pathway	2	0.0183	0.588	1
GO:0002637	regulation of immunoglobulin production	2	0.0183	0.588	1
GO:0043496	regulation of protein homodimerization activity	2	0.0183	0.588	1
GO:1902235	regulation of endoplasmic reticulum stress-induced intrinsic apoptotic signaling pathway	2	0.0183	0.588	1
GO:0048520	positive regulation of behavior	2	0.0183	0.588	1
GO:0002274	myeloid leukocyte activation	2	0.0183	0.588	1
GO:0001892	embryonic placenta development	2	0.0183	0.588	1
GO:0061687	detoxification of inorganic compound	2	0.0183	0.588	1
GO:0071214	cellular response to abiotic stimulus	4	0.0203	0.65	1
GO:1903749	positive regulation of establishment of protein localization to mitochondrion	4	0.0203	0.65	1
GO:0051249	regulation of lymphocyte activation	4	0.0203	0.65	1
GO:0006644	phospholipid metabolic process	6	0.0205	0.653	1
GO:0022604	regulation of cell morphogenesis	5	0.0205	0.653	1
GO:1901575	organic substance catabolic process	19	0.0214	0.679	1
GO:0006928	movement of cell or subcellular component	10	0.0219	0.692	1
GO:0009893	positive regulation of metabolic process	17	0.0223	0.692	1
GO:0045765	regulation of angiogenesis	3	0.0223	0.692	1
GO:2000147	positive regulation of cell motility	3	0.0223	0.692	1
GO:0030335	positive regulation of cell migration	3	0.0223	0.692	1
GO:0043123	positive regulation of I-kappaB kinase/NF-kappaB signaling	3	0.0223	0.692	1
GO:1901030	positive regulation of mitochondrial outer membrane permeabilization involved in apoptotic signaling pathway	3	0.0223	0.692	1
GO:0009612	response to mechanical stimulus	3	0.0223	0.692	1
GO:0051272	positive regulation of cellular component movement	3	0.0223	0.692	1
GO:0044085	cellular component biogenesis	18	0.0223	0.692	1
GO:0048870	cell motility	6	0.0225	0.695	1
GO:0051674	localization of cell	6	0.0225	0.695	1
GO:0051050	positive regulation of transport	9	0.0228	0.695	1
[truncated: 13,219 more rows]

## Sheet: Inflamm GO molfun
GO_id	Term	NumberOfGenes	p-value	p-value_fdr	p-value_bonferroni
[truncated: 2,223 more rows]

[truncated: 6 more sheets: Inflamm GO cellcompart, Metabolic GO BioProcess, Neuro GO BioProcess, Psych GO BioProcess, MetabolicGO  MF, Cardio GO MF]
