# Supplementary material for: Network analysis of mitonuclear GWAS reveals functional networks and tissue expression profiles of disease-associated genes
Source: Hum Genet. 2016 Oct 4;136(1):55–65. doi: 10.1007/s00439-016-1736-9 (PMC5214989; doi:10.1007/s00439-016-1736-9)
Supplement: Supplementary file 8 — Supplementary material 8 (XLSX 39 kb) [file 439_2016_1736_MOESM8_ESM.xlsx]

## Sheet: Median
MedianExpressLevel
	Adipose		Adrenal Gland		Animal Ovary		Appendix		Bladder		Bone Marrow		Cerebral Cortex		Colon		Duodenum		Endometrium		Esophagus		Fallopian Tube		Gall Bladder		Heart		Kidney		Liver		Lung		Lymph Node		Pancreas		Placenta		Prostate		Rectum		Salivary Gland		Skeletal Muscle		Skin
Inflammatory	3.04439		3.55328		3.04439		3.35755		3.20945		3.12692		3.04439		3.2835		3.12692		3.20945		2.75092		3.20945		3.04439		2.51809		3.20945		2.51809		3.04439		3.48613		1.70044		3.35755		3.49185		3.20945		2.51809		1.70044		2.64386
Cardiovascular	3.04439		3.20945		2.85798		3.61471		3.20945		1.70044		2.64386		3.04439		2.64386		2.85798		2.64386		3.20945		3.04439		2.85798		2.85798		1.70044		2.64386		3.49185		0.321928		3.04439		2.85798		2.85798		1.70044		2.08746		2.08746
Cancer	2.39232		2.39232		2.75092		2.95119		2.85798		1.43518		2.39232		2.64386		2.51809		3.12692		2.08746		2.95119		2.75092		2.23989		2.39232		1.62869		2.39232		2.51809		0.745927		2.51809		2.64386		2.85798		1.89395		0.745927		2.39232
Metabolic	3.35755		3.72792		3.04439		3.61471		3.20945		2.64386		2.85798		3.20945		3.61471		3.04439		2.85798		3.20945		3.20945		3.04439		3.83289		3.20945		2.64386		3.35755		1.16993		2.64386		3.35755		3.04439		2.39232		2.64386		3.20945
Neurodegenerative	2.64386		3.49185		3.04439		3.04439		2.85798		2.85798		3.72792		3.20945		3.20945		3.04439		2.64386		3.04439		2.64386		2.39232		2.39232		1.70044		2.64386		3.35755		1.16993		2.85798		2.85798		3.04439		2.39232		2.39232		3.20945
Psychological	2.75092		3.10777		2.75092		2.95119		2.75092		3.04439		2.51809		2.85798		3.03372		2.84413		2.36566		2.51809		2.85798		2.39232		2.75092		2.23989		2.39232		2.47272		1.16993		2.51809		3.04439		2.85798		1.70044		1.43518		2.51809
Infectious	3.26812		3.73304		3.06785		3.32955		3.12692		2.27921		2.95119		3.52117		3.35065		3.12692		2.85798		3.03372		3.04439		2.62515		2.95119		2.90769		2.95119		3.20097		1.43518		3.5701		3.12692		3.35065		2.51809		1.89395		2.75092
Mitochondrial	2.64386		2.85798		2.64386		2.64386		2.64386		2.08746		2.64386		2.85798		2.85798		2.64386		2.39232		2.85798		2.64386		2.39232		2.85798		2.08746		2.64386		2.64386		1.16993		2.64386		2.85798		2.85798		2.08746		1.70044		2.39232
Whole Genome Background	1.16993		1.70044		1.16993		1.70044		1.70044		0.321928		1.70044		1.16993		1.70044		1.70044		1.16993		1.70044		1.70044		0.321928		1.16993		0.201634		1.70044		1.70044		-0.0740006		1.70044		1.70044		1.70044		1.16993		-0.234465		1.16993

## Sheet: pVal vs Mitochondrial
	ADRENAL GLAND	TESTIS	APPENDIX	TONSIL	PROSTATE	DUODENUM	SMALL INTESTINE	KIDNEY	FALLOPIAN TUBE	BLADDER	ADIPOSE	LYMPH NODE	THYROID	PLACENTA	COLON	RECTUM	SPLEEN	STOMACH	GALL BLADDER	LIVER	SKIN	ENDOMETRIUM	ANIMAL OVARY	BONE MARROW	LUNG	CEREBRAL CORTEX	ESOPHAGUS	HEART	SMOOTH MUSCLE	SALIVARY GLAND	SKELETAL MUSCLE	PANCREAS
Metabolic	0.0585172	0.079169	0.0722938	0.123591	0.247507	0.0373483	0.0385064	0.0669349	0.254639	0.155012	0.0788403	0.0874016	0.131798	0.188086	0.253167	0.335201	0.0971715	0.0669915	0.094841	0.00951971	0.0747204	0.12698	0.177791	0.147409	0.169864	0.330889	0.367586	0.0717779	0.149002	0.261549	0.123258	0.127673
Inflammatory	0.0274776	0.140971	0.00508099	0.0227077	0.0218248	0.138525	0.067653	0.140499	0.0398973	0.0113618	0.0326048	0.00527915	0.044195	0.00477534	0.0676847	0.06976	0.0112156	0.0416971	0.0104384	0.212934	0.257755	0.0318844	0.100181	0.00130058	0.0197672	0.0368087	0.10142	0.377046	0.0537831	0.19901	0.254933	0.122212
Cardiovascular	0.424017	0.134187	0.254867	0.545505	0.981944	0.842095	0.499768	0.434002	0.169796	0.434885	0.155532	0.381837	0.688805	0.259069	0.666046	0.687005	0.3098	0.709569	0.219296	0.613825	0.931079	0.200997	0.149199	0.846339	0.482968	0.609781	0.927075	0.400275	0.290393	0.760721	0.676267	0.761372
Infectious	0.405725	0.496582	0.607764	0.812362	0.479023	0.828181	0.831799	0.96187	0.811049	0.622589	0.598862	0.722214	0.715581	0.286563	0.608942	0.769677	0.824187	0.632795	0.840015	0.420882	0.870897	0.558618	0.539722	0.518958	0.741642	0.935575	0.896947	0.864527	0.662566	0.643764	0.627922	0.91487
Neurodegenerative	0.427686	0.898594	0.511596	0.681558	0.575938	0.786418	0.896981	0.988287	0.898453	0.867121	0.906604	0.553994	0.673511	0.804297	0.719747	0.850221	0.670117	0.790201	0.833076	0.981046	0.47756	0.596482	0.808661	0.752878	0.925567	0.004306	0.915014	0.909539	0.66426	0.943795	0.846721	0.54764
Psychological	0.572477	0.453934	0.992229	0.980376	0.683346	0.6789	0.649519	0.621871	0.710679	0.918858	0.758515	0.748098	0.913356	0.741092	0.738774	0.868235	0.695469	0.987222	0.664942	0.958107	0.941163	0.858208	0.804774	0.878926	0.84165	0.952207	0.877815	0.746761	0.99473	0.300549	0.512035	0.279371
Cancer	0.516028	0.424918	0.472071	0.858797	0.570766	0.841299	0.874974	0.746778	0.698137	0.299788	0.981966	0.958931	0.768321	0.763595	0.837209	0.902371	0.84391	0.424424	0.254928	0.983405	0.774867	0.210799	0.994792	0.378612	0.84418	0.903117	0.818698	0.953233	0.430075	0.74774	0.209275	0.668445

## Sheet: p-Val vs Genome
	Adrenal Gland	Testis	Appendix	Tonsil	Prostate	Duodenum	Small Intestine	Kidney	Fallopian Tube	Bladder	Adipose	Lymph Node	Thyroid	Placenta	Colon	Rectum	Spleen	Stomach	Gall Bladder	Liver	Skin	Endometrium	Ovary (animal)	Bone Marrow	Lung	Cerebral Cortex	Esophagus	Heart	Smooth Muscle	Salivary Gland	Skeletal Muscle	Pancreas
Metabolic	0.00022393	0.00244669	0.00101744	0.00262033	0.00339913	5.68092e-05	0.000105508	8.08647e-05	0.00379849	0.00335098	0.000371636	0.0018505	0.00112928	0.00458147	0.00275705	0.0039098	0.00222476	0.000383564	0.00192247	4.56676e-06	0.00175761	0.00250503	0.0025958	0.00383786	0.00494739	0.01253	0.0101096	1.82029e-05	0.00192669	0.00346465	0.000127647	0.000797594
Inflammatory	1.47812e-10	4.29622e-06	1.11499e-09	3.3526e-09	6.05173e-10	3.15406e-09	2.39354e-09	1.63944e-10	8.37106e-09	1.14767e-09	7.3511e-10	1.8722e-09	9.79594e-09	8.80541e-10	2.42112e-09	3.7998e-09	1.76733e-08	5.63971e-09	8.8152e-09	1.53478e-09	1.95445e-06	5.96424e-08	2.20115e-07	1.79267e-10	2.63575e-08	5.26743e-08	8.61162e-08	4.20145e-09	3.0789e-08	5.44396e-08	2.07865e-10	1.44864e-08
Cardiovascular	0.00141393	0.00110688	0.00308846	0.0141233	0.0202163	0.0154121	0.00680011	0.000577992	0.000444766	0.00848002	0.000433253	0.00691778	0.00602536	0.00338748	0.0125842	0.0123217	0.00654246	0.0154948	0.0035159	0.00219119	0.0544419	0.00171967	0.000658125	0.0863727	0.0118857	0.0123071	0.0530541	0.000218025	0.00238639	0.0359774	0.0011621	0.025148
Infectious	0.0360105	0.122114	0.141306	0.192053	0.0616598	0.120342	0.148356	0.101176	0.186179	0.134681	0.0820168	0.172211	0.127698	0.0535761	0.0849281	0.139251	0.22936	0.105137	0.237906	0.027357	0.22269	0.125492	0.10247	0.109989	0.190487	0.24222	0.205173	0.0822317	0.14833	0.094846	0.0393547	0.141835
Neurodegenerative	0.00153942	0.038044	0.0103262	0.0118205	0.0742271	0.0222031	0.019211	0.00581295	0.0258852	0.0206462	0.0135382	0.0111695	0.0534361	0.0277728	0.00688197	0.00911661	0.0185261	0.0204585	0.0286408	0.0030627	0.00513325	0.0102109	0.0246263	0.0325712	0.0656419	2.3035e-06	0.0221228	0.00575761	0.00664458	0.00998173	0.00509044	0.056309
Psychological	0.0305037	0.00912557	0.033916	0.0176066	0.032172	0.001558	0.00271588	0.00624931	0.0311335	0.0195281	0.0223318	0.0632221	0.0238566	0.0784539	0.0187596	0.0114744	0.0778902	0.0100889	0.0155421	0.00114898	0.0255871	0.017664	0.00763494	0.0410096	0.0767292	0.0445823	0.0391792	0.00340526	0.0250153	0.100313	0.00266075	0.0787973
Cancer	0.00216821	0.0361954	0.000403143	0.00153775	0.000119142	0.00141247	0.00190948	0.000111681	0.000343853	8.52027e-05	0.000211799	0.00205943	0.00262088	0.00156399	0.00181258	0.00188252	0.006758	0.0157705	0.000118684	9.32818e-05	0.00611855	5.27903e-05	0.00131005	0.0410943	0.00846681	0.00243492	0.000930785	2.4988e-05	0.000188822	0.00143102	0.0015576	0.0011515
