# Supplementary material for: Network analysis of mitonuclear GWAS reveals functional networks and tissue expression profiles of disease-associated genes
Source: Hum Genet. 2016 Oct 4;136(1):55–65. doi: 10.1007/s00439-016-1736-9 (PMC5214989; doi:10.1007/s00439-016-1736-9)
Supplement: Supplementary file 9 — Supplementary material 9 (XLSX 136 kb) [file 439_2016_1736_MOESM9_ESM.xlsx]

## Sheet: Statistics for Cancer eQTL Data
	DCLK1/rs34065801-C	BCL2/rs4987855-G	BCL2/rs4987852	ERBB4/rs13393577-T	Pooled Medians
Number of values	38	40	38	30	4
Minimum	-3.9	-2.3	-3.3	-5.1	0.034
25% Percentile	-0.14	-0.1048	-0.22	-0.06025	0.03813
Median	0.0505	0.0765	0.034	0.175	0.0635
75% Percentile	0.2175	0.2275	0.335	0.465	0.1504
Maximum	1.2	5.6	0.95	8.7	0.175
Mean	-0.1479	0.1365	-0.06505	0.5338	0.084
Std. Deviation	0.8855	1.031	0.7201	2.271	0.06314
Std. Error of Mean	0.1437	0.163	0.1168	0.4146	0.03157
Lower 95% CI of mean	-0.439	-0.1932	-0.3017	-0.314	-0.01647
Upper 95% CI of mean	0.1431	0.4661	0.1716	1.382	0.1845
One sample t test
Theoretical mean	0	0	0	0	0
Actual mean	-0.1479	0.1365	-0.06505	0.5338	0.084
Discrepancy	0.1479	-0.1365	0.06505	-0.5338	-0.084
95% CI of discrepancy	-0.4390 to 0.1431	-0.1932 to 0.4661	-0.3017 to 0.1716	-0.3140 to 1.382	-0.01647 to 0.1845
t, df	t=1.030 df=37	t=0.8373 df=39	t=0.5569 df=37	t=1.288 df=29	t=2.661 df=3
P value (two tailed)	0.3098	0.4075	0.5809	0.208	0.0763
Significant (alpha=0.05)?	No	No	No	No	No
Sum	-5.621	5.458	-2.472	16.02	0.336
	CASP8/rs3769825	BAK1/rs210138-G	BAK1/rs210134-G	BAK1/rs210142-C	ATM/rs1801516	BCL2L11/rs13401811-G	BCL2L11/rs1439287-A	CDH13/rs8056064-G	FHIT/rs11919041-T	PMAIP1/rs4368253-C	MCL1/rs7412746-T	APCDD1 / rs11080466-C	Pooled Medians
Number of values	40	40	40	40	39	40	39	39	40	40	40	39	12
Minimum	-1	-1.1	-0.84	-1.2	-2.4	-7.9	-0.74	-2.1	-21	-2.1	-0.84	-2.1	-0.355
25% Percentile	-0.25	-0.3575	-0.5025	-0.55	-0.18	-0.155	-0.19	-0.19	-0.1015	-0.195	-0.2575	-0.13	-0.1386
Median	-0.0745	-0.16	-0.32	-0.355	-0.048	0.018	-0.035	-0.003	0.0325	-0.026	-0.047	-0.013	-0.0475
75% Percentile	0.1825	-0.0595	-0.16	-0.1975	0.057	0.1475	0.15	0.19	0.1625	0.06975	0.05075	0.2	-0.007638
Maximum	3.1	0.87	2	2	0.96	1.3	2.9	3.6	10	0.76	1	0.59	0.0325
Mean	0.07173	-0.2092	-0.2586	-0.2902	-0.1028	-0.1794	0.05193	0.03919	-0.1491	-0.113	-0.07038	-0.05926	-0.08865
Std. Deviation	0.7134	0.3339	0.4904	0.5292	0.4878	1.32	0.5622	0.7599	3.757	0.446	0.2935	0.4653	0.1264
Std. Error of Mean	0.1128	0.05279	0.07754	0.08367	0.07811	0.2087	0.09002	0.1217	0.594	0.07051	0.04641	0.0745	0.0365
Lower 95% CI of mean	-0.1564	-0.316	-0.4155	-0.4595	-0.2609	-0.6014	-0.1303	-0.2071	-1.351	-0.2556	-0.1642	-0.2101	-0.169
Upper 95% CI of mean	0.2999	-0.1024	-0.1018	-0.121	0.05533	0.2427	0.2342	0.2855	1.052	0.02962	0.02349	0.09156	-0.008323
One sample t test
Theoretical mean	0	0	0	0	0	0	0	0	0	0	0	0	0
Actual mean	0.07173	-0.2092	-0.2586	-0.2902	-0.1028	-0.1794	0.05193	0.03919	-0.1491	-0.113	-0.07038	-0.05926	-0.08865
Discrepancy	-0.07173	0.2092	0.2586	0.2902	0.1028	0.1794	-0.05193	-0.03919	0.1491	0.113	0.07038	0.05926	0.08865
95% CI of discrepancy	-0.1564 to 0.2999	-0.3160 to -0.1024	-0.4155 to -0.1018	-0.4595 to -0.1210	-0.2609 to 0.05533	-0.6014 to 0.2427	-0.1303 to 0.2342	-0.2071 to 0.2855	-1.351 to 1.052	-0.2556 to 0.02962	-0.1642 to 0.02349	-0.2101 to 0.09156	-0.1690 to -0.008323
t, df	t=0.6358 df=39	t=3.963 df=39	t=3.335 df=39	t=3.469 df=39	t=1.316 df=38	t=0.8595 df=39	t=0.5768 df=38	t=0.3221 df=38	t=0.2510 df=39	t=1.603 df=39	t=1.517 df=39	t=0.7954 df=38	t=2.429 df=11
P value (two tailed)	0.5286	0.0003	0.0019	0.0013	0.1961	0.3953	0.5675	0.7491	0.8031	0.1171	0.1374	0.4313	0.0335
Significant (alpha=0.05)?	No	Yes	Yes	Yes	No	No	No	No	No	No	No	No	Yes
Sum	2.869	-8.368	-10.35	-11.61	-4.009	-7.174	2.025	1.529	-5.964	-4.52	-2.815	-2.311	-1.064
	DLST / rs732765-G	TFRC / rs4927850-A	CPS1 / rs2371030-G	MTHFD1L / rs4869742-T	ALDH2 / rs4767364-A	ALDH7A1 / rs7089814-C	ALDH1A2 / rs3784262-A	ATP6V1A / rs7611694-A	SUCLA2 / rs7999699-A	RAD23B / rs817826-C	RAD23B / rs865686-T		Medians
Number of values	40	40	40	40	40	39	38	40	40	39	40		11
Minimum	-1	-1.3	-0.95	-1.1	-2	-1.3	-1.2	-0.8	-0.78	-0.9	-2.9		-0.175
25% Percentile	-0.305	-0.1575	-0.1975	-0.1375	-0.305	-0.079	-0.1725	-0.1075	-0.07675	-0.086	-0.0995		-0.047
Median	-0.091	0.017	-0.043	-0.047	-0.175	0.037	0.036	-0.044	0.00685	0.02	0.00705		0.00685
75% Percentile	-0.01425	0.1825	0.03825	0.07	0.06025	0.18	0.2925	0.05675	0.1325	0.16	0.077		0.02
Maximum	4.8	0.63	0.73	0.88	0.9	0.45	1	0.64	4.6	1.2	0.43		0.037
Mean	-0.01567	-0.05062	-0.04682	-0.02895	-0.186	0.01156	0.04447	-0.04401	0.11	0.02573	-0.08557		-0.0251
Std. Deviation	0.8643	0.3453	0.311	0.3203	0.4497	0.2888	0.4024	0.2264	0.7712	0.3373	0.4928		0.06436
Std. Error of Mean	0.1367	0.05459	0.04917	0.05065	0.0711	0.04625	0.06528	0.0358	0.1219	0.05402	0.07792		0.0194
Lower 95% CI of mean	-0.2921	-0.161	-0.1463	-0.1314	-0.3298	-0.08207	-0.0878	-0.1164	-0.1366	-0.08363	-0.2432		-0.06834
Upper 95% CI of mean	0.2607	0.0598	0.05262	0.07349	-0.04215	0.1052	0.1767	0.0284	0.3567	0.1351	0.07203		0.01814
One sample t test
Theoretical mean	0	0	0	0	0	0	0	0	0	0	0		0
Actual mean	-0.01567	-0.05062	-0.04682	-0.02895	-0.186	0.01156	0.04447	-0.04401	0.11	0.02573	-0.08557		-0.0251
Discrepancy	0.01567	0.05062	0.04682	0.02895	0.186	-0.01156	-0.04447	0.04401	-0.11	-0.02573	0.08557		0.0251
95% CI of discrepancy	-0.2921 to 0.2607	-0.1610 to 0.05980	-0.1463 to 0.05262	-0.1314 to 0.07349	-0.3298 to -0.04215	-0.08207 to 0.1052	-0.08780 to 0.1767	-0.1164 to 0.02840	-0.1366 to 0.3567	-0.08363 to 0.1351	-0.2432 to 0.07203		-0.06834 to 0.01814
t, df	t=0.1147 df=39	t=0.9273 df=39	t=0.9523 df=39	t=0.5716 df=39	t=2.615 df=39	t=0.2500 df=38	t=0.6813 df=37	t=1.229 df=39	t=0.9024 df=39	t=0.4763 df=38	t=1.098 df=39		t=1.293 df=10
P value (two tailed)	0.9093	0.3595	0.3468	0.5709	0.0126	0.804	0.5	0.2263	0.3724	0.6366	0.2788		0.2249
Significant (alpha=0.05)?	No	No	No	No	Yes	No	No	No	No	No	No		No
Sum	-0.627	-2.025	-1.873	-1.158	-7.439	0.4509	1.69	-1.76	4.402	1.003	-3.423		-0.2761

## Sheet: eQTL data oncogenes
Risk allele (C) is ALT
Gene Symbol	Gencode Id	SNP	P-Value	Effect Size	Tissue
DCLK1	ENSG00000133083.10	rs34065801	0.12	-0.14	Adipose Subcutaneous
DCLK1	ENSG00000133083.10	rs34065801	NaN	-3.9	Adipose Visceral
DCLK1	ENSG00000133083.10	rs34065801	0.41	0.2	Adrenal Gland
DCLK1	ENSG00000133083.10	rs34065801	0.7	0.039	Artery Aorta
DCLK1	ENSG00000133083.10	rs34065801	0.91	0.033	Artery Coronary
DCLK1	ENSG00000133083.10	rs34065801	0.048	0.2	Artery Tibial
DCLK1	ENSG00000133083.10	rs34065801	0.55	0.24	Brain Amygdala
DCLK1	ENSG00000133083.10	rs34065801	0.63	0.064	Brain Caudate Basal Ganglia
DCLK1	ENSG00000133083.10	rs34065801	0.98	0.0073	Brain Cerebellar Hemisphere
DCLK1	ENSG00000133083.10	rs34065801	0.75	-0.14	Brain Cerebellum
DCLK1	ENSG00000133083.10	rs34065801	0.52	-0.52	Brain Cortex
DCLK1	ENSG00000133083.10	rs34065801	0.74	0.082	Brain Frontal Cortex
DCLK1	ENSG00000133083.10	rs34065801	0.025	1.2	Brain Hippocampus
DCLK1	ENSG00000133083.10	rs34065801	0.67	0.1	Brain Hypothalamus
DCLK1	ENSG00000133083.10	rs34065801	0.39	0.34	Brain Nucleus Accumbens
DCLK1	ENSG00000133083.10	rs34065801	0.43	0.46	Brain Putamen
DCLK1	ENSG00000133083.10	rs34065801	0.068	-0.35	Brain Substantia Nigr
DCLK1	ENSG00000133083.10	rs34065801	0.49	-0.15	Breast
DCLK1	ENSG00000133083.10 not sufficiently expressed	rs34065801	NaN	NaN	Blood
DCLK1	ENSG00000133083.10	rs34065801	0.15	0.3	Colon Transverse
DCLK1	ENSG00000133083.10	rs34065801	0.66	0.062	Esophagus Muscularis
DCLK1	ENSG00000133083.10	rs34065801	0.75	0.27	Heart Atrial Appendage
DCLK1	ENSG00000133083.10	rs34065801	0.99	0.0013	Heart Left Ventricle
DCLK1	ENSG00000133083.10 not sufficiently expressed	rs34065801	NaN	NaN	Blood
DCLK1	ENSG00000133083.10	rs34065801	0.35	0.092	Lung
DCLK1	ENSG00000133083.10	rs34065801	0.65	0.039	Muscle Skeletal
DCLK1	ENSG00000133083.10	rs34065801	0.2	-0.19	Nerve Tibial
DCLK1	ENSG00000133083.10	rs34065801	0.88	0.08	Ovary
DCLK1	ENSG00000133083.10	rs34065801	0.88	-0.026	Pancreas
DCLK1	ENSG00000133083.10	rs34065801	NaN	-3.1	Pituitary
DCLK1	ENSG00000133083.10	rs34065801	0.59	0.21	Prostate
DCLK1	ENSG00000133083.10	rs34065801	0.63	0.26	Skin Not Sun Exposed
DCLK1	ENSG00000133083.10	rs34065801	0.46	-0.062	Skin Sun Exposed
DCLK1	ENSG00000133083.10	rs34065801	0.27	-1.4	Spleen
DCLK1	ENSG00000133083.10	rs34065801	0.028	0.26	Stomach
DCLK1	ENSG00000133083.10	rs34065801	0.64	0.11	Testis
DCLK1	ENSG00000133083.10	rs34065801	0.71	-0.038	Thyroid
DCLK1	ENSG00000133083.10	rs34065801	0.24	-0.44	Uterus
DCLK1	ENSG00000133083.10	rs34065801	0.51	0.26	Vagina
DCLK1	ENSG00000133083.10	rs34065801	0.47	-0.075	Blood
BCL2 / rs4987855-G	3'UTR VARIANT G is Risk, G is also reference allele (alternate allele is A)									,
Gene Symbol	Gencode Id	SNP	P-Value	Effect Size	Tissue		Effect size - proper direction			,
BCL2	ENSG00000171791.10	rs4987855	0.36	-0.12	Adipose Subcutaneous		0.12		Adipose_Subcutaneous	,	rs4987855,BCL2,Adipose_Subcutaneous
BCL2	ENSG00000171791.10	rs4987855	NaN	-0.4	Adipose Visceral		0.4		Adipose_Visceral_Omentum	,	rs4987855,BCL2,Adipose_Visceral_Omentum
BCL2	ENSG00000171791.10	rs4987855	0.25	-0.28	Adrenal Gland		0.28		Adrenal_Gland	,	rs4987855,BCL2,Adrenal_Gland
BCL2	ENSG00000171791.10	rs4987855	0.14	-0.24	Artery Aorta		0.24		Artery_Aorta	,	rs4987855,BCL2,Artery_Aorta
BCL2	ENSG00000171791.10	rs4987855	0.32	0.4	Artery Coronary		-0.4		Artery_Coronary	,	rs4987855,BCL2,Artery_Coronary
BCL2	ENSG00000171791.10	rs4987855	0.54	0.089	Artery Tibial		-0.089		Artery_Tibial	,	rs4987855,BCL2,Artery_Tibial
BCL2	ENSG00000171791.10	rs4987855	0.39	0.43	Brain Amygdala		-0.43		Brain_Amygdala	,	rs4987855,BCL2,Brain_Amygdala
BCL2	ENSG00000171791.10	rs4987855	0.92	0.03	Brain Caudate Basal Ganglia		-0.03		Brain_Caudate_basal_ganglia	,	rs4987855,BCL2,Brain_Caudate_basal_ganglia
BCL2	ENSG00000171791.10	rs4987855	0.9	-0.13	Brain Cerebellar Hemisphere		0.13		Brain_Cerebellar_Hemisphere	,	rs4987855,BCL2,Brain_Cerebellar_Hemisphere
BCL2	ENSG00000171791.10	rs4987855	0.45	0.34	Brain Cerebellum		-0.34		Brain_Cerebellum	,	rs4987855,BCL2,Brain_Cerebellum
BCL2	ENSG00000171791.10	rs4987855	0.069	-0.47	Brain Cortex		0.47		Brain_Cortex	,	rs4987855,BCL2,Brain_Cortex
BCL2	ENSG00000171791.10	rs4987855	0.81	0.12	Brain Frontal Cortex		-0.12		Brain_Frontal_Cortex_BA9	,	rs4987855,BCL2,Brain_Frontal_Cortex_BA9
BCL2	ENSG00000171791.10	rs4987855	0.84	-0.13	Brain Hippocampus		0.13		Brain_Hippocampus	,	rs4987855,BCL2,Brain_Hippocampus
BCL2	ENSG00000171791.10	rs4987855	0.49	-0.34	Brain Hypothalamus		0.34		Brain_Hypothalamus	,	rs4987855,BCL2,Brain_Hypothalamus
BCL2	ENSG00000171791.10	rs4987855	0.33	-0.58	Brain Nucleus Accumbens		0.58		Brain_Nucleus_accumbens_basal_ganglia	,	rs4987855,BCL2,Brain_Nucleus_accumbens_basal_ganglia
BCL2	ENSG00000171791.10	rs4987855	0.81	0.11	Brain Putamen		-0.11		Brain_Putamen_basal_ganglia	,	rs4987855,BCL2,Brain_Putamen_basal_ganglia
BCL2	ENSG00000171791.10	rs4987855	0.081	2.3	Brain Substantia Nigr		-2.3		Brain_Substantia_nigra	,	rs4987855,BCL2,Brain_Substantia_nigra
BCL2	ENSG00000171791.10	rs4987855	0.54	-0.15	Breast		0.15		Breast_Mammary_Tissue	,	rs4987855,BCL2,Breast_Mammary_Tissue
BCL2	ENSG00000171791.10	rs4987855	0.91	-0.02	Cell Line EBV Lymphocytes		0.02		Cells_EBV-transformed_lymphocytes	,	rs4987855,BCL2,Cells_EBV-transformed_lymphocytes
BCL2	ENSG00000171791.10	rs4987855	0.87	0.051	Colon Transverse		-0.051		Colon_Transverse	,	rs4987855,BCL2,Colon_Transverse
BCL2	ENSG00000171791.10	rs4987855	0.2	-0.26	Esophagus Muscularis		0.26		Esophagus_Muscularis	,	rs4987855,BCL2,Esophagus_Muscularis
BCL2	ENSG00000171791.10	rs4987855	0.47	-1.6	Heart Atrial Appendage		1.6		Heart_Atrial_Appendage	,	rs4987855,BCL2,Heart_Atrial_Appendage
BCL2	ENSG00000171791.10	rs4987855	0.61	-0.11	Heart Left Ventricle		0.11		Heart_Left_Ventricle	,	rs4987855,BCL2,Heart_Left_Ventricle
BCL2	ENSG00000171791.10	rs4987855	0.21	0.31	Liver		-0.31		Liver	,	rs4987855,BCL2,Liver
BCL2	ENSG00000171791.10	rs4987855	0.26	-0.14	Lung		0.14		Lung	,	rs4987855,BCL2,Lung
BCL2	ENSG00000171791.10	rs4987855	0.52	0.077	Muscle Skeletal		-0.077		Muscle_Skeletal	,	rs4987855,BCL2,Muscle_Skeletal
BCL2	ENSG00000171791.10	rs4987855	0.62	0.061	Nerve Tibial		-0.061		Nerve_Tibial	,	rs4987855,BCL2,Nerve_Tibial
BCL2	ENSG00000171791.10	rs4987855	0.1	0.84	Ovary		-0.84		Ovary	,	rs4987855,BCL2,Ovary
BCL2	ENSG00000171791.10	rs4987855	0.23	-0.25	Pancreas		0.25		Pancreas	,	rs4987855,BCL2,Pancreas
BCL2	ENSG00000171791.10	rs4987855	NaN	-5.6	Pituitary		5.6		Pituitary	,	rs4987855,BCL2,Pituitary
BCL2	ENSG00000171791.10	rs4987855	0.97	-0.0071	Prostate		0.0071		Prostate	,	rs4987855,BCL2,Prostate
BCL2	ENSG00000171791.10	rs4987855	0.52	0.4	Skin Not Sun Exposed		-0.4		Skin_Not_Sun_Exposed_Suprapubic	,	rs4987855,BCL2,Skin_Not_Sun_Exposed_Suprapubic
BCL2	ENSG00000171791.10	rs4987855	0.34	-0.16	Skin Sun Exposed		0.16		Skin_Sun_Exposed_Lower_leg	,	rs4987855,BCL2,Skin_Sun_Exposed_Lower_leg
BCL2	ENSG00000171791.10	rs4987855	0.81	-0.19	Spleen		0.19		Spleen	,	rs4987855,BCL2,Spleen
BCL2	ENSG00000171791.10	rs4987855	0.39	-0.15	Stomach		0.15		Stomach	,	rs4987855,BCL2,Stomach
BCL2	ENSG00000171791.10	rs4987855	0.78	-0.061	Testis		0.061		Testis	,	rs4987855,BCL2,Testis
BCL2	ENSG00000171791.10	rs4987855	0.99	0.002	Thyroid		-0.002		Thyroid	,	rs4987855,BCL2,Thyroid
BCL2	ENSG00000171791.10	rs4987855	0.86	-0.092	Uterus		0.092		Uterus	,	rs4987855,BCL2,Uterus
BCL2	ENSG00000171791.10	rs4987855	0.29	0.44	Vagina		-0.44		Vagina	,	rs4987855,BCL2,Vagina
BCL2	ENSG00000171791.10	rs4987855	0.7	0.022	Blood		-0.022		Whole_Blood	,	rs4987855,BCL2,Whole_Blood
										,
BCL2 / rs4987852-C	3'UTR VARIANT									,
Gene Symbol	Gencode Id	SNP	P-Value	Effect Size	Tissue					,
BCL2	ENSG00000171791.10	rs4987852	0.84	0.028	Adipose Subcutaneous				Adipose_Subcutaneous	,	rs4987852,BCL2,Adipose_Subcutaneous
BCL2	ENSG00000171791.10	rs4987852	NaN	-0.15	Adipose Visceral				Adipose_Visceral_Omentum	,	rs4987852,BCL2,Adipose_Visceral_Omentum
BCL2	ENSG00000171791.10	rs4987852	0.17	0.58	Adrenal Gland				Adrenal_Gland	,	rs4987852,BCL2,Adrenal_Gland
BCL2	ENSG00000171791.10	rs4987852	0.12	0.41	Artery Aorta				Artery_Aorta	,	rs4987852,BCL2,Artery_Aorta
BCL2	ENSG00000171791.10	rs4987852	0.68	-0.2	Artery Coronary				Artery_Coronary	,	rs4987852,BCL2,Artery_Coronary
BCL2	ENSG00000171791.10	rs4987852	0.8	0.042	Artery Tibial				Artery_Tibial	,	rs4987852,BCL2,Artery_Tibial
BCL2	ENSG00000171791.10	rs4987852	0.81	-0.47	Brain Amygdala				Brain_Amygdala	,	rs4987852,BCL2,Brain_Amygdala
BCL2	ENSG00000171791.10	rs4987852	0.18	0.71	Brain Caudate Basal Ganglia				Brain_Caudate_basal_ganglia	,	rs4987852,BCL2,Brain_Caudate_basal_ganglia
BCL2	ENSG00000171791.10	rs4987852	0.47	-1.1	Brain Cerebellar Hemisphere				Brain_Cerebellar_Hemisphere	,	rs4987852,BCL2,Brain_Cerebellar_Hemisphere
BCL2	ENSG00000171791.10	rs4987852	0.46	0.65	Brain Cerebellum				Brain_Cerebellum	,	rs4987852,BCL2,Brain_Cerebellum
BCL2	ENSG00000171791.10	rs4987852	0.44	-3.3	Brain Cortex				Brain_Cortex	,	rs4987852,BCL2,Brain_Cortex
BCL2	ENSG00000171791.10	rs4987852	0.79	0.38	Brain Frontal Cortex				Brain_Frontal_Cortex_BA9	,	rs4987852,BCL2,Brain_Frontal_Cortex_BA9
BCL2	ENSG00000171791.10	rs4987852	0.67	-0.96	Brain Hippocampus				Brain_Hippocampus	,	rs4987852,BCL2,Brain_Hippocampus
BCL2	ENSG00000171791.10	rs4987852	0.43	0.66	Brain Hypothalamus				Brain_Hypothalamus	,	rs4987852,BCL2,Brain_Hypothalamus
BCL2	ENSG00000171791.10	rs4987852	0.25	0.95	Brain Nucleus Accumbens				Brain_Nucleus_accumbens_basal_ganglia	,	rs4987852,BCL2,Brain_Nucleus_accumbens_basal_ganglia
BCL2	ENSG00000171791.10	rs4987852	0.57	-0.52	Brain Substantia Nigr				Brain_Substantia_nigra	,	rs4987852,BCL2,Brain_Substantia_nigra
BCL2	ENSG00000171791.10	rs4987852	0.58	0.12	Breast				Breast_Mammary_Tissue	,	rs4987852,BCL2,Breast_Mammary_Tissue
BCL2	ENSG00000171791.10	rs4987852	0.21	0.32	Cell Line EBV Lymphocytes				Cells_EBV-transformed_lymphocytes	,	rs4987852,BCL2,Cells_EBV-transformed_lymphocytes
BCL2	ENSG00000171791.10	rs4987852	0.55	-0.14	Colon Transverse				Colon_Transverse	,	rs4987852,BCL2,Colon_Transverse
BCL2	ENSG00000171791.10	rs4987852	0.49	0.11	Esophagus Muscularis				Esophagus_Muscularis	,	rs4987852,BCL2,Esophagus_Muscularis
BCL2	ENSG00000171791.10	rs4987852	0.57	-0.97	Heart Atrial Appendage				Heart_Atrial_Appendage	,	rs4987852,BCL2,Heart_Atrial_Appendage
BCL2	ENSG00000171791.10	rs4987852	0.074	0.39	Heart Left Ventricle				Heart_Left_Ventricle	,	rs4987852,BCL2,Heart_Left_Ventricle
BCL2	ENSG00000171791.10	rs4987852	0.1	-0.49	Liver				Liver	,	rs4987852,BCL2,Liver
BCL2	ENSG00000171791.10	rs4987852	0.9	-0.019	Lung				Lung	,	rs4987852,BCL2,Lung
BCL2	ENSG00000171791.10	rs4987852	0.18	0.18	Muscle Skeletal				Muscle_Skeletal	,	rs4987852,BCL2,Muscle_Skeletal
BCL2	ENSG00000171791.10	rs4987852	0.75	0.04	Nerve Tibial				Nerve_Tibial	,	rs4987852,BCL2,Nerve_Tibial
BCL2	ENSG00000171791.10	rs4987852	0.54	-0.25	Ovary				Ovary	,	rs4987852,BCL2,Ovary
BCL2	ENSG00000171791.10	rs4987852	0.16	0.23	Pancreas				Pancreas	,	rs4987852,BCL2,Pancreas
BCL2	ENSG00000171791.10	rs4987852	NaN	580	Pituitary				Pituitary	,	rs4987852,BCL2,Pituitary
BCL2	ENSG00000171791.10	rs4987852	0.58	-0.18	Prostate				Prostate	,	rs4987852,BCL2,Prostate
BCL2	ENSG00000171791.10	rs4987852	0.78	0.15	Skin Not Sun Exposed				Skin_Not_Sun_Exposed_Suprapubic	,	rs4987852,BCL2,Skin_Not_Sun_Exposed_Suprapubic
BCL2	ENSG00000171791.10	rs4987852	0.8	-0.044	Skin Sun Exposed				Skin_Sun_Exposed_Lower_leg	,	rs4987852,BCL2,Skin_Sun_Exposed_Lower_leg
BCL2	ENSG00000171791.10	rs4987852	0.32	0.79	Spleen				Spleen	,	rs4987852,BCL2,Spleen
BCL2	ENSG00000171791.10	rs4987852	0.34	-0.21	Stomach				Stomach	,	rs4987852,BCL2,Stomach
BCL2	ENSG00000171791.10	rs4987852	0.32	-0.61	Testis				Testis	,	rs4987852,BCL2,Testis
BCL2	ENSG00000171791.10	rs4987852	0.44	-0.097	Thyroid				Thyroid	,	rs4987852,BCL2,Thyroid
BCL2	ENSG00000171791.10	rs4987852	0.6	0.22	Uterus				Uterus	,	rs4987852,BCL2,Uterus
BCL2	ENSG00000171791.10	rs4987852	0.58	0.26	Vagina				Vagina	,	rs4987852,BCL2,Vagina
BCL2	ENSG00000171791.10	rs4987852	0.82	0.018	Blood				Whole_Blood	,	rs4987852,BCL2,Whole_Blood
										,
Risk allele (T) is ALT allele
Gene Symbol	Gencode Id	SNP	P-Value	Effect Size	Tissue
ERBB4	ENSG00000178568.9	rs13393577	0.49	-0.17	Adipose Subcutaneous
ERBB4	ENSG00000178568.9	rs13393577	NaN	8.7	Adipose Visceral
ERBB4	ENSG00000178568.9 not sufficiently expressed	rs13393577	NaN	NaN	Blood
ERBB4	ENSG00000178568.9	rs13393577	0.66	-0.092	Artery Aorta
ERBB4	ENSG00000178568.9	rs13393577	0.39	0.25	Artery Coronary
ERBB4	ENSG00000178568.9	rs13393577	0.2	0.17	Artery Tibial
ERBB4	ENSG00000178568.9	rs13393577	0.17	0.46	Brain Amygdala
ERBB4	ENSG00000178568.9	rs13393577	0.72	-0.091	Brain Caudate Basal Ganglia
ERBB4	ENSG00000178568.9	rs13393577	0.65	-0.25	Brain Cerebellar Hemisphere
ERBB4	ENSG00000178568.9	rs13393577	0.67	0.89	Brain Cerebellum
ERBB4	ENSG00000178568.9	rs13393577	0.14	-5.1	Brain Cortex
ERBB4	ENSG00000178568.9	rs13393577	1	0.00049	Brain Frontal Cortex
ERBB4	ENSG00000178568.9	rs13393577	0.17	1.4	Brain Hippocampus
ERBB4	ENSG00000178568.9	rs13393577	0.53	0.18	Brain Hypothalamus
ERBB4	ENSG00000178568.9	rs13393577	0.59	-0.22	Brain Nucleus Accumbens
ERBB4	ENSG00000178568.9	rs13393577	0.41	0.48	Brain Putamen
ERBB4	ENSG00000178568.9	rs13393577	0.76	0.18	Brain Substantia Nigr
ERBB4	ENSG00000178568.9	rs13393577	0.79	0.032	Breast
ERBB4	ENSG00000178568.9 not sufficiently expressed	rs13393577	NaN	NaN	Blood
ERBB4	ENSG00000178568.9 not sufficiently expressed	rs13393577	NaN	NaN	Blood
ERBB4	ENSG00000178568.9 not sufficiently expressed	rs13393577	NaN	NaN	Blood
ERBB4	ENSG00000178568.9	rs13393577	0.67	0.32	Heart Atrial Appendage
ERBB4	ENSG00000178568.9	rs13393577	0.039	0.36	Heart Left Ventricle
ERBB4	ENSG00000178568.9 not sufficiently expressed	rs13393577	NaN	NaN	Blood
ERBB4	ENSG00000178568.9	rs13393577	0.71	0.056	Lung
ERBB4	ENSG00000178568.9	rs13393577	0.3	0.19	Muscle Skeletal
ERBB4	ENSG00000178568.9	rs13393577	0.92	0.01	Nerve Tibial
ERBB4	ENSG00000178568.9 not sufficiently expressed	rs13393577	NaN	NaN	Blood
ERBB4	ENSG00000178568.9	rs13393577	0.25	0.51	Pancreas
ERBB4	ENSG00000178568.9	rs13393577	NaN	7.2	Pituitary
ERBB4	ENSG00000178568.9	rs13393577	0.13	0.6	Prostate
ERBB4	ENSG00000178568.9	rs13393577	0.61	-0.29	Skin Not Sun Exposed
ERBB4	ENSG00000178568.9	rs13393577	0.78	-0.05	Skin Sun Exposed
ERBB4	ENSG00000178568.9 not sufficiently expressed	rs13393577	NaN	NaN	Blood
ERBB4	ENSG00000178568.9	rs13393577	0.62	0.082	Stomach
ERBB4	ENSG00000178568.9	rs13393577	0.25	0.18	Testis
ERBB4	ENSG00000178568.9	rs13393577	0.87	0.028	Thyroid
ERBB4	ENSG00000178568.9 not sufficiently expressed	rs13393577	NaN	NaN	Blood
ERBB4	ENSG00000178568.9 not sufficiently expressed	rs13393577	NaN	NaN	Blood
ERBB4	ENSG00000178568.9 not sufficiently expressed	rs13393577	NaN	NaN	Blood

## Sheet: eQTL data tumor suppressors
										,
rs3769825	A/G - A is consensus, A is ALSO risk allele									,
Gene Symbol	Gencode Id	SNP	P-Value	Effect Size	Tissue		Effect Size of Risk Allele			,
CASP8	ENSG00000064012.17	rs3769825	0.008	0.26	Adipose Subcutaneous		-0.26		Adipose_Subcutaneous	,	rs3769825,CASP8,Adipose_Subcutaneous
CASP8	ENSG00000064012.17	rs3769825	NaN	-0.16	Adipose Visceral		0.16		Adipose_Visceral_Omentum	,	rs3769825,CASP8,Adipose_Visceral_Omentum
CASP8	ENSG00000064012.17	rs3769825	0.0014	0.6	Adrenal Gland		-0.6		Adrenal_Gland	,	rs3769825,CASP8,Adrenal_Gland
CASP8	ENSG00000064012.17	rs3769825	0.7	0.035	Artery Aorta		-0.035		Artery_Aorta	,	rs3769825,CASP8,Artery_Aorta
CASP8	ENSG00000064012.17	rs3769825	0.039	-0.34	Artery Coronary		0.34		Artery_Coronary	,	rs3769825,CASP8,Artery_Coronary
CASP8	ENSG00000064012.17	rs3769825	0.32	-0.067	Artery Tibial		0.067		Artery_Tibial	,	rs3769825,CASP8,Artery_Tibial
CASP8	ENSG00000064012.17	rs3769825	0.77	-0.19	Brain Amygdala		0.19		Brain_Amygdala	,	rs3769825,CASP8,Brain_Amygdala
CASP8	ENSG00000064012.17	rs3769825	0.79	-0.07	Brain Caudate Basal Ganglia		0.07		Brain_Caudate_basal_ganglia	,	rs3769825,CASP8,Brain_Caudate_basal_ganglia
CASP8	ENSG00000064012.17	rs3769825	0.35	-0.68	Brain Cerebellar Hemisphere		0.68		Brain_Cerebellar_Hemisphere	,	rs3769825,CASP8,Brain_Cerebellar_Hemisphere
CASP8	ENSG00000064012.17	rs3769825	0.071	-0.57	Brain Cerebellum		0.57		Brain_Cerebellum	,	rs3769825,CASP8,Brain_Cerebellum
CASP8	ENSG00000064012.17	rs3769825	0.28	-2.3	Brain Cortex		2.3		Brain_Cortex	,	rs3769825,CASP8,Brain_Cortex
CASP8	ENSG00000064012.17	rs3769825	0.14	-0.73	Brain Frontal Cortex		0.73		Brain_Frontal_Cortex_BA9	,	rs3769825,CASP8,Brain_Frontal_Cortex_BA9
CASP8	ENSG00000064012.17	rs3769825	0.47	0.25	Brain Hippocampus		-0.25		Brain_Hippocampus	,	rs3769825,CASP8,Brain_Hippocampus
CASP8	ENSG00000064012.17	rs3769825	0.52	0.18	Brain Hypothalamus		-0.18		Brain_Hypothalamus	,	rs3769825,CASP8,Brain_Hypothalamus
CASP8	ENSG00000064012.17	rs3769825	0.64	0.16	Brain Nucleus Accumbens		-0.16		Brain_Nucleus_accumbens_basal_ganglia	,	rs3769825,CASP8,Brain_Nucleus_accumbens_basal_ganglia
CASP8	ENSG00000064012.17	rs3769825	0.077	0.93	Brain Putamen		-0.93		Brain_Putamen_basal_ganglia	,	rs3769825,CASP8,Brain_Putamen_basal_ganglia
CASP8	ENSG00000064012.17	rs3769825	0.45	-0.5	Brain Substantia Nigr		0.5		Brain_Substantia_nigra	,	rs3769825,CASP8,Brain_Substantia_nigra
CASP8	ENSG00000064012.17	rs3769825	0.5	0.12	Breast		-0.12		Breast_Mammary_Tissue	,	rs3769825,CASP8,Breast_Mammary_Tissue
CASP8	ENSG00000064012.17	rs3769825	0.86	0.045	Cell Line EBV Lymphocytes		-0.045		Cells_EBV-transformed_lymphocytes	,	rs3769825,CASP8,Cells_EBV-transformed_lymphocytes
CASP8	ENSG00000064012.17	rs3769825	0.26	0.17	Colon Transverse		-0.17		Colon_Transverse	,	rs3769825,CASP8,Colon_Transverse
CASP8	ENSG00000064012.17	rs3769825	0.49	0.082	Esophagus Muscularis		-0.082		Esophagus_Muscularis	,	rs3769825,CASP8,Esophagus_Muscularis
CASP8	ENSG00000064012.17	rs3769825	0.54	0.31	Heart Atrial Appendage		-0.31		Heart_Atrial_Appendage	,	rs3769825,CASP8,Heart_Atrial_Appendage
CASP8	ENSG00000064012.17	rs3769825	0.88	0.015	Heart Left Ventricle		-0.015		Heart_Left_Ventricle	,	rs3769825,CASP8,Heart_Left_Ventricle
CASP8	ENSG00000064012.17	rs3769825	0.74	-0.16	Liver		0.16		Liver	,	rs3769825,CASP8,Liver
CASP8	ENSG00000064012.17	rs3769825	0.062	0.13	Lung		-0.13		Lung	,	rs3769825,CASP8,Lung
CASP8	ENSG00000064012.17	rs3769825	0.022	0.16	Muscle Skeletal		-0.16		Muscle_Skeletal	,	rs3769825,CASP8,Muscle_Skeletal
CASP8	ENSG00000064012.17	rs3769825	0.32	0.097	Nerve Tibial		-0.097		Nerve_Tibial	,	rs3769825,CASP8,Nerve_Tibial
CASP8	ENSG00000064012.17	rs3769825	0.0019	0.4	Ovary		-0.4		Ovary	,	rs3769825,CASP8,Ovary
CASP8	ENSG00000064012.17	rs3769825	0.021	0.29	Pancreas		-0.29		Pancreas	,	rs3769825,CASP8,Pancreas
CASP8	ENSG00000064012.17	rs3769825	NaN	-3.1	Pituitary		3.1		Pituitary	,	rs3769825,CASP8,Pituitary
CASP8	ENSG00000064012.17	rs3769825	0.65	0.087	Prostate		-0.087		Prostate	,	rs3769825,CASP8,Prostate
CASP8	ENSG00000064012.17	rs3769825	0.0051	1	Skin Not Sun Exposed		-1		Skin_Not_Sun_Exposed_Suprapubic	,	rs3769825,CASP8,Skin_Not_Sun_Exposed_Suprapubic
CASP8	ENSG00000064012.17	rs3769825	0.018	0.25	Skin Sun Exposed		-0.25		Skin_Sun_Exposed_Lower_leg	,	rs3769825,CASP8,Skin_Sun_Exposed_Lower_leg
CASP8	ENSG00000064012.17	rs3769825	0.36	0.35	Spleen		-0.35		Spleen	,	rs3769825,CASP8,Spleen
CASP8	ENSG00000064012.17	rs3769825	0.34	0.067	Stomach		-0.067		Stomach	,	rs3769825,CASP8,Stomach
CASP8	ENSG00000064012.17	rs3769825	0.057	0.43	Testis		-0.43		Testis	,	rs3769825,CASP8,Testis
CASP8	ENSG00000064012.17	rs3769825	0.023	-0.2	Thyroid		0.2		Thyroid	,	rs3769825,CASP8,Thyroid
CASP8	ENSG00000064012.17	rs3769825	0.21	-0.3	Uterus		0.3		Uterus	,	rs3769825,CASP8,Uterus
CASP8	ENSG00000064012.17	rs3769825	0.93	0.027	Vagina		-0.027		Vagina	,	rs3769825,CASP8,Vagina
CASP8	ENSG00000064012.17	rs3769825	0.11	0.053	Blood		-0.053		Whole_Blood	,	rs3769825,CASP8,Whole_Blood
										,
rs210138	A/G - A is concensus, G is risk allele									,
Gene Symbol	Gencode Id	SNP	P-Value	Effect Size	Tissue					,
BAK1	ENSG00000030110.8	rs210138	0.0039	-0.36	Adipose Subcutaneous				Adipose_Subcutaneous	,	rs210138,BAK1,Adipose_Subcutaneous
BAK1	ENSG00000030110.8	rs210138	NaN	-0.77	Adipose Visceral				Adipose_Visceral_Omentum	,	rs210138,BAK1,Adipose_Visceral_Omentum
BAK1	ENSG00000030110.8	rs210138	0.58	-0.16	Adrenal Gland				Adrenal_Gland	,	rs210138,BAK1,Adrenal_Gland
BAK1	ENSG00000030110.8	rs210138	0.024	-0.25	Artery Aorta				Artery_Aorta	,	rs210138,BAK1,Artery_Aorta
BAK1	ENSG00000030110.8	rs210138	0.28	0.17	Artery Coronary				Artery_Coronary	,	rs210138,BAK1,Artery_Coronary
BAK1	ENSG00000030110.8	rs210138	0.003	-0.29	Artery Tibial				Artery_Tibial	,	rs210138,BAK1,Artery_Tibial
BAK1	ENSG00000030110.8	rs210138	0.71	-0.4	Brain Amygdala				Brain_Amygdala	,	rs210138,BAK1,Brain_Amygdala
BAK1	ENSG00000030110.8	rs210138	0.069	-0.67	Brain Caudate Basal Ganglia				Brain_Caudate_basal_ganglia	,	rs210138,BAK1,Brain_Caudate_basal_ganglia
BAK1	ENSG00000030110.8	rs210138	0.5	-0.11	Brain Cerebellar Hemisphere				Brain_Cerebellar_Hemisphere	,	rs210138,BAK1,Brain_Cerebellar_Hemisphere
BAK1	ENSG00000030110.8	rs210138	0.6	0.2	Brain Cerebellum				Brain_Cerebellum	,	rs210138,BAK1,Brain_Cerebellum
BAK1	ENSG00000030110.8	rs210138	0.86	-0.092	Brain Cortex				Brain_Cortex	,	rs210138,BAK1,Brain_Cortex
BAK1	ENSG00000030110.8	rs210138	0.91	0.079	Brain Frontal Cortex				Brain_Frontal_Cortex_BA9	,	rs210138,BAK1,Brain_Frontal_Cortex_BA9
BAK1	ENSG00000030110.8	rs210138	0.8	0.14	Brain Hippocampus				Brain_Hippocampus	,	rs210138,BAK1,Brain_Hippocampus
BAK1	ENSG00000030110.8	rs210138	0.9	0.047	Brain Hypothalamus				Brain_Hypothalamus	,	rs210138,BAK1,Brain_Hypothalamus
BAK1	ENSG00000030110.8	rs210138	0.36	-0.58	Brain Nucleus Accumbens				Brain_Nucleus_accumbens_basal_ganglia	,	rs210138,BAK1,Brain_Nucleus_accumbens_basal_ganglia
BAK1	ENSG00000030110.8	rs210138	0.55	-0.75	Brain Putamen				Brain_Putamen_basal_ganglia	,	rs210138,BAK1,Brain_Putamen_basal_ganglia
BAK1	ENSG00000030110.8	rs210138	0.98	-0.02	Brain Substantia Nigr				Brain_Substantia_nigra	,	rs210138,BAK1,Brain_Substantia_nigra
BAK1	ENSG00000030110.8	rs210138	0.52	-0.13	Breast				Breast_Mammary_Tissue	,	rs210138,BAK1,Breast_Mammary_Tissue
BAK1	ENSG00000030110.8	rs210138	0.11	-0.31	Cell Line EBV Lymphocytes				Cells_EBV-transformed_lymphocytes	,	rs210138,BAK1,Cells_EBV-transformed_lymphocytes
BAK1	ENSG00000030110.8	rs210138	0.18	-0.15	Colon Transverse				Colon_Transverse	,	rs210138,BAK1,Colon_Transverse
BAK1	ENSG00000030110.8	rs210138	0.23	-0.12	Esophagus Muscularis				Esophagus_Muscularis	,	rs210138,BAK1,Esophagus_Muscularis
BAK1	ENSG00000030110.8	rs210138	0.025	-0.84	Heart Atrial Appendage				Heart_Atrial_Appendage	,	rs210138,BAK1,Heart_Atrial_Appendage
BAK1	ENSG00000030110.8	rs210138	0.17	-0.15	Heart Left Ventricle				Heart_Left_Ventricle	,	rs210138,BAK1,Heart_Left_Ventricle
BAK1	ENSG00000030110.8	rs210138	0.56	0.092	Liver				Liver	,	rs210138,BAK1,Liver
BAK1	ENSG00000030110.8	rs210138	1.9e-05	-0.37	Lung				Lung	,	rs210138,BAK1,Lung
BAK1	ENSG00000030110.8	rs210138	0.00018	-0.36	Muscle Skeletal				Muscle_Skeletal	,	rs210138,BAK1,Muscle_Skeletal
BAK1	ENSG00000030110.8	rs210138	0.071	-0.17	Nerve Tibial				Nerve_Tibial	,	rs210138,BAK1,Nerve_Tibial
BAK1	ENSG00000030110.8	rs210138	0.7	-0.23	Ovary				Ovary	,	rs210138,BAK1,Ovary
BAK1	ENSG00000030110.8	rs210138	0.16	-0.16	Pancreas				Pancreas	,	rs210138,BAK1,Pancreas
BAK1	ENSG00000030110.8	rs210138	NaN	0.016	Pituitary				Pituitary	,	rs210138,BAK1,Pituitary
BAK1	ENSG00000030110.8	rs210138	0.66	-0.12	Prostate				Prostate	,	rs210138,BAK1,Prostate
BAK1	ENSG00000030110.8	rs210138	0.015	-1.1	Skin Not Sun Exposed				Skin_Not_Sun_Exposed_Suprapubic	,	rs210138,BAK1,Skin_Not_Sun_Exposed_Suprapubic
BAK1	ENSG00000030110.8	rs210138	0.011	-0.35	Skin Sun Exposed				Skin_Sun_Exposed_Lower_leg	,	rs210138,BAK1,Skin_Sun_Exposed_Lower_leg
BAK1	ENSG00000030110.8	rs210138	0.081	0.87	Spleen				Spleen	,	rs210138,BAK1,Spleen
BAK1	ENSG00000030110.8	rs210138	0.39	-0.084	Stomach				Stomach	,	rs210138,BAK1,Stomach
BAK1	ENSG00000030110.8	rs210138	0.74	-0.056	Testis				Testis	,	rs210138,BAK1,Testis
BAK1	ENSG00000030110.8	rs210138	0.018	-0.26	Thyroid				Thyroid	,	rs210138,BAK1,Thyroid
BAK1	ENSG00000030110.8	rs210138	0.39	-0.2	Uterus				Uterus	,	rs210138,BAK1,Uterus
BAK1	ENSG00000030110.8	rs210138	0.89	-0.07	Vagina				Vagina	,	rs210138,BAK1,Vagina
BAK1	ENSG00000030110.8	rs210138	4.4e-06	-0.3	Blood				Whole_Blood	,	rs210138,BAK1,Whole_Blood
										,
rs210134-G										,
Gene Symbol	Gencode Id	SNP	P-Value	Effect Size	Tissue					,
BAK1	ENSG00000030110.8	rs210134	3.4e-07	-0.46	Adipose Subcutaneous				Adipose_Subcutaneous	,	rs210134,BAK1,Adipose_Subcutaneous
BAK1	ENSG00000030110.8	rs210134	NaN	0.79	Adipose Visceral				Adipose_Visceral_Omentum	,	rs210134,BAK1,Adipose_Visceral_Omentum
BAK1	ENSG00000030110.8	rs210134	0.055	-0.53	Adrenal Gland				Adrenal_Gland	,	rs210134,BAK1,Adrenal_Gland					rs210138
BAK1	ENSG00000030110.8	rs210134	0.00022	-0.36	Artery Aorta				Artery_Aorta	,	rs210134,BAK1,Artery_Aorta
BAK1	ENSG00000030110.8	rs210134	0.95	-0.01	Artery Coronary				Artery_Coronary	,	rs210134,BAK1,Artery_Coronary
BAK1	ENSG00000030110.8	rs210134	0.00021	-0.31	Artery Tibial				Artery_Tibial	,	rs210134,BAK1,Artery_Tibial
BAK1	ENSG00000030110.8	rs210134	0.079	-0.76	Brain Amygdala				Brain_Amygdala	,	rs210134,BAK1,Brain_Amygdala
BAK1	ENSG00000030110.8	rs210134	0.085	-0.38	Brain Caudate Basal Ganglia				Brain_Caudate_basal_ganglia	,	rs210134,BAK1,Brain_Caudate_basal_ganglia
BAK1	ENSG00000030110.8	rs210134	0.25	-0.15	Brain Cerebellar Hemisphere				Brain_Cerebellar_Hemisphere	,	rs210134,BAK1,Brain_Cerebellar_Hemisphere
BAK1	ENSG00000030110.8	rs210134	0.085	-0.71	Brain Cerebellum				Brain_Cerebellum	,	rs210134,BAK1,Brain_Cerebellum
BAK1	ENSG00000030110.8	rs210134	0.15	-0.29	Brain Cortex				Brain_Cortex	,	rs210134,BAK1,Brain_Cortex
BAK1	ENSG00000030110.8	rs210134	0.84	-0.1	Brain Frontal Cortex				Brain_Frontal_Cortex_BA9	,	rs210134,BAK1,Brain_Frontal_Cortex_BA9
BAK1	ENSG00000030110.8	rs210134	0.93	-0.054	Brain Hippocampus				Brain_Hippocampus	,	rs210134,BAK1,Brain_Hippocampus
BAK1	ENSG00000030110.8	rs210134	0.14	0.59	Brain Hypothalamus				Brain_Hypothalamus	,	rs210134,BAK1,Brain_Hypothalamus
BAK1	ENSG00000030110.8	rs210134	0.86	-0.052	Brain Nucleus Accumbens				Brain_Nucleus_accumbens_basal_ganglia	,	rs210134,BAK1,Brain_Nucleus_accumbens_basal_ganglia
BAK1	ENSG00000030110.8	rs210134	0.11	2	Brain Putamen				Brain_Putamen_basal_ganglia	,	rs210134,BAK1,Brain_Putamen_basal_ganglia
BAK1	ENSG00000030110.8	rs210134	0.55	-0.21	Brain Substantia Nigr				Brain_Substantia_nigra	,	rs210134,BAK1,Brain_Substantia_nigra
BAK1	ENSG00000030110.8	rs210134	0.03	-0.35	Breast				Breast_Mammary_Tissue	,	rs210134,BAK1,Breast_Mammary_Tissue
BAK1	ENSG00000030110.8	rs210134	3.9e-07	-0.61	Cell Line EBV Lymphocytes				Cells_EBV-transformed_lymphocytes	,	rs210134,BAK1,Cells_EBV-transformed_lymphocytes
BAK1	ENSG00000030110.8	rs210134	0.034	-0.23	Colon Transverse				Colon_Transverse	,	rs210134,BAK1,Colon_Transverse
BAK1	ENSG00000030110.8	rs210134	2.4e-05	-0.36	Esophagus Muscularis				Esophagus_Muscularis	,	rs210134,BAK1,Esophagus_Muscularis
BAK1	ENSG00000030110.8	rs210134	0.43	-0.32	Heart Atrial Appendage				Heart_Atrial_Appendage	,	rs210134,BAK1,Heart_Atrial_Appendage
BAK1	ENSG00000030110.8	rs210134	0.00097	-0.3	Heart Left Ventricle				Heart_Left_Ventricle	,	rs210134,BAK1,Heart_Left_Ventricle
BAK1	ENSG00000030110.8	rs210134	0.35	-0.19	Liver				Liver	,	rs210134,BAK1,Liver
BAK1	ENSG00000030110.8	rs210134	2.9e-12	-0.54	Lung				Lung	,	rs210134,BAK1,Lung
BAK1	ENSG00000030110.8	rs210134	6.3e-18	-0.65	Muscle Skeletal				Muscle_Skeletal	,	rs210134,BAK1,Muscle_Skeletal
BAK1	ENSG00000030110.8	rs210134	0.0002	-0.31	Nerve Tibial				Nerve_Tibial	,	rs210134,BAK1,Nerve_Tibial
BAK1	ENSG00000030110.8	rs210134	0.064	-0.72	Ovary				Ovary	,	rs210134,BAK1,Ovary
BAK1	ENSG00000030110.8	rs210134	0.0049	-0.32	Pancreas				Pancreas	,	rs210134,BAK1,Pancreas
BAK1	ENSG00000030110.8	rs210134	NaN	0.017	Pituitary				Pituitary	,	rs210134,BAK1,Pituitary
BAK1	ENSG00000030110.8	rs210134	0.031	-0.48	Prostate				Prostate	,	rs210134,BAK1,Prostate
BAK1	ENSG00000030110.8	rs210134	0.013	-0.84	Skin Not Sun Exposed				Skin_Not_Sun_Exposed_Suprapubic	,	rs210134,BAK1,Skin_Not_Sun_Exposed_Suprapubic
BAK1	ENSG00000030110.8	rs210134	5.1e-17	-0.84	Skin Sun Exposed				Skin_Sun_Exposed_Lower_leg	,	rs210134,BAK1,Skin_Sun_Exposed_Lower_leg
BAK1	ENSG00000030110.8	rs210134	0.49	-0.36	Spleen				Spleen	,	rs210134,BAK1,Spleen
BAK1	ENSG00000030110.8	rs210134	0.00036	-0.25	Stomach				Stomach	,	rs210134,BAK1,Stomach
BAK1	ENSG00000030110.8	rs210134	0.68	0.064	Testis				Testis	,	rs210134,BAK1,Testis
BAK1	ENSG00000030110.8	rs210134	0.00067	-0.31	Thyroid				Thyroid	,	rs210134,BAK1,Thyroid
BAK1	ENSG00000030110.8	rs210134	0.016	-0.51	Uterus				Uterus	,	rs210134,BAK1,Uterus
BAK1	ENSG00000030110.8	rs210134	0.61	-0.46	Vagina				Vagina	,	rs210134,BAK1,Vagina
BAK1	ENSG00000030110.8	rs210134	6.9e-21	-0.48	Blood				Whole_Blood	,	rs210134,BAK1,Whole_Blood
										,
rs210142-C	C is risk allele, C is minor allele									,
Gene Symbol	Gencode Id	SNP	P-Value	Effect Size	Tissue					,
BAK1	ENSG00000030110.8	rs210142	4.3e-07	-0.46	Adipose Subcutaneous				Adipose_Subcutaneous	,	rs210142,BAK1,Adipose_Subcutaneous
BAK1	ENSG00000030110.8	rs210142	NaN	0.96	Adipose Visceral				Adipose_Visceral_Omentum	,	rs210142,BAK1,Adipose_Visceral_Omentum
BAK1	ENSG00000030110.8	rs210142	0.007	-0.67	Adrenal Gland				Adrenal_Gland	,	rs210142,BAK1,Adrenal_Gland
BAK1	ENSG00000030110.8	rs210142	5.6e-05	-0.37	Artery Aorta				Artery_Aorta	,	rs210142,BAK1,Artery_Aorta
BAK1	ENSG00000030110.8	rs210142	0.95	-0.01	Artery Coronary				Artery_Coronary	,	rs210142,BAK1,Artery_Coronary
BAK1	ENSG00000030110.8	rs210142	3.4e-05	-0.36	Artery Tibial				Artery_Tibial	,	rs210142,BAK1,Artery_Tibial
BAK1	ENSG00000030110.8	rs210142	0.038	-1.2	Brain Amygdala				Brain_Amygdala	,	rs210142,BAK1,Brain_Amygdala
BAK1	ENSG00000030110.8	rs210142	0.03	-0.6	Brain Caudate Basal Ganglia				Brain_Caudate_basal_ganglia	,	rs210142,BAK1,Brain_Caudate_basal_ganglia
BAK1	ENSG00000030110.8	rs210142	0.18	-0.25	Brain Cerebellar Hemisphere				Brain_Cerebellar_Hemisphere	,	rs210142,BAK1,Brain_Cerebellar_Hemisphere
BAK1	ENSG00000030110.8	rs210142	0.065	-0.84	Brain Cerebellum				Brain_Cerebellum	,	rs210142,BAK1,Brain_Cerebellum
BAK1	ENSG00000030110.8	rs210142	0.18	-0.43	Brain Cortex				Brain_Cortex	,	rs210142,BAK1,Brain_Cortex
BAK1	ENSG00000030110.8	rs210142	0.9	-0.1	Brain Frontal Cortex				Brain_Frontal_Cortex_BA9	,	rs210142,BAK1,Brain_Frontal_Cortex_BA9
BAK1	ENSG00000030110.8	rs210142	0.89	-0.22	Brain Hippocampus				Brain_Hippocampus	,	rs210142,BAK1,Brain_Hippocampus
BAK1	ENSG00000030110.8	rs210142	0.066	0.7	Brain Hypothalamus				Brain_Hypothalamus	,	rs210142,BAK1,Brain_Hypothalamus
BAK1	ENSG00000030110.8	rs210142	0.68	-0.15	Brain Nucleus Accumbens				Brain_Nucleus_accumbens_basal_ganglia	,	rs210142,BAK1,Brain_Nucleus_accumbens_basal_ganglia
BAK1	ENSG00000030110.8	rs210142	0.13	2	Brain Putamen				Brain_Putamen_basal_ganglia	,	rs210142,BAK1,Brain_Putamen_basal_ganglia
BAK1	ENSG00000030110.8	rs210142	0.68	-0.18	Brain Substantia Nigr				Brain_Substantia_nigra	,	rs210142,BAK1,Brain_Substantia_nigra
BAK1	ENSG00000030110.8	rs210142	0.028	-0.37	Breast				Breast_Mammary_Tissue	,	rs210142,BAK1,Breast_Mammary_Tissue
BAK1	ENSG00000030110.8	rs210142	2.5e-05	-0.52	Cell Line EBV Lymphocytes				Cells_EBV-transformed_lymphocytes	,	rs210142,BAK1,Cells_EBV-transformed_lymphocytes
BAK1	ENSG00000030110.8	rs210142	0.024	-0.22	Colon Transverse				Colon_Transverse	,	rs210142,BAK1,Colon_Transverse
BAK1	ENSG00000030110.8	rs210142	2.6e-05	-0.35	Esophagus Muscularis				Esophagus_Muscularis	,	rs210142,BAK1,Esophagus_Muscularis
BAK1	ENSG00000030110.8	rs210142	0.32	-0.38	Heart Atrial Appendage				Heart_Atrial_Appendage	,	rs210142,BAK1,Heart_Atrial_Appendage
BAK1	ENSG00000030110.8	rs210142	0.001	-0.31	Heart Left Ventricle				Heart_Left_Ventricle	,	rs210142,BAK1,Heart_Left_Ventricle
BAK1	ENSG00000030110.8	rs210142	0.35	-0.19	Liver				Liver	,	rs210142,BAK1,Liver
BAK1	ENSG00000030110.8	rs210142	1.4e-13	-0.56	Lung				Lung	,	rs210142,BAK1,Lung
BAK1	ENSG00000030110.8	rs210142	8.9e-20	-0.68	Muscle Skeletal				Muscle_Skeletal	,	rs210142,BAK1,Muscle_Skeletal
BAK1	ENSG00000030110.8	rs210142	0.00079	-0.28	Nerve Tibial				Nerve_Tibial	,	rs210142,BAK1,Nerve_Tibial
BAK1	ENSG00000030110.8	rs210142	0.064	-0.72	Ovary				Ovary	,	rs210142,BAK1,Ovary
BAK1	ENSG00000030110.8	rs210142	0.013	-0.28	Pancreas				Pancreas	,	rs210142,BAK1,Pancreas
BAK1	ENSG00000030110.8	rs210142	NaN	0.016	Pituitary				Pituitary	,	rs210142,BAK1,Pituitary
BAK1	ENSG00000030110.8	rs210142	0.0069	-0.56	Prostate				Prostate	,	rs210142,BAK1,Prostate
BAK1	ENSG00000030110.8	rs210142	0.013	-0.84	Skin Not Sun Exposed				Skin_Not_Sun_Exposed_Suprapubic	,	rs210142,BAK1,Skin_Not_Sun_Exposed_Suprapubic
BAK1	ENSG00000030110.8	rs210142	8e-19	-0.87	Skin Sun Exposed				Skin_Sun_Exposed_Lower_leg	,	rs210142,BAK1,Skin_Sun_Exposed_Lower_leg
BAK1	ENSG00000030110.8	rs210142	0.45	-0.34	Spleen				Spleen	,	rs210142,BAK1,Spleen
BAK1	ENSG00000030110.8	rs210142	0.00079	-0.23	Stomach				Stomach	,	rs210142,BAK1,Stomach
BAK1	ENSG00000030110.8	rs210142	0.72	0.055	Testis				Testis	,	rs210142,BAK1,Testis
BAK1	ENSG00000030110.8	rs210142	0.00031	-0.33	Thyroid				Thyroid	,	rs210142,BAK1,Thyroid
BAK1	ENSG00000030110.8	rs210142	0.016	-0.51	Uterus				Uterus	,	rs210142,BAK1,Uterus
BAK1	ENSG00000030110.8	rs210142	0.61	-0.46	Vagina				Vagina	,	rs210142,BAK1,Vagina
BAK1	ENSG00000030110.8	rs210142	1.1e-22	-0.5	Blood				Whole_Blood	,	rs210142,BAK1,Whole_Blood
										,
rs39453	C is risk allele, C is minor allele (T is reference allele)									,
Gene Symbol	Gencode Id	SNP	P-Value	Effect Size	Tissue					,
CYCS	ENSG00000172115.4	rs39453	0.063	0.12	Adipose Subcutaneous				Adipose_Subcutaneous	,	rs39453,CYCS,Adipose_Subcutaneous
CYCS	ENSG00000172115.4	rs39453	NaN	-0.75	Adipose Visceral				Adipose_Visceral_Omentum	,	rs39453,CYCS,Adipose_Visceral_Omentum
CYCS	ENSG00000172115.4	rs39453	0.69	0.054	Adrenal Gland				Adrenal_Gland	,	rs39453,CYCS,Adrenal_Gland
CYCS	ENSG00000172115.4	rs39453	0.41	0.072	Artery Aorta				Artery_Aorta	,	rs39453,CYCS,Artery_Aorta
CYCS	ENSG00000172115.4	rs39453	0.52	0.08	Artery Coronary				Artery_Coronary	,	rs39453,CYCS,Artery_Coronary
CYCS	ENSG00000172115.4	rs39453	1	-0.0003	Artery Tibial				Artery_Tibial	,	rs39453,CYCS,Artery_Tibial
CYCS	ENSG00000172115.4	rs39453	0.91	0.012	Brain Amygdala				Brain_Amygdala	,	rs39453,CYCS,Brain_Amygdala
CYCS	ENSG00000172115.4	rs39453	0.14	0.21	Brain Caudate Basal Ganglia				Brain_Caudate_basal_ganglia	,	rs39453,CYCS,Brain_Caudate_basal_ganglia
CYCS	ENSG00000172115.4	rs39453	0.22	0.37	Brain Cerebellar Hemisphere				Brain_Cerebellar_Hemisphere	,	rs39453,CYCS,Brain_Cerebellar_Hemisphere
CYCS	ENSG00000172115.4	rs39453	0.74	-0.037	Brain Cerebellum				Brain_Cerebellum	,	rs39453,CYCS,Brain_Cerebellum
CYCS	ENSG00000172115.4	rs39453	0.54	0.15	Brain Cortex				Brain_Cortex	,	rs39453,CYCS,Brain_Cortex
CYCS	ENSG00000172115.4	rs39453	0.3	0.49	Brain Frontal Cortex				Brain_Frontal_Cortex_BA9	,	rs39453,CYCS,Brain_Frontal_Cortex_BA9
CYCS	ENSG00000172115.4	rs39453	0.69	0.058	Brain Hippocampus				Brain_Hippocampus	,	rs39453,CYCS,Brain_Hippocampus
CYCS	ENSG00000172115.4	rs39453	0.9	-0.057	Brain Hypothalamus				Brain_Hypothalamus	,	rs39453,CYCS,Brain_Hypothalamus
CYCS	ENSG00000172115.4	rs39453	0.3	0.29	Brain Nucleus Accumbens				Brain_Nucleus_accumbens_basal_ganglia	,	rs39453,CYCS,Brain_Nucleus_accumbens_basal_ganglia
CYCS	ENSG00000172115.4	rs39453	0.39	0.55	Brain Putamen				Brain_Putamen_basal_ganglia	,	rs39453,CYCS,Brain_Putamen_basal_ganglia
CYCS	ENSG00000172115.4	rs39453	0.31	0.3	Brain Substantia Nigr				Brain_Substantia_nigra	,	rs39453,CYCS,Brain_Substantia_nigra
CYCS	ENSG00000172115.4	rs39453	0.21	0.18	Breast				Breast_Mammary_Tissue	,	rs39453,CYCS,Breast_Mammary_Tissue
CYCS	ENSG00000172115.4	rs39453	0.8	0.023	Cell Line EBV Lymphocytes				Cells_EBV-transformed_lymphocytes	,	rs39453,CYCS,Cells_EBV-transformed_lymphocytes
CYCS	ENSG00000172115.4	rs39453	0.15	0.17	Colon Transverse				Colon_Transverse	,	rs39453,CYCS,Colon_Transverse
CYCS	ENSG00000172115.4	rs39453	0.9	-0.0089	Esophagus Muscularis				Esophagus_Muscularis	,	rs39453,CYCS,Esophagus_Muscularis
CYCS	ENSG00000172115.4	rs39453	0.42	-0.34	Heart Atrial Appendage				Heart_Atrial_Appendage	,	rs39453,CYCS,Heart_Atrial_Appendage
CYCS	ENSG00000172115.4	rs39453	0.68	0.021	Heart Left Ventricle				Heart_Left_Ventricle	,	rs39453,CYCS,Heart_Left_Ventricle
CYCS	ENSG00000172115.4	rs39453	0.9	0.048	Liver				Liver	,	rs39453,CYCS,Liver
CYCS	ENSG00000172115.4	rs39453	0.87	0.0077	Lung				Lung	,	rs39453,CYCS,Lung
CYCS	ENSG00000172115.4	rs39453	0.98	0.0012	Muscle Skeletal				Muscle_Skeletal	,	rs39453,CYCS,Muscle_Skeletal
CYCS	ENSG00000172115.4	rs39453	0.65	0.031	Nerve Tibial				Nerve_Tibial	,	rs39453,CYCS,Nerve_Tibial
CYCS	ENSG00000172115.4	rs39453	0.25	-0.3	Ovary				Ovary	,	rs39453,CYCS,Ovary
CYCS	ENSG00000172115.4	rs39453	0.92	0.011	Pancreas				Pancreas	,	rs39453,CYCS,Pancreas
CYCS	ENSG00000172115.4	rs39453	NaN	0.78	Pituitary				Pituitary	,	rs39453,CYCS,Pituitary
CYCS	ENSG00000172115.4	rs39453	0.03	-0.25	Prostate				Prostate	,	rs39453,CYCS,Prostate
CYCS	ENSG00000172115.4	rs39453	0.87	-0.04	Skin Not Sun Exposed				Skin_Not_Sun_Exposed_Suprapubic	,	rs39453,CYCS,Skin_Not_Sun_Exposed_Suprapubic
CYCS	ENSG00000172115.4	rs39453	0.52	0.04	Skin Sun Exposed				Skin_Sun_Exposed_Lower_leg	,	rs39453,CYCS,Skin_Sun_Exposed_Lower_leg
CYCS	ENSG00000172115.4	rs39453	0.96	-0.022	Spleen				Spleen	,	rs39453,CYCS,Spleen
CYCS	ENSG00000172115.4	rs39453	0.069	0.17	Stomach				Stomach	,	rs39453,CYCS,Stomach
CYCS	ENSG00000172115.4	rs39453	0.24	-0.22	Testis				Testis	,	rs39453,CYCS,Testis
CYCS	ENSG00000172115.4	rs39453	0.95	-0.0036	Thyroid				Thyroid	,	rs39453,CYCS,Thyroid
CYCS	ENSG00000172115.4	rs39453	0.57	-0.083	Uterus				Uterus	,	rs39453,CYCS,Uterus
CYCS	ENSG00000172115.4	rs39453	0.44	0.12	Vagina				Vagina	,	rs39453,CYCS,Vagina
CYCS	ENSG00000172115.4	rs39453	0.34	0.038	Blood				Whole_Blood	,	rs39453,CYCS,Whole_Blood
										,
rs1801516 - Minor allele is risk allele
Gene Symbol	Gencode Id	SNP	P-Value	Effect Size	Tissue
ATM	ENSG00000149311.13	rs1801516	0.86	0.013	Adipose Subcutaneous				Adipose_Subcutaneous	,	rs1801516,ATM,Adipose_Subcutaneous
ATM	ENSG00000149311.13	rs1801516	NaN	14	Adipose Visceral				Adipose_Visceral_Omentum	,	rs1801516,ATM,Adipose_Visceral_Omentum
ATM	ENSG00000149311.13	rs1801516	0.37	-0.19	Adrenal Gland				Adrenal_Gland	,	rs1801516,ATM,Adrenal_Gland
ATM	ENSG00000149311.13	rs1801516	0.66	0.044	Artery Aorta				Artery_Aorta	,	rs1801516,ATM,Artery_Aorta
ATM	ENSG00000149311.13	rs1801516	0.54	0.13	Artery Coronary				Artery_Coronary	,	rs1801516,ATM,Artery_Coronary
ATM	ENSG00000149311.13	rs1801516	0.59	-0.04	Artery Tibial				Artery_Tibial	,	rs1801516,ATM,Artery_Tibial
ATM	ENSG00000149311.13	rs1801516	0.11	-0.92	Brain Amygdala				Brain_Amygdala	,	rs1801516,ATM,Brain_Amygdala
ATM	ENSG00000149311.13	rs1801516	0.58	0.094	Brain Caudate Basal Ganglia				Brain_Caudate_basal_ganglia	,	rs1801516,ATM,Brain_Caudate_basal_ganglia
ATM	ENSG00000149311.13	rs1801516	0.87	0.057	Brain Cerebellar Hemisphere				Brain_Cerebellar_Hemisphere	,	rs1801516,ATM,Brain_Cerebellar_Hemisphere
ATM	ENSG00000149311.13	rs1801516	0.34	0.35	Brain Cerebellum				Brain_Cerebellum	,	rs1801516,ATM,Brain_Cerebellum
ATM	ENSG00000149311.13	rs1801516	0.79	-0.26	Brain Cortex				Brain_Cortex	,	rs1801516,ATM,Brain_Cortex
ATM	ENSG00000149311.13	rs1801516	0.54	-0.15	Brain Frontal Cortex				Brain_Frontal_Cortex_BA9	,	rs1801516,ATM,Brain_Frontal_Cortex_BA9
ATM	ENSG00000149311.13	rs1801516	0.45	0.37	Brain Hippocampus				Brain_Hippocampus	,	rs1801516,ATM,Brain_Hippocampus
ATM	ENSG00000149311.13	rs1801516	0.94	0.035	Brain Hypothalamus				Brain_Hypothalamus	,	rs1801516,ATM,Brain_Hypothalamus
ATM	ENSG00000149311.13	rs1801516	0.82	-0.081	Brain Nucleus Accumbens				Brain_Nucleus_accumbens_basal_ganglia	,	rs1801516,ATM,Brain_Nucleus_accumbens_basal_ganglia
ATM	ENSG00000149311.13	rs1801516	0.24	-0.97	Brain Putamen				Brain_Substantia_nigra	,	rs1801516,ATM,Brain_Substantia_nigra
ATM	ENSG00000149311.13	rs1801516	0.67	-0.13	Brain Substantia Nigr				Breast_Mammary_Tissue	,	rs1801516,ATM,Breast_Mammary_Tissue
ATM	ENSG00000149311.13	rs1801516	0.54	0.057	Breast				Cells_EBV-transformed_lymphocytes	,	rs1801516,ATM,Cells_EBV-transformed_lymphocytes
ATM	ENSG00000149311.13	rs1801516	0.86	0.031	Cell Line EBV Lymphocytes				Colon_Transverse	,	rs1801516,ATM,Colon_Transverse
ATM	ENSG00000149311.13	rs1801516	0.14	-0.2	Colon Transverse				Esophagus_Muscularis	,	rs1801516,ATM,Esophagus_Muscularis
ATM	ENSG00000149311.13	rs1801516	0.055	-0.18	Esophagus Muscularis				Heart_Atrial_Appendage	,	rs1801516,ATM,Heart_Atrial_Appendage
ATM	ENSG00000149311.13	rs1801516	0.0063	0.96	Heart Atrial Appendage				Heart_Left_Ventricle	,	rs1801516,ATM,Heart_Left_Ventricle
ATM	ENSG00000149311.13	rs1801516	0.022	-0.19	Heart Left Ventricle				Liver	,	rs1801516,ATM,Liver
ATM	ENSG00000149311.13	rs1801516	0.94	-0.02	Liver				Lung	,	rs1801516,ATM,Lung
ATM	ENSG00000149311.13	rs1801516	0.0031	-0.18	Lung				Muscle_Skeletal	,	rs1801516,ATM,Muscle_Skeletal
ATM	ENSG00000149311.13	rs1801516	0.43	-0.046	Muscle Skeletal				Nerve_Tibial	,	rs1801516,ATM,Nerve_Tibial
ATM	ENSG00000149311.13	rs1801516	0.21	-0.093	Nerve Tibial				Ovary	,	rs1801516,ATM,Ovary
ATM	ENSG00000149311.13	rs1801516	0.63	0.25	Ovary				Pancreas	,	rs1801516,ATM,Pancreas
ATM	ENSG00000149311.13	rs1801516	0.29	-0.19	Pancreas				Pituitary	,	rs1801516,ATM,Pituitary
ATM	ENSG00000149311.13	rs1801516	NaN	-2.4	Pituitary				Prostate	,	rs1801516,ATM,Prostate
ATM	ENSG00000149311.13	rs1801516	0.49	-0.11	Prostate				Skin_Not_Sun_Exposed_Suprapubic	,	rs1801516,ATM,Skin_Not_Sun_Exposed_Suprapubic
ATM	ENSG00000149311.13	rs1801516	0.31	0.41	Skin Not Sun Exposed				Skin_Sun_Exposed_Lower_leg	,	rs1801516,ATM,Skin_Sun_Exposed_Lower_leg
ATM	ENSG00000149311.13	rs1801516	0.052	0.14	Skin Sun Exposed				Spleen	,	rs1801516,ATM,Spleen
ATM	ENSG00000149311.13	rs1801516	0.74	-0.05	Spleen				Stomach	,	rs1801516,ATM,Stomach
ATM	ENSG00000149311.13	rs1801516	0.11	-0.15	Stomach				Testis	,	rs1801516,ATM,Testis
ATM	ENSG00000149311.13	rs1801516	0.37	-0.11	Testis				Thyroid	,	rs1801516,ATM,Thyroid
ATM	ENSG00000149311.13	rs1801516	0.0057	-0.22	Thyroid				Uterus	,	rs1801516,ATM,Uterus
ATM	ENSG00000149311.13	rs1801516	0.97	-0.0081	Uterus				Vagina	,	rs1801516,ATM,Vagina
ATM	ENSG00000149311.13	rs1801516	0.98	-0.014	Vagina				Whole_Blood	,	rs1801516,ATM,Whole_Blood
ATM	ENSG00000149311.13	rs1801516	0.26	-0.048	Blood
rs13401811 - RISK ALLELE (G) IS MINOR ALLELE
Gene Symbol	Gencode Id	SNP	P-Value	Effect Size	Tissue			neg effect size
BCL2L11	ENSG00000153094.17	rs13401811	0.61	-0.056	Adipose Subcutaneous			0.056	Adipose_Subcutaneous	,	rs13401811,BCL2L11,Adipose_Subcutaneous
BCL2L11	ENSG00000153094.17	rs13401811	NaN	7.9	Adipose Visceral			-7.9	Adipose_Visceral_Omentum	,	rs13401811,BCL2L11,Adipose_Visceral_Omentum
BCL2L11	ENSG00000153094.17	rs13401811	0.036	0.42	Adrenal Gland			-0.42	Adrenal_Gland	,	rs13401811,BCL2L11,Adrenal_Gland
BCL2L11	ENSG00000153094.17	rs13401811	0.078	-0.23	Artery Aorta			0.23	Artery_Aorta	,	rs13401811,BCL2L11,Artery_Aorta
BCL2L11	ENSG00000153094.17	rs13401811	0.91	0.023	Artery Coronary			-0.023	Artery_Coronary	,	rs13401811,BCL2L11,Artery_Coronary
BCL2L11	ENSG00000153094.17	rs13401811	0.49	-0.068	Artery Tibial			0.068	Artery_Tibial	,	rs13401811,BCL2L11,Artery_Tibial
BCL2L11	ENSG00000153094.17	rs13401811	0.021	-0.7	Brain Amygdala			0.7	Brain_Amygdala	,	rs13401811,BCL2L11,Brain_Amygdala
BCL2L11	ENSG00000153094.17	rs13401811	0.62	-0.13	Brain Caudate Basal Ganglia			0.13	Brain_Caudate_basal_ganglia	,	rs13401811,BCL2L11,Brain_Caudate_basal_ganglia
BCL2L11	ENSG00000153094.17	rs13401811	0.9	-0.09	Brain Cerebellar Hemisphere			0.09	Brain_Cerebellar_Hemisphere	,	rs13401811,BCL2L11,Brain_Cerebellar_Hemisphere
BCL2L11	ENSG00000153094.17	rs13401811	0.099	1.2	Brain Cerebellum			-1.2	Brain_Cerebellum	,	rs13401811,BCL2L11,Brain_Cerebellum
BCL2L11	ENSG00000153094.17	rs13401811	0.45	0.14	Brain Cortex			-0.14	Brain_Cortex	,	rs13401811,BCL2L11,Brain_Cortex
BCL2L11	ENSG00000153094.17	rs13401811	0.36	0.56	Brain Frontal Cortex			-0.56	Brain_Frontal_Cortex_BA9	,	rs13401811,BCL2L11,Brain_Frontal_Cortex_BA9
BCL2L11	ENSG00000153094.17	rs13401811	0.051	-0.57	Brain Hippocampus			0.57	Brain_Hippocampus	,	rs13401811,BCL2L11,Brain_Hippocampus
BCL2L11	ENSG00000153094.17	rs13401811	0.58	0.12	Brain Hypothalamus			-0.12	Brain_Hypothalamus	,	rs13401811,BCL2L11,Brain_Hypothalamus
BCL2L11	ENSG00000153094.17	rs13401811	0.053	-0.66	Brain Nucleus Accumbens			0.66	Brain_Nucleus_accumbens_basal_ganglia	,	rs13401811,BCL2L11,Brain_Nucleus_accumbens_basal_ganglia
BCL2L11	ENSG00000153094.17	rs13401811	0.93	0.018	Brain Putamen			-0.018	Brain_Substantia_nigra	,	rs13401811,BCL2L11,Brain_Substantia_nigra
BCL2L11	ENSG00000153094.17	rs13401811	0.78	-0.17	Brain Substantia Nigr			0.17	Breast_Mammary_Tissue	,	rs13401811,BCL2L11,Breast_Mammary_Tissue
BCL2L11	ENSG00000153094.17	rs13401811	0.017	0.25	Breast			-0.25	Cells_EBV-transformed_lymphocytes	,	rs13401811,BCL2L11,Cells_EBV-transformed_lymphocytes
BCL2L11	ENSG00000153094.17	rs13401811	0.55	0.16	Cell Line EBV Lymphocytes			-0.16	Colon_Transverse	,	rs13401811,BCL2L11,Colon_Transverse
BCL2L11	ENSG00000153094.17	rs13401811	0.96	0.01	Colon Transverse			-0.01	Esophagus_Muscularis	,	rs13401811,BCL2L11,Esophagus_Muscularis
BCL2L11	ENSG00000153094.17	rs13401811	0.45	-0.076	Esophagus Muscularis			0.076	Heart_Atrial_Appendage	,	rs13401811,BCL2L11,Heart_Atrial_Appendage
BCL2L11	ENSG00000153094.17	rs13401811	0.18	0.77	Heart Atrial Appendage			-0.77	Heart_Left_Ventricle	,	rs13401811,BCL2L11,Heart_Left_Ventricle
BCL2L11	ENSG00000153094.17	rs13401811	0.31	-0.15	Heart Left Ventricle			0.15	Liver	,	rs13401811,BCL2L11,Liver
BCL2L11	ENSG00000153094.17	rs13401811	0.51	-0.25	Liver			0.25	Lung	,	rs13401811,BCL2L11,Lung
BCL2L11	ENSG00000153094.17	rs13401811	0.15	0.18	Lung			-0.18	Muscle_Skeletal	,	rs13401811,BCL2L11,Muscle_Skeletal
BCL2L11	ENSG00000153094.17	rs13401811	0.59	0.061	Muscle Skeletal			-0.061	Nerve_Tibial	,	rs13401811,BCL2L11,Nerve_Tibial
BCL2L11	ENSG00000153094.17	rs13401811	0.63	-0.066	Nerve Tibial			0.066	Ovary	,	rs13401811,BCL2L11,Ovary
BCL2L11	ENSG00000153094.17	rs13401811	0.84	0.052	Ovary			-0.052	Pancreas	,	rs13401811,BCL2L11,Pancreas
BCL2L11	ENSG00000153094.17	rs13401811	0.45	0.13	Pancreas			-0.13	Pituitary	,	rs13401811,BCL2L11,Pituitary
BCL2L11	ENSG00000153094.17	rs13401811	NaN	-1.3	Pituitary			1.3	Prostate	,	rs13401811,BCL2L11,Prostate
BCL2L11	ENSG00000153094.17	rs13401811	0.9	-0.078	Prostate			0.078	Skin_Not_Sun_Exposed_Suprapubic	,	rs13401811,BCL2L11,Skin_Not_Sun_Exposed_Suprapubic
BCL2L11	ENSG00000153094.17	rs13401811	0.19	-0.6	Skin Not Sun Exposed			0.6	Skin_Sun_Exposed_Lower_leg	,	rs13401811,BCL2L11,Skin_Sun_Exposed_Lower_leg
BCL2L11	ENSG00000153094.17	rs13401811	0.27	-0.14	Skin Sun Exposed			0.14	Spleen	,	rs13401811,BCL2L11,Spleen
BCL2L11	ENSG00000153094.17	rs13401811	0.32	0.6	Spleen			-0.6	Stomach	,	rs13401811,BCL2L11,Stomach
BCL2L11	ENSG00000153094.17	rs13401811	0.73	-0.049	Stomach			0.049	Testis	,	rs13401811,BCL2L11,Testis
BCL2L11	ENSG00000153094.17	rs13401811	0.82	-0.046	Testis			0.046	Thyroid	,	rs13401811,BCL2L11,Thyroid
BCL2L11	ENSG00000153094.17	rs13401811	0.051	0.22	Thyroid			-0.22	Uterus	,	rs13401811,BCL2L11,Uterus
BCL2L11	ENSG00000153094.17	rs13401811	0.72	0.082	Uterus			-0.082	Vagina	,	rs13401811,BCL2L11,Vagina
BCL2L11	ENSG00000153094.17	rs13401811	0.33	-0.38	Vagina			0.38	Whole_Blood	,	rs13401811,BCL2L11,Whole_Blood
BCL2L11	ENSG00000153094.17	rs13401811	0.23	0.087	Blood			-0.087
Risk allele (A) is ALT
Gene Symbol	Gencode Id	SNP	P-Value	Effect Size	Tissue
BCL2L11	ENSG00000153094.17	rs1439287	0.32	-0.094	Adipose Subcutaneous				Adipose_Subcutaneous	,	rs1439287,BCL2L11,Adipose_Subcutaneous
BCL2L11	ENSG00000153094.17	rs1439287	NaN	2.9	Adipose Visceral				Adipose_Visceral_Omentum	,	rs1439287,BCL2L11,Adipose_Visceral_Omentum
BCL2L11	ENSG00000153094.17	rs1439287	0.26	-0.26	Adrenal Gland				Adrenal_Gland	,	rs1439287,BCL2L11,Adrenal_Gland
BCL2L11	ENSG00000153094.17	rs1439287	0.26	0.13	Artery Aorta				Artery_Aorta	,	rs1439287,BCL2L11,Artery_Aorta
BCL2L11	ENSG00000153094.17	rs1439287	0.85	-0.035	Artery Coronary				Artery_Coronary	,	rs1439287,BCL2L11,Artery_Coronary
BCL2L11	ENSG00000153094.17	rs1439287	0.92	-0.0081	Artery Tibial				Artery_Tibial	,	rs1439287,BCL2L11,Artery_Tibial
BCL2L11	ENSG00000153094.17	rs1439287	0.44	0.26	Brain Amygdala				Brain_Amygdala	,	rs1439287,BCL2L11,Brain_Amygdala
BCL2L11	ENSG00000153094.17	rs1439287	0.25	0.2	Brain Caudate Basal Ganglia				Brain_Caudate_basal_ganglia	,	rs1439287,BCL2L11,Brain_Caudate_basal_ganglia
BCL2L11	ENSG00000153094.17	rs1439287	0.0099	-0.74	Brain Cerebellar Hemisphere				Brain_Cerebellar_Hemisphere	,	rs1439287,BCL2L11,Brain_Cerebellar_Hemisphere
BCL2L11	ENSG00000153094.17	rs1439287	0.093	-0.49	Brain Cerebellum				Brain_Cerebellum	,	rs1439287,BCL2L11,Brain_Cerebellum
BCL2L11	ENSG00000153094.17	rs1439287	0.78	-0.072	Brain Cortex				Brain_Cortex	,	rs1439287,BCL2L11,Brain_Cortex
BCL2L11	ENSG00000153094.17	rs1439287	0.24	-0.52	Brain Frontal Cortex				Brain_Frontal_Cortex_BA9	,	rs1439287,BCL2L11,Brain_Frontal_Cortex_BA9
BCL2L11	ENSG00000153094.17	rs1439287	0.96	-0.042	Brain Hippocampus				Brain_Hippocampus	,	rs1439287,BCL2L11,Brain_Hippocampus
BCL2L11	ENSG00000153094.17	rs1439287	0.67	0.073	Brain Hypothalamus				Brain_Hypothalamus	,	rs1439287,BCL2L11,Brain_Hypothalamus
BCL2L11	ENSG00000153094.17	rs1439287	0.13	0.43	Brain Nucleus Accumbens				Brain_Nucleus_accumbens_basal_ganglia	,	rs1439287,BCL2L11,Brain_Nucleus_accumbens_basal_ganglia
BCL2L11	ENSG00000153094.17	rs1439287	0.58	0.15	Brain Putamen				Brain_Substantia_nigra	,	rs1439287,BCL2L11,Brain_Substantia_nigra
BCL2L11	ENSG00000153094.17	rs1439287	0.39	0.88	Brain Substantia Nigr				Breast_Mammary_Tissue	,	rs1439287,BCL2L11,Breast_Mammary_Tissue
BCL2L11	ENSG00000153094.17	rs1439287	0.99	0.0011	Breast				Cells_EBV-transformed_lymphocytes	,	rs1439287,BCL2L11,Cells_EBV-transformed_lymphocytes
BCL2L11	ENSG00000153094.17	rs1439287	0.25	0.24	Cell Line EBV Lymphocytes				Colon_Transverse	,	rs1439287,BCL2L11,Colon_Transverse
BCL2L11	ENSG00000153094.17	rs1439287	0.23	-0.24	Colon Transverse				Esophagus_Muscularis	,	rs1439287,BCL2L11,Esophagus_Muscularis
BCL2L11	ENSG00000153094.17	rs1439287	0.027	-0.19	Esophagus Muscularis				Heart_Atrial_Appendage	,	rs1439287,BCL2L11,Heart_Atrial_Appendage
BCL2L11	ENSG00000153094.17	rs1439287	0.38	-0.63	Heart Atrial Appendage				Heart_Left_Ventricle	,	rs1439287,BCL2L11,Heart_Left_Ventricle
BCL2L11	ENSG00000153094.17	rs1439287	0.18	-0.14	Heart Left Ventricle				Liver	,	rs1439287,BCL2L11,Liver
BCL2L11	ENSG00000153094.17	rs1439287	0.18	0.58	Liver				Lung	,	rs1439287,BCL2L11,Lung
BCL2L11	ENSG00000153094.17	rs1439287	0.5	-0.078	Lung				Muscle_Skeletal	,	rs1439287,BCL2L11,Muscle_Skeletal
BCL2L11	ENSG00000153094.17	rs1439287	0.62	0.045	Muscle Skeletal				Nerve_Tibial	,	rs1439287,BCL2L11,Nerve_Tibial
BCL2L11	ENSG00000153094.17	rs1439287	0.31	-0.13	Nerve Tibial				Ovary	,	rs1439287,BCL2L11,Ovary
BCL2L11	ENSG00000153094.17	rs1439287	0.11	0.37	Ovary				Pancreas	,	rs1439287,BCL2L11,Pancreas
BCL2L11	ENSG00000153094.17	rs1439287	0.98	0.0035	Pancreas				Pituitary	,	rs1439287,BCL2L11,Pituitary
BCL2L11	ENSG00000153094.17	rs1439287	NaN	5.3	Pituitary				Prostate	,	rs1439287,BCL2L11,Prostate
BCL2L11	ENSG00000153094.17	rs1439287	0.44	0.28	Prostate				Skin_Not_Sun_Exposed_Suprapubic	,	rs1439287,BCL2L11,Skin_Not_Sun_Exposed_Suprapubic
BCL2L11	ENSG00000153094.17	rs1439287	0.66	0.11	Skin Not Sun Exposed				Skin_Sun_Exposed_Lower_leg	,	rs1439287,BCL2L11,Skin_Sun_Exposed_Lower_leg
BCL2L11	ENSG00000153094.17	rs1439287	0.95	0.0056	Skin Sun Exposed				Spleen	,	rs1439287,BCL2L11,Spleen
BCL2L11	ENSG00000153094.17	rs1439287	0.88	-0.067	Spleen				Stomach	,	rs1439287,BCL2L11,Stomach
BCL2L11	ENSG00000153094.17	rs1439287	0.01	-0.28	Stomach				Testis	,	rs1439287,BCL2L11,Testis
BCL2L11	ENSG00000153094.17	rs1439287	0.24	-0.21	Testis				Thyroid	,	rs1439287,BCL2L11,Thyroid
BCL2L11	ENSG00000153094.17	rs1439287	0.37	-0.079	Thyroid				Uterus	,	rs1439287,BCL2L11,Uterus
BCL2L11	ENSG00000153094.17	rs1439287	0.62	0.13	Uterus				Vagina	,	rs1439287,BCL2L11,Vagina
BCL2L11	ENSG00000153094.17	rs1439287	0.4	-0.37	Vagina				Whole_Blood	,	rs1439287,BCL2L11,Whole_Blood
BCL2L11	ENSG00000153094.17	rs1439287	0.15	-0.088	Blood
Risk allele (G) is ALT
Gene Symbol	Gencode Id	SNP	P-Value	Effect Size	Tissue
CDH13	ENSG00000140945.11	rs8056064	0.71	-0.065	Adipose Subcutaneous				Adipose_Subcutaneous	,	rs8056064,CDH13,Adipose_Subcutaneous
CDH13	ENSG00000140945.11	rs8056064	NaN	-2.1	Adipose Visceral				Adipose_Visceral_Omentum	,	rs8056064,CDH13,Adipose_Visceral_Omentum
CDH13	ENSG00000140945.11	rs8056064	0.16	0.49	Adrenal Gland				Adrenal_Gland	,	rs8056064,CDH13,Adrenal_Gland
CDH13	ENSG00000140945.11	rs8056064	0.32	0.24	Artery Aorta				Artery_Aorta	,	rs8056064,CDH13,Artery_Aorta
CDH13	ENSG00000140945.11	rs8056064	0.39	-0.29	Artery Coronary				Artery_Coronary	,	rs8056064,CDH13,Artery_Coronary
CDH13	ENSG00000140945.11	rs8056064	0.1	0.22	Artery Tibial				Artery_Tibial	,	rs8056064,CDH13,Artery_Tibial
CDH13	ENSG00000140945.11	rs8056064	0.89	0.13	Brain Amygdala				Brain_Amygdala	,	rs8056064,CDH13,Brain_Amygdala
CDH13	ENSG00000140945.11	rs8056064	0.59	-0.18	Brain Caudate Basal Ganglia				Brain_Caudate_basal_ganglia	,	rs8056064,CDH13,Brain_Caudate_basal_ganglia
CDH13	ENSG00000140945.11	rs8056064	0.93	-0.083	Brain Cerebellar Hemisphere				Brain_Cerebellar_Hemisphere	,	rs8056064,CDH13,Brain_Cerebellar_Hemisphere
CDH13	ENSG00000140945.11	rs8056064	0.84	-0.075	Brain Cerebellum				Brain_Cerebellum	,	rs8056064,CDH13,Brain_Cerebellum
CDH13	ENSG00000140945.11	rs8056064	0.55	0.19	Brain Cortex				Brain_Cortex	,	rs8056064,CDH13,Brain_Cortex
CDH13	ENSG00000140945.11	rs8056064	0.51	-0.18	Brain Frontal Cortex				Brain_Frontal_Cortex_BA9	,	rs8056064,CDH13,Brain_Frontal_Cortex_BA9
CDH13	ENSG00000140945.11	rs8056064	0.14	1.1	Brain Hippocampus				Brain_Hippocampus	,	rs8056064,CDH13,Brain_Hippocampus
CDH13	ENSG00000140945.11	rs8056064	0.23	-0.48	Brain Hypothalamus				Brain_Hypothalamus	,	rs8056064,CDH13,Brain_Hypothalamus
CDH13	ENSG00000140945.11	rs8056064	0.11	0.33	Brain Nucleus Accumbens				Brain_Nucleus_accumbens_basal_ganglia	,	rs8056064,CDH13,Brain_Nucleus_accumbens_basal_ganglia
CDH13	ENSG00000140945.11	rs8056064	0.53	-0.53	Brain Putamen				Brain_Substantia_nigra	,	rs8056064,CDH13,Brain_Substantia_nigra
CDH13	ENSG00000140945.11	rs8056064	0.7	-0.26	Brain Substantia Nigr				Breast_Mammary_Tissue	,	rs8056064,CDH13,Breast_Mammary_Tissue
CDH13	ENSG00000140945.11	rs8056064	0.81	0.064	Breast				Cells_EBV-transformed_lymphocytes	,	rs8056064,CDH13,Cells_EBV-transformed_lymphocytes
CDH13	ENSG00000140945.11 not sufficiently expressed	rs8056064	NaN	NaN	Blood				Colon_Transverse	,	rs8056064,CDH13,Colon_Transverse
CDH13	ENSG00000140945.11	rs8056064	0.74	0.07	Colon Transverse				Esophagus_Muscularis	,	rs8056064,CDH13,Esophagus_Muscularis
CDH13	ENSG00000140945.11	rs8056064	0.33	-0.19	Esophagus Muscularis				Heart_Atrial_Appendage	,	rs8056064,CDH13,Heart_Atrial_Appendage
CDH13	ENSG00000140945.11	rs8056064	0.97	0.031	Heart Atrial Appendage				Heart_Left_Ventricle	,	rs8056064,CDH13,Heart_Left_Ventricle
CDH13	ENSG00000140945.11	rs8056064	0.28	-0.16	Heart Left Ventricle				Liver	,	rs8056064,CDH13,Liver
CDH13	ENSG00000140945.11	rs8056064	0.84	-0.13	Liver				Lung	,	rs8056064,CDH13,Lung
CDH13	ENSG00000140945.11	rs8056064	0.98	-0.003	Lung				Muscle_Skeletal	,	rs8056064,CDH13,Muscle_Skeletal
CDH13	ENSG00000140945.11	rs8056064	0.24	0.13	Muscle Skeletal				Nerve_Tibial	,	rs8056064,CDH13,Nerve_Tibial
CDH13	ENSG00000140945.11	rs8056064	0.46	-0.13	Nerve Tibial				Ovary	,	rs8056064,CDH13,Ovary
CDH13	ENSG00000140945.11	rs8056064	0.65	-0.46	Ovary				Pancreas	,	rs8056064,CDH13,Pancreas
CDH13	ENSG00000140945.11	rs8056064	0.33	0.31	Pancreas				Pituitary	,	rs8056064,CDH13,Pituitary
CDH13	ENSG00000140945.11	rs8056064	NaN	3.6	Pituitary				Prostate	,	rs8056064,CDH13,Prostate
CDH13	ENSG00000140945.11	rs8056064	0.55	0.2	Prostate				Skin_Not_Sun_Exposed_Suprapubic	,	rs8056064,CDH13,Skin_Not_Sun_Exposed_Suprapubic
CDH13	ENSG00000140945.11	rs8056064	0.048	0.94	Skin Not Sun Exposed				Skin_Sun_Exposed_Lower_leg	,	rs8056064,CDH13,Skin_Sun_Exposed_Lower_leg
CDH13	ENSG00000140945.11	rs8056064	0.41	0.12	Skin Sun Exposed				Spleen	,	rs8056064,CDH13,Spleen
CDH13	ENSG00000140945.11	rs8056064	0.83	0.14	Spleen				Stomach	,	rs8056064,CDH13,Stomach
CDH13	ENSG00000140945.11	rs8056064	1	-0.0005	Stomach				Testis	,	rs8056064,CDH13,Testis
CDH13	ENSG00000140945.11	rs8056064	0.25	-0.28	Testis				Thyroid	,	rs8056064,CDH13,Thyroid
CDH13	ENSG00000140945.11	rs8056064	0.5	0.13	Thyroid				Uterus	,	rs8056064,CDH13,Uterus
CDH13	ENSG00000140945.11	rs8056064	0.061	-0.56	Uterus				Vagina	,	rs8056064,CDH13,Vagina
CDH13	ENSG00000140945.11	rs8056064	0.27	-0.59	Vagina				Whole_Blood	,	rs8056064,CDH13,Whole_Blood
CDH13	ENSG00000140945.11	rs8056064	0.18	-0.16	Blood
Risk Allele (T) is Alt Allele
Gene Symbol	Gencode Id	SNP	P-Value	Effect Size	Tissue
FHIT	ENSG00000189283.5	rs11919041	0.21	0.14	Adipose Subcutaneous
FHIT	ENSG00000189283.5	rs11919041	NaN	-21	Adipose Visceral
FHIT	ENSG00000189283.5	rs11919041	0.75	0.08	Adrenal Gland
FHIT	ENSG00000189283.5	rs11919041	0.46	-0.12	Artery Aorta
FHIT	ENSG00000189283.5	rs11919041	0.57	0.11	Artery Coronary
FHIT	ENSG00000189283.5	rs11919041	0.23	0.14	Artery Tibial
FHIT	ENSG00000189283.5	rs11919041	0.99	0.0066	Brain Amygdala
FHIT	ENSG00000189283.5	rs11919041	0.36	0.17	Brain Caudate Basal Ganglia
FHIT	ENSG00000189283.5	rs11919041	0.29	-0.6	Brain Cerebellar Hemisphere
FHIT	ENSG00000189283.5	rs11919041	0.93	-0.04	Brain Cerebellum
FHIT	ENSG00000189283.5	rs11919041	0.14	2.6	Brain Cortex
FHIT	ENSG00000189283.5	rs11919041	0.32	-0.4	Brain Frontal Cortex
FHIT	ENSG00000189283.5	rs11919041	0.5	0.27	Brain Hippocampus
FHIT	ENSG00000189283.5	rs11919041	0.75	-0.19	Brain Hypothalamus
FHIT	ENSG00000189283.5	rs11919041	0.27	0.24	Brain Nucleus Accumbens
FHIT	ENSG00000189283.5	rs11919041	0.27	10	Brain Putamen
FHIT	ENSG00000189283.5	rs11919041	0.14	0.95	Brain Substantia Nigr
FHIT	ENSG00000189283.5	rs11919041	0.25	0.11	Breast
FHIT	ENSG00000189283.5	rs11919041	0.98	0.004	Cell Line EBV Lymphocytes
FHIT	ENSG00000189283.5	rs11919041	0.78	0.04	Colon Transverse
FHIT	ENSG00000189283.5	rs11919041	0.46	0.079	Esophagus Muscularis
FHIT	ENSG00000189283.5	rs11919041	0.47	-0.21	Heart Atrial Appendage
FHIT	ENSG00000189283.5	rs11919041	0.26	0.11	Heart Left Ventricle
FHIT	ENSG00000189283.5	rs11919041	0.21	0.57	Liver
FHIT	ENSG00000189283.5	rs11919041	0.65	-0.046	Lung
FHIT	ENSG00000189283.5	rs11919041	0.82	0.025	Muscle Skeletal
FHIT	ENSG00000189283.5	rs11919041	0.86	-0.019	Nerve Tibial
FHIT	ENSG00000189283.5	rs11919041	0.4	-0.21	Ovary
FHIT	ENSG00000189283.5	rs11919041	0.42	0.14	Pancreas
FHIT	ENSG00000189283.5	rs11919041	NaN	1	Pituitary
FHIT	ENSG00000189283.5	rs11919041	0.47	-0.23	Prostate
FHIT	ENSG00000189283.5	rs11919041	0.95	-0.027	Skin Not Sun Exposed
FHIT	ENSG00000189283.5	rs11919041	0.61	-0.068	Skin Sun Exposed
FHIT	ENSG00000189283.5	rs11919041	0.67	-0.18	Spleen
FHIT	ENSG00000189283.5	rs11919041	0.43	-0.11	Stomach
FHIT	ENSG00000189283.5	rs11919041	0.023	0.47	Testis
FHIT	ENSG00000189283.5	rs11919041	0.94	0.0079	Thyroid
FHIT	ENSG00000189283.5	rs11919041	0.72	0.11	Uterus
FHIT	ENSG00000189283.5	rs11919041	0.56	0.19	Vagina
FHIT	ENSG00000189283.5	rs11919041	0.26	-0.076	Blood
Risk Allele (C) is Major Allele
Gene Symbol	Gencode Id	SNP	P-Value	Effect Size	Tissue		Neg Effect of Minor Allele
PMAIP1	ENSG00000141682.11	rs4368253	0.47	0.073	Adipose Subcutaneous		-0.073
PMAIP1	ENSG00000141682.11	rs4368253	NaN	0.57	Adipose Visceral		-0.57
PMAIP1	ENSG00000141682.11	rs4368253	0.74	-0.078	Adrenal Gland		0.078
PMAIP1	ENSG00000141682.11	rs4368253	0.36	0.15	Artery Aorta		-0.15
PMAIP1	ENSG00000141682.11	rs4368253	0.37	0.2	Artery Coronary		-0.2
PMAIP1	ENSG00000141682.11	rs4368253	0.062	0.18	Artery Tibial		-0.18
PMAIP1	ENSG00000141682.11	rs4368253	0.94	-0.033	Brain Amygdala		0.033
PMAIP1	ENSG00000141682.11	rs4368253	0.89	-0.032	Brain Caudate Basal Ganglia		0.032
PMAIP1	ENSG00000141682.11	rs4368253	0.8	-0.11	Brain Cerebellar Hemisphere		0.11
PMAIP1	ENSG00000141682.11	rs4368253	0.98	0.0026	Brain Cerebellum		-0.0026
PMAIP1	ENSG00000141682.11	rs4368253	0.99	-0.0055	Brain Cortex		0.0055
PMAIP1	ENSG00000141682.11	rs4368253	0.98	0.015	Brain Frontal Cortex		-0.015
PMAIP1	ENSG00000141682.11	rs4368253	0.92	0.057	Brain Hippocampus		-0.057
PMAIP1	ENSG00000141682.11	rs4368253	0.73	-0.091	Brain Hypothalamus		0.091
PMAIP1	ENSG00000141682.11	rs4368253	0.45	0.29	Brain Nucleus Accumbens		-0.29
PMAIP1	ENSG00000141682.11	rs4368253	0.089	2.1	Brain Putamen		-2.1
PMAIP1	ENSG00000141682.11	rs4368253	0.22	0.64	Brain Substantia Nigr		-0.64
PMAIP1	ENSG00000141682.11	rs4368253	0.22	0.16	Breast		-0.16
PMAIP1	ENSG00000141682.11	rs4368253	0.67	-0.063	Cell Line EBV Lymphocytes		0.063
PMAIP1	ENSG00000141682.11	rs4368253	0.67	-0.072	Colon Transverse		0.072
PMAIP1	ENSG00000141682.11	rs4368253	6.5e-10	-0.76	Esophagus Muscularis		0.76
PMAIP1	ENSG00000141682.11	rs4368253	0.51	0.29	Heart Atrial Appendage		-0.29
PMAIP1	ENSG00000141682.11	rs4368253	0.23	0.14	Heart Left Ventricle		-0.14
PMAIP1	ENSG00000141682.11	rs4368253	0.26	-0.64	Liver		0.64
PMAIP1	ENSG00000141682.11	rs4368253	0.07	0.21	Lung		-0.21
PMAIP1	ENSG00000141682.11	rs4368253	0.42	0.074	Muscle Skeletal		-0.074
PMAIP1	ENSG00000141682.11	rs4368253	0.57	-0.081	Nerve Tibial		0.081
PMAIP1	ENSG00000141682.11	rs4368253	0.47	-0.4	Ovary		0.4
PMAIP1	ENSG00000141682.11	rs4368253	0.83	0.037	Pancreas		-0.037
PMAIP1	ENSG00000141682.11	rs4368253	NaN	1	Pituitary		-1
PMAIP1	ENSG00000141682.11	rs4368253	0.95	-0.018	Prostate		0.018
PMAIP1	ENSG00000141682.11	rs4368253	0.94	-0.025	Skin Not Sun Exposed		0.025
PMAIP1	ENSG00000141682.11	rs4368253	0.6	-0.057	Skin Sun Exposed		0.057
PMAIP1	ENSG00000141682.11	rs4368253	0.12	0.43	Spleen		-0.43
PMAIP1	ENSG00000141682.11	rs4368253	0.23	-0.15	Stomach		0.15
PMAIP1	ENSG00000141682.11	rs4368253	0.79	-0.028	Testis		0.028
PMAIP1	ENSG00000141682.11	rs4368253	0.31	0.14	Thyroid		-0.14
PMAIP1	ENSG00000141682.11	rs4368253	0.18	0.54	Uterus		-0.54
PMAIP1	ENSG00000141682.11	rs4368253	0.25	-0.19	Vagina		0.19
PMAIP1	ENSG00000141682.11	rs4368253	0.15	0.055	Blood		-0.055
Risk allele is Alt allele (T)
Gene Symbol	Gencode Id	SNP	P-Value	Effect Size	Tissue
MCL1	ENSG00000143384.8	rs7412746	0.76	-0.029	Adipose Subcutaneous
MCL1	ENSG00000143384.8	rs7412746	NaN	1	Adipose Visceral
MCL1	ENSG00000143384.8	rs7412746	0.077	-0.34	Adrenal Gland
MCL1	ENSG00000143384.8	rs7412746	0.063	-0.26	Artery Aorta
MCL1	ENSG00000143384.8	rs7412746	0.42	-0.17	Artery Coronary
MCL1	ENSG00000143384.8	rs7412746	0.32	0.076	Artery Tibial
MCL1	ENSG00000143384.8	rs7412746	0.93	-0.037	Brain Amygdala
MCL1	ENSG00000143384.8	rs7412746	0.35	-0.28	Brain Caudate Basal Ganglia
MCL1	ENSG00000143384.8	rs7412746	0.17	-0.84	Brain Cerebellar Hemisphere
MCL1	ENSG00000143384.8	rs7412746	0.94	0.018	Brain Cerebellum
MCL1	ENSG00000143384.8	rs7412746	0.82	-0.062	Brain Cortex
MCL1	ENSG00000143384.8	rs7412746	0.9	0.015	Brain Frontal Cortex
MCL1	ENSG00000143384.8	rs7412746	0.96	0.032	Brain Hippocampus
MCL1	ENSG00000143384.8	rs7412746	0.3	-0.38	Brain Hypothalamus
MCL1	ENSG00000143384.8	rs7412746	0.23	-0.25	Brain Nucleus Accumbens
MCL1	ENSG00000143384.8	rs7412746	0.24	-0.63	Brain Putamen
MCL1	ENSG00000143384.8	rs7412746	0.43	-0.35	Brain Substantia Nigr
MCL1	ENSG00000143384.8	rs7412746	0.12	0.17	Breast
MCL1	ENSG00000143384.8	rs7412746	0.055	-0.17	Cell Line EBV Lymphocytes
MCL1	ENSG00000143384.8	rs7412746	0.18	-0.26	Colon Transverse
MCL1	ENSG00000143384.8	rs7412746	0.22	0.11	Esophagus Muscularis
MCL1	ENSG00000143384.8	rs7412746	0.43	-0.21	Heart Atrial Appendage
MCL1	ENSG00000143384.8	rs7412746	0.52	0.057	Heart Left Ventricle
MCL1	ENSG00000143384.8	rs7412746	0.22	0.37	Liver
MCL1	ENSG00000143384.8	rs7412746	0.72	-0.037	Lung
MCL1	ENSG00000143384.8	rs7412746	0.58	-0.037	Muscle Skeletal
MCL1	ENSG00000143384.8	rs7412746	0.099	-0.15	Nerve Tibial
MCL1	ENSG00000143384.8	rs7412746	0.43	0.26	Ovary
MCL1	ENSG00000143384.8	rs7412746	0.0044	-0.29	Pancreas
MCL1	ENSG00000143384.8	rs7412746	NaN	-0.37	Pituitary
MCL1	ENSG00000143384.8	rs7412746	0.96	0.0093	Prostate
MCL1	ENSG00000143384.8	rs7412746	0.38	0.3	Skin Not Sun Exposed
MCL1	ENSG00000143384.8	rs7412746	0.81	0.018	Skin Sun Exposed
MCL1	ENSG00000143384.8	rs7412746	0.74	0.13	Spleen
MCL1	ENSG00000143384.8	rs7412746	0.9	-0.0095	Stomach
MCL1	ENSG00000143384.8	rs7412746	0.37	-0.13	Testis
MCL1	ENSG00000143384.8	rs7412746	0.042	0.18	Thyroid
MCL1	ENSG00000143384.8	rs7412746	0.83	-0.062	Uterus
MCL1	ENSG00000143384.8	rs7412746	0.71	-0.15	Vagina
MCL1	ENSG00000143384.8	rs7412746	0.093	-0.057	Blood
APCDD1 / rs11080466-C	rs11080466-C
Gene Symbol	Gencode Id	SNP	P-Value	Effect Size	Tissue
APCDD1	ENSG00000154856.7	rs11080466	0.37	0.062	Adipose Subcutaneous
APCDD1	ENSG00000154856.7	rs11080466	NaN	0.59	Adipose Visceral
APCDD1	ENSG00000154856.7	rs11080466	0.035	-0.26	Adrenal Gland
APCDD1	ENSG00000154856.7	rs11080466	0.76	-0.032	Artery Aorta
APCDD1	ENSG00000154856.7	rs11080466	0.7	0.065	Artery Coronary
APCDD1	ENSG00000154856.7	rs11080466	0.6	-0.03	Artery Tibial
APCDD1	ENSG00000154856.7	rs11080466	0.35	0.4	Brain Amygdala
APCDD1	ENSG00000154856.7	rs11080466	0.95	-0.013	Brain Caudate Basal Ganglia
APCDD1	ENSG00000154856.7	rs11080466	0.87	-0.055	Brain Cerebellar Hemisphere
APCDD1	ENSG00000154856.7	rs11080466	0.15	-0.33	Brain Cerebellum
APCDD1	ENSG00000154856.7	rs11080466	0.18	-2.1	Brain Cortex
APCDD1	ENSG00000154856.7	rs11080466	0.37	0.25	Brain Frontal Cortex
APCDD1	ENSG00000154856.7	rs11080466	0.89	-0.036	Brain Hippocampus
APCDD1	ENSG00000154856.7	rs11080466	0.31	0.49	Brain Hypothalamus
APCDD1	ENSG00000154856.7	rs11080466	0.36	-0.24	Brain Nucleus Accumbens
APCDD1	ENSG00000154856.7	rs11080466	0.55	-1.3	Brain Putamen
APCDD1	ENSG00000154856.7	rs11080466	0.6	0.23	Brain Substantia Nigr
APCDD1	ENSG00000154856.7	rs11080466	0.76	-0.041	Breast
APCDD1	ENSG00000154856.7 not sufficiently expressed	rs11080466	NaN	NaN	Blood
APCDD1	ENSG00000154856.7	rs11080466	0.8	0.045	Colon Transverse
APCDD1	ENSG00000154856.7	rs11080466	0.84	-0.017	Esophagus Muscularis
APCDD1	ENSG00000154856.7	rs11080466	0.61	0.13	Heart Atrial Appendage
APCDD1	ENSG00000154856.7	rs11080466	0.52	0.069	Heart Left Ventricle
APCDD1	ENSG00000154856.7	rs11080466	0.49	0.24	Liver
APCDD1	ENSG00000154856.7	rs11080466	0.66	0.036	Lung
APCDD1	ENSG00000154856.7	rs11080466	0.0071	0.21	Muscle Skeletal
APCDD1	ENSG00000154856.7	rs11080466	0.97	0.0029	Nerve Tibial
APCDD1	ENSG00000154856.7	rs11080466	0.94	-0.054	Ovary
APCDD1	ENSG00000154856.7	rs11080466	0.28	-0.16	Pancreas
APCDD1	ENSG00000154856.7	rs11080466	NaN	-0.41	Pituitary
APCDD1	ENSG00000154856.7	rs11080466	0.13	0.26	Prostate
APCDD1	ENSG00000154856.7	rs11080466	0.54	0.2	Skin Not Sun Exposed
APCDD1	ENSG00000154856.7	rs11080466	0.022	-0.17	Skin Sun Exposed
APCDD1	ENSG00000154856.7	rs11080466	0.057	-0.69	Spleen
APCDD1	ENSG00000154856.7	rs11080466	0.16	0.11	Stomach
APCDD1	ENSG00000154856.7	rs11080466	0.24	-0.13	Testis
APCDD1	ENSG00000154856.7	rs11080466	0.75	-0.027	Thyroid
APCDD1	ENSG00000154856.7	rs11080466	0.29	0.42	Uterus
APCDD1	ENSG00000154856.7	rs11080466	0.93	0.043	Vagina
APCDD1	ENSG00000154856.7	rs11080466	0.42	-0.069	Blood

## Sheet: eQTL data Cytoskeleton
FBN1 / rs1876206-C	rs1876206-?
Gene Symbol	Gencode Id	SNP	P-Value	Effect Size	Tissue
FBN1	ENSG00000166147.9	rs1876206	0.64	0.049	Adipose Subcutaneous
FBN1	ENSG00000166147.9	rs1876206	NaN	0.91	Adipose Visceral
FBN1	ENSG00000166147.9	rs1876206	0.73	-0.1	Adrenal Gland
FBN1	ENSG00000166147.9	rs1876206	0.92	0.018	Artery Aorta
FBN1	ENSG00000166147.9	rs1876206	0.37	0.33	Artery Coronary
FBN1	ENSG00000166147.9	rs1876206	0.99	0.00071	Artery Tibial
FBN1	ENSG00000166147.9	rs1876206	0.47	0.22	Brain Amygdala
FBN1	ENSG00000166147.9	rs1876206	0.086	0.47	Brain Caudate Basal Ganglia
FBN1	ENSG00000166147.9	rs1876206	0.35	0.27	Brain Cerebellar Hemisphere
FBN1	ENSG00000166147.9	rs1876206	0.92	0.038	Brain Cerebellum
FBN1	ENSG00000166147.9	rs1876206	0.063	-0.29	Brain Cortex
FBN1	ENSG00000166147.9	rs1876206	0.12	0.46	Brain Frontal Cortex
FBN1	ENSG00000166147.9	rs1876206	0.62	-0.14	Brain Hippocampus
FBN1	ENSG00000166147.9	rs1876206	0.26	-0.38	Brain Hypothalamus
FBN1	ENSG00000166147.9	rs1876206	0.15	-0.58	Brain Nucleus Accumbens
FBN1	ENSG00000166147.9	rs1876206	0.89	0.15	Brain Putamen
FBN1	ENSG00000166147.9	rs1876206	0.47	-0.27	Brain Substantia Nigr
FBN1	ENSG00000166147.9	rs1876206	0.98	-0.0042	Breast
FBN1	ENSG00000166147.9	rs1876206	0.44	-0.15	Cell Line EBV Lymphocytes
FBN1	ENSG00000166147.9	rs1876206	1	0.0008	Colon Transverse
FBN1	ENSG00000166147.9	rs1876206	0.46	-0.098	Esophagus Muscularis
FBN1	ENSG00000166147.9	rs1876206	0.48	0.16	Heart Atrial Appendage
FBN1	ENSG00000166147.9	rs1876206	0.29	-0.12	Heart Left Ventricle
FBN1	ENSG00000166147.9	rs1876206	0.23	0.48	Liver
FBN1	ENSG00000166147.9	rs1876206	0.54	0.06	Lung
FBN1	ENSG00000166147.9	rs1876206	0.61	0.047	Muscle Skeletal
FBN1	ENSG00000166147.9	rs1876206	0.89	0.02	Nerve Tibial
FBN1	ENSG00000166147.9	rs1876206	0.76	0.2	Ovary
FBN1	ENSG00000166147.9	rs1876206	0.81	0.039	Pancreas
FBN1	ENSG00000166147.9	rs1876206	NaN	-12	Pituitary
FBN1	ENSG00000166147.9	rs1876206	0.91	0.018	Prostate
FBN1	ENSG00000166147.9	rs1876206	0.47	0.33	Skin Not Sun Exposed
FBN1	ENSG00000166147.9	rs1876206	0.38	-0.08	Skin Sun Exposed
FBN1	ENSG00000166147.9	rs1876206	0.37	0.42	Spleen
FBN1	ENSG00000166147.9	rs1876206	0.68	-0.041	Stomach
FBN1	ENSG00000166147.9	rs1876206	0.99	-0.0032	Testis
FBN1	ENSG00000166147.9	rs1876206	0.12	0.18	Thyroid
FBN1	ENSG00000166147.9	rs1876206	0.15	0.8	Uterus
FBN1	ENSG00000166147.9	rs1876206	0.83	0.12	Vagina
FBN1	ENSG00000166147.9	rs1876206	0.0012	-0.31	Blood
ACTA2 / rs1800682-A	rs1800682-A		A is ref allele
Gene Symbol	Gencode Id	SNP	P-Value	Effect Size	Tissue
ACTA2	ENSG00000107796.8	rs1800682	0.46	0.043	Adipose Subcutaneous		-0.043
ACTA2	ENSG00000107796.8	rs1800682	NaN	-0.91	Adipose Visceral		0.91
ACTA2	ENSG00000107796.8	rs1800682	0.05	0.4	Adrenal Gland		-0.4
ACTA2	ENSG00000107796.8	rs1800682	0.23	-0.094	Artery Aorta		0.094
ACTA2	ENSG00000107796.8	rs1800682	0.65	-0.096	Artery Coronary		0.096
ACTA2	ENSG00000107796.8	rs1800682	0.96	0.0027	Artery Tibial		-0.0027
ACTA2	ENSG00000107796.8	rs1800682	0.042	1.2	Brain Amygdala		-1.2
ACTA2	ENSG00000107796.8	rs1800682	0.22	0.53	Brain Caudate Basal Ganglia		-0.53
ACTA2	ENSG00000107796.8	rs1800682	0.17	-0.72	Brain Cerebellar Hemisphere		0.72
ACTA2	ENSG00000107796.8	rs1800682	0.6	-0.13	Brain Cerebellum		0.13
ACTA2	ENSG00000107796.8	rs1800682	0.64	0.43	Brain Cortex		-0.43
ACTA2	ENSG00000107796.8	rs1800682	0.45	0.3	Brain Frontal Cortex		-0.3
ACTA2	ENSG00000107796.8	rs1800682	0.75	-0.21	Brain Hippocampus		0.21
ACTA2	ENSG00000107796.8	rs1800682	0.23	-0.14	Brain Hypothalamus		0.14
ACTA2	ENSG00000107796.8	rs1800682	0.05	0.77	Brain Nucleus Accumbens		-0.77
ACTA2	ENSG00000107796.8	rs1800682	0.27	1.2	Brain Putamen		-1.2
ACTA2	ENSG00000107796.8	rs1800682	0.3	0.39	Brain Substantia Nigr		-0.39
ACTA2	ENSG00000107796.8	rs1800682	0.92	0.014	Breast		-0.014
ACTA2	ENSG00000107796.8	rs1800682	0.062	-0.34	Cell Line EBV Lymphocytes		0.34
ACTA2	ENSG00000107796.8	rs1800682	0.77	-0.024	Colon Transverse		0.024
ACTA2	ENSG00000107796.8	rs1800682	0.39	0.059	Esophagus Muscularis		-0.059
ACTA2	ENSG00000107796.8	rs1800682	0.68	0.24	Heart Atrial Appendage		-0.24
ACTA2	ENSG00000107796.8	rs1800682	0.25	0.13	Heart Left Ventricle		-0.13
ACTA2	ENSG00000107796.8	rs1800682	0.53	-0.11	Liver		0.11
ACTA2	ENSG00000107796.8	rs1800682	0.68	-0.05	Lung		0.05
ACTA2	ENSG00000107796.8	rs1800682	0.87	-0.014	Muscle Skeletal		0.014
ACTA2	ENSG00000107796.8	rs1800682	0.92	0.011	Nerve Tibial		-0.011
ACTA2	ENSG00000107796.8	rs1800682	0.94	-0.043	Ovary		0.043
ACTA2	ENSG00000107796.8	rs1800682	0.77	-0.044	Pancreas		0.044
ACTA2	ENSG00000107796.8	rs1800682	NaN	-2.1	Pituitary		2.1
ACTA2	ENSG00000107796.8	rs1800682	0.61	0.051	Prostate		-0.051
ACTA2	ENSG00000107796.8	rs1800682	0.59	0.16	Skin Not Sun Exposed		-0.16
ACTA2	ENSG00000107796.8	rs1800682	0.3	-0.098	Skin Sun Exposed		0.098
ACTA2	ENSG00000107796.8	rs1800682	0.29	-0.35	Spleen		0.35
ACTA2	ENSG00000107796.8	rs1800682	0.32	-0.068	Stomach		0.068
ACTA2	ENSG00000107796.8	rs1800682	0.74	0.051	Testis		-0.051
ACTA2	ENSG00000107796.8	rs1800682	0.89	0.014	Thyroid		-0.014
ACTA2	ENSG00000107796.8	rs1800682	0.88	0.029	Uterus		-0.029
ACTA2	ENSG00000107796.8	rs1800682	0.86	-0.031	Vagina		0.031
ACTA2	ENSG00000107796.8	rs1800682	1e-08	-0.39	Blood		0.39
PDLIM5 / rs12500426-C	rs12500426
Gene Symbol	Gencode Id	SNP	P-Value	Effect Size	Tissue
PDLIM5	ENSG00000163110.10	rs12500426	0.72	-0.027	Adipose Subcutaneous
PDLIM5	ENSG00000163110.10	rs12500426	NaN	0.04	Adipose Visceral
PDLIM5	ENSG00000163110.10	rs12500426	0.29	-0.2	Adrenal Gland
PDLIM5	ENSG00000163110.10	rs12500426	0.73	-0.036	Artery Aorta
PDLIM5	ENSG00000163110.10	rs12500426	0.21	-0.23	Artery Coronary
PDLIM5	ENSG00000163110.10	rs12500426	0.014	-0.2	Artery Tibial
PDLIM5	ENSG00000163110.10	rs12500426	0.97	-0.03	Brain Amygdala
PDLIM5	ENSG00000163110.10	rs12500426	0.012	-0.37	Brain Caudate Basal Ganglia
PDLIM5	ENSG00000163110.10	rs12500426	0.87	-0.045	Brain Cerebellar Hemisphere
PDLIM5	ENSG00000163110.10	rs12500426	0.3	-0.26	Brain Cerebellum
PDLIM5	ENSG00000163110.10	rs12500426	0.37	0.48	Brain Cortex
PDLIM5	ENSG00000163110.10	rs12500426	0.37	-0.12	Brain Frontal Cortex
PDLIM5	ENSG00000163110.10	rs12500426	0.58	0.19	Brain Hippocampus
PDLIM5	ENSG00000163110.10	rs12500426	0.53	0.25	Brain Hypothalamus
PDLIM5	ENSG00000163110.10	rs12500426	0.0086	-0.37	Brain Nucleus Accumbens
PDLIM5	ENSG00000163110.10	rs12500426	0.94	0.0093	Brain Putamen
PDLIM5	ENSG00000163110.10	rs12500426	0.079	-0.75	Brain Substantia Nigr
PDLIM5	ENSG00000163110.10	rs12500426	0.36	-0.09	Breast
PDLIM5	ENSG00000163110.10	rs12500426	0.007	-0.53	Cell Line EBV Lymphocytes
PDLIM5	ENSG00000163110.10	rs12500426	0.58	-0.069	Colon Transverse
PDLIM5	ENSG00000163110.10	rs12500426	0.93	-0.0071	Esophagus Muscularis
PDLIM5	ENSG00000163110.10	rs12500426	0.71	-0.18	Heart Atrial Appendage
PDLIM5	ENSG00000163110.10	rs12500426	0.41	0.056	Heart Left Ventricle
PDLIM5	ENSG00000163110.10	rs12500426	0.95	-0.026	Liver
PDLIM5	ENSG00000163110.10	rs12500426	0.58	-0.049	Lung
PDLIM5	ENSG00000163110.10	rs12500426	0.69	0.035	Muscle Skeletal
PDLIM5	ENSG00000163110.10	rs12500426	0.11	-0.14	Nerve Tibial
PDLIM5	ENSG00000163110.10	rs12500426	0.58	0.23	Ovary
PDLIM5	ENSG00000163110.10	rs12500426	0.54	-0.075	Pancreas
PDLIM5	ENSG00000163110.10	rs12500426	NaN	-2.3	Pituitary
PDLIM5	ENSG00000163110.10	rs12500426	0.67	-0.091	Prostate
PDLIM5	ENSG00000163110.10	rs12500426	0.21	-0.23	Skin Not Sun Exposed
PDLIM5	ENSG00000163110.10	rs12500426	0.05	-0.16	Skin Sun Exposed
PDLIM5	ENSG00000163110.10	rs12500426	0.32	-0.44	Spleen
PDLIM5	ENSG00000163110.10	rs12500426	0.44	-0.054	Stomach
PDLIM5	ENSG00000163110.10	rs12500426	0.72	0.034	Testis
PDLIM5	ENSG00000163110.10	rs12500426	0.16	-0.13	Thyroid
PDLIM5	ENSG00000163110.10	rs12500426	0.2	-0.85	Uterus
PDLIM5	ENSG00000163110.10	rs12500426	0.39	-0.17	Vagina
PDLIM5	ENSG00000163110.10	rs12500426	0.5	0.029	Blood
Gene Symbol	Gencode Id	SNP	P-Value	Effect Size	Tissue
PDLIM5	ENSG00000163110.10	rs17021918	0.97	-0.0034	Adipose Subcutaneous
PDLIM5	ENSG00000163110.10	rs17021918	NaN	-0.024	Adipose Visceral
PDLIM5	ENSG00000163110.10	rs17021918	0.5	-0.14	Adrenal Gland
PDLIM5	ENSG00000163110.10	rs17021918	0.52	-0.073	Artery Aorta
PDLIM5	ENSG00000163110.10	rs17021918	0.56	0.12	Artery Coronary
PDLIM5	ENSG00000163110.10	rs17021918	0.4	-0.08	Artery Tibial
PDLIM5	ENSG00000163110.10	rs17021918	0.48	0.47	Brain Amygdala
PDLIM5	ENSG00000163110.10	rs17021918	0.16	-0.32	Brain Caudate Basal Ganglia
PDLIM5	ENSG00000163110.10	rs17021918	0.99	0.0059	Brain Cerebellar Hemisphere
PDLIM5	ENSG00000163110.10	rs17021918	0.46	-0.16	Brain Cerebellum
PDLIM5	ENSG00000163110.10	rs17021918	0.75	0.35	Brain Cortex
PDLIM5	ENSG00000163110.10	rs17021918	0.42	-0.2	Brain Frontal Cortex
PDLIM5	ENSG00000163110.10	rs17021918	0.45	0.43	Brain Hippocampus
PDLIM5	ENSG00000163110.10	rs17021918	0.063	0.46	Brain Hypothalamus
PDLIM5	ENSG00000163110.10	rs17021918	0.17	-0.27	Brain Nucleus Accumbens
PDLIM5	ENSG00000163110.10	rs17021918	0.69	-0.065	Brain Putamen
PDLIM5	ENSG00000163110.10	rs17021918	0.73	0.25	Brain Substantia Nigr
PDLIM5	ENSG00000163110.10	rs17021918	0.15	-0.17	Breast
PDLIM5	ENSG00000163110.10	rs17021918	0.24	-0.39	Cell Line EBV Lymphocytes
PDLIM5	ENSG00000163110.10	rs17021918	0.075	-0.28	Colon Transverse
PDLIM5	ENSG00000163110.10	rs17021918	0.044	-0.2	Esophagus Muscularis
PDLIM5	ENSG00000163110.10	rs17021918	0.83	0.11	Heart Atrial Appendage
PDLIM5	ENSG00000163110.10	rs17021918	0.76	-0.024	Heart Left Ventricle
PDLIM5	ENSG00000163110.10	rs17021918	0.43	0.27	Liver
PDLIM5	ENSG00000163110.10	rs17021918	0.023	-0.22	Lung
PDLIM5	ENSG00000163110.10	rs17021918	0.71	0.039	Muscle Skeletal
PDLIM5	ENSG00000163110.10	rs17021918	0.18	-0.13	Nerve Tibial
PDLIM5	ENSG00000163110.10	rs17021918	0.68	0.22	Ovary
PDLIM5	ENSG00000163110.10	rs17021918	0.25	-0.14	Pancreas
PDLIM5	ENSG00000163110.10	rs17021918	NaN	1.2	Pituitary
PDLIM5	ENSG00000163110.10	rs17021918	0.43	0.2	Prostate
PDLIM5	ENSG00000163110.10	rs17021918	0.53	0.17	Skin Not Sun Exposed
PDLIM5	ENSG00000163110.10	rs17021918	0.027	-0.2	Skin Sun Exposed
PDLIM5	ENSG00000163110.10	rs17021918	0.35	-0.38	Spleen
PDLIM5	ENSG00000163110.10	rs17021918	0.16	-0.12	Stomach
PDLIM5	ENSG00000163110.10	rs17021918	0.29	-0.1	Testis
PDLIM5	ENSG00000163110.10	rs17021918	0.11	-0.16	Thyroid
PDLIM5	ENSG00000163110.10	rs17021918	0.72	-0.23	Uterus
PDLIM5	ENSG00000163110.10	rs17021918	0.21	-0.42	Vagina
PDLIM5	ENSG00000163110.10	rs17021918	0.4	-0.042	Blood
STK35 / rs59586681-T	rs59586681-T
Gene Symbol	Gencode Id	SNP	P-Value	Effect Size	Tissue
STK35	ENSG00000125834.8	rs59586681	0.74	0.039	Adipose Subcutaneous
STK35	ENSG00000125834.8	rs59586681	NaN	1.6	Adipose Visceral
STK35	ENSG00000125834.8	rs59586681	0.07	-0.39	Adrenal Gland
STK35	ENSG00000125834.8	rs59586681	0.48	-0.067	Artery Aorta
STK35	ENSG00000125834.8	rs59586681	0.72	0.059	Artery Coronary
STK35	ENSG00000125834.8	rs59586681	0.37	-0.09	Artery Tibial
STK35	ENSG00000125834.8	rs59586681	0.26	0.51	Brain Amygdala
STK35	ENSG00000125834.8	rs59586681	0.48	-0.15	Brain Caudate Basal Ganglia
STK35	ENSG00000125834.8	rs59586681	0.12	0.82	Brain Cerebellar Hemisphere
STK35	ENSG00000125834.8	rs59586681	0.67	0.17	Brain Cerebellum
STK35	ENSG00000125834.8	rs59586681	0.26	0.36	Brain Cortex
STK35	ENSG00000125834.8	rs59586681	0.35	-0.4	Brain Frontal Cortex
STK35	ENSG00000125834.8	rs59586681	0.19	0.47	Brain Hippocampus
STK35	ENSG00000125834.8	rs59586681	0.38	0.14	Brain Hypothalamus
STK35	ENSG00000125834.8	rs59586681	0.2	0.23	Brain Nucleus Accumbens
STK35	ENSG00000125834.8	rs59586681	0.65	0.66	Brain Putamen
STK35	ENSG00000125834.8	rs59586681	0.37	-0.31	Brain Substantia Nigr
STK35	ENSG00000125834.8	rs59586681	0.98	0.0055	Breast
STK35	ENSG00000125834.8	rs59586681	0.47	0.11	Cell Line EBV Lymphocytes
STK35	ENSG00000125834.8	rs59586681	0.49	0.15	Colon Transverse
STK35	ENSG00000125834.8	rs59586681	0.71	0.048	Esophagus Muscularis
STK35	ENSG00000125834.8	rs59586681	0.14	-0.47	Heart Atrial Appendage
STK35	ENSG00000125834.8	rs59586681	0.25	-0.13	Heart Left Ventricle
STK35	ENSG00000125834.8	rs59586681	0.44	0.37	Liver
STK35	ENSG00000125834.8	rs59586681	0.99	0.0014	Lung
STK35	ENSG00000125834.8	rs59586681	0.18	-0.15	Muscle Skeletal
STK35	ENSG00000125834.8	rs59586681	0.76	0.034	Nerve Tibial
STK35	ENSG00000125834.8	rs59586681	0.32	0.33	Ovary
STK35	ENSG00000125834.8	rs59586681	0.47	-0.064	Pancreas
STK35	ENSG00000125834.8	rs59586681	NaN	0.57	Pituitary
STK35	ENSG00000125834.8	rs59586681	0.12	0.32	Prostate
STK35	ENSG00000125834.8	rs59586681	0.48	0.26	Skin Not Sun Exposed
STK35	ENSG00000125834.8	rs59586681	0.59	-0.06	Skin Sun Exposed
STK35	ENSG00000125834.8	rs59586681	0.0063	0.84	Spleen
STK35	ENSG00000125834.8	rs59586681	0.29	-0.12	Stomach
STK35	ENSG00000125834.8	rs59586681	0.23	-0.22	Testis
STK35	ENSG00000125834.8	rs59586681	0.21	-0.15	Thyroid
STK35	ENSG00000125834.8	rs59586681	0.8	-0.12	Uterus
STK35	ENSG00000125834.8	rs59586681	0.3	0.32	Vagina
STK35	ENSG00000125834.8	rs59586681	0.039	-0.075	Blood
ACTN1 / rs7141529-G
Gene Symbol	Gencode Id	SNP	P-Value	Effect Size	Tissue
ACTN1	ENSG00000072110.9	rs7141529	0.045	0.14	Adipose Subcutaneous
ACTN1	ENSG00000072110.9	rs7141529	NaN	-1.2	Adipose Visceral
ACTN1	ENSG00000072110.9	rs7141529	0.22	0.17	Adrenal Gland
ACTN1	ENSG00000072110.9	rs7141529	0.53	-0.053	Artery Aorta
ACTN1	ENSG00000072110.9	rs7141529	0.76	0.044	Artery Coronary
ACTN1	ENSG00000072110.9	rs7141529	0.093	-0.12	Artery Tibial
ACTN1	ENSG00000072110.9	rs7141529	0.94	-0.046	Brain Amygdala
ACTN1	ENSG00000072110.9	rs7141529	0.73	0.057	Brain Caudate Basal Ganglia
ACTN1	ENSG00000072110.9	rs7141529	0.78	0.15	Brain Cerebellar Hemisphere
ACTN1	ENSG00000072110.9	rs7141529	0.21	-0.51	Brain Cerebellum
ACTN1	ENSG00000072110.9	rs7141529	0.96	0.059	Brain Cortex
ACTN1	ENSG00000072110.9	rs7141529	0.76	-0.076	Brain Frontal Cortex
ACTN1	ENSG00000072110.9	rs7141529	0.26	-0.32	Brain Hippocampus
ACTN1	ENSG00000072110.9	rs7141529	0.49	-0.36	Brain Hypothalamus
ACTN1	ENSG00000072110.9	rs7141529	0.95	-0.0095	Brain Nucleus Accumbens
ACTN1	ENSG00000072110.9	rs7141529	0.59	0.65	Brain Putamen
ACTN1	ENSG00000072110.9	rs7141529	0.4	0.62	Brain Substantia Nigr
ACTN1	ENSG00000072110.9	rs7141529	0.25	-0.13	Breast
ACTN1	ENSG00000072110.9	rs7141529	0.45	0.15	Cell Line EBV Lymphocytes
ACTN1	ENSG00000072110.9	rs7141529	0.42	0.061	Colon Transverse
ACTN1	ENSG00000072110.9	rs7141529	0.079	-0.13	Esophagus Muscularis
ACTN1	ENSG00000072110.9	rs7141529	0.031	-0.8	Heart Atrial Appendage
ACTN1	ENSG00000072110.9	rs7141529	0.13	-0.1	Heart Left Ventricle
ACTN1	ENSG00000072110.9	rs7141529	0.95	-0.0089	Liver
ACTN1	ENSG00000072110.9	rs7141529	0.74	0.026	Lung
ACTN1	ENSG00000072110.9	rs7141529	0.94	-0.0064	Muscle Skeletal
ACTN1	ENSG00000072110.9	rs7141529	0.95	0.005	Nerve Tibial
ACTN1	ENSG00000072110.9	rs7141529	0.059	0.98	Ovary
ACTN1	ENSG00000072110.9	rs7141529	0.17	-0.12	Pancreas
ACTN1	ENSG00000072110.9	rs7141529	NaN	-0.4	Pituitary
ACTN1	ENSG00000072110.9	rs7141529	0.77	0.045	Prostate
ACTN1	ENSG00000072110.9	rs7141529	0.41	0.2	Skin Not Sun Exposed
ACTN1	ENSG00000072110.9	rs7141529	0.95	-0.0052	Skin Sun Exposed
ACTN1	ENSG00000072110.9	rs7141529	0.55	0.34	Spleen
ACTN1	ENSG00000072110.9	rs7141529	0.95	0.0041	Stomach
ACTN1	ENSG00000072110.9	rs7141529	0.39	0.15	Testis
ACTN1	ENSG00000072110.9	rs7141529	0.2	-0.097	Thyroid
ACTN1	ENSG00000072110.9	rs7141529	0.81	-0.05	Uterus
ACTN1	ENSG00000072110.9	rs7141529	0.66	-0.098	Vagina
ACTN1	ENSG00000072110.9	rs7141529	0.074	-0.067	Blood
CFL1 / rs3903072-G		RISK ALLELE IS REF ALLELE
Gene Symbol	Gencode Id	SNP	P-Value	Effect Size	Tissue
CFL1	ENSG00000172757.8	rs3903072	0.7	0.02	Adipose Subcutaneous		-0.02
CFL1	ENSG00000172757.8	rs3903072	NaN	-0.72	Adipose Visceral		0.72
CFL1	ENSG00000172757.8	rs3903072	0.26	0.11	Adrenal Gland		-0.11
CFL1	ENSG00000172757.8	rs3903072	0.83	0.012	Artery Aorta		-0.012
CFL1	ENSG00000172757.8	rs3903072	0.43	0.072	Artery Coronary		-0.072
CFL1	ENSG00000172757.8	rs3903072	0.3	0.043	Artery Tibial		-0.043
CFL1	ENSG00000172757.8	rs3903072	0.41	0.1	Brain Amygdala		-0.1
CFL1	ENSG00000172757.8	rs3903072	0.45	-0.11	Brain Caudate Basal Ganglia		0.11
CFL1	ENSG00000172757.8	rs3903072	0.68	0.046	Brain Cerebellar Hemisphere		-0.046
CFL1	ENSG00000172757.8	rs3903072	0.67	0.091	Brain Cerebellum		-0.091
CFL1	ENSG00000172757.8	rs3903072	0.56	0.14	Brain Cortex		-0.14
CFL1	ENSG00000172757.8	rs3903072	0.0095	0.58	Brain Frontal Cortex		-0.58
CFL1	ENSG00000172757.8	rs3903072	0.22	0.36	Brain Hippocampus		-0.36
CFL1	ENSG00000172757.8	rs3903072	0.62	-0.13	Brain Hypothalamus		0.13
CFL1	ENSG00000172757.8	rs3903072	0.55	0.22	Brain Nucleus Accumbens		-0.22
CFL1	ENSG00000172757.8	rs3903072	0.47	0.38	Brain Putamen		-0.38
CFL1	ENSG00000172757.8	rs3903072	0.19	0.58	Brain Substantia Nigr		-0.58
CFL1	ENSG00000172757.8	rs3903072	0.28	0.11	Breast		-0.11
CFL1	ENSG00000172757.8	rs3903072	0.51	-0.052	Cell Line EBV Lymphocytes		0.052
CFL1	ENSG00000172757.8	rs3903072	0.77	-0.016	Colon Transverse		0.016
CFL1	ENSG00000172757.8	rs3903072	0.92	0.0069	Esophagus Muscularis		-0.0069
CFL1	ENSG00000172757.8	rs3903072	0.52	-0.45	Heart Atrial Appendage		0.45
CFL1	ENSG00000172757.8	rs3903072	0.36	-0.044	Heart Left Ventricle		0.044
CFL1	ENSG00000172757.8	rs3903072	0.54	0.12	Liver		-0.12
CFL1	ENSG00000172757.8	rs3903072	0.82	0.012	Lung		-0.012
CFL1	ENSG00000172757.8	rs3903072	0.23	0.064	Muscle Skeletal		-0.064
CFL1	ENSG00000172757.8	rs3903072	0.98	-0.0012	Nerve Tibial		0.0012
CFL1	ENSG00000172757.8	rs3903072	0.31	-0.24	Ovary		0.24
CFL1	ENSG00000172757.8	rs3903072	0.16	0.079	Pancreas		-0.079
CFL1	ENSG00000172757.8	rs3903072	NaN	-1.5	Pituitary		1.5
CFL1	ENSG00000172757.8	rs3903072	0.062	0.24	Prostate		-0.24
CFL1	ENSG00000172757.8	rs3903072	0.82	-0.06	Skin Not Sun Exposed		0.06
CFL1	ENSG00000172757.8	rs3903072	0.63	-0.029	Skin Sun Exposed		0.029
CFL1	ENSG00000172757.8	rs3903072	0.19	-0.37	Spleen		0.37
CFL1	ENSG00000172757.8	rs3903072	0.33	0.048	Stomach		-0.048
CFL1	ENSG00000172757.8	rs3903072	0.68	0.044	Testis		-0.044
CFL1	ENSG00000172757.8	rs3903072	0.56	0.032	Thyroid		-0.032
CFL1	ENSG00000172757.8	rs3903072	0.33	-0.099	Uterus		0.099
CFL1	ENSG00000172757.8	rs3903072	0.25	-0.26	Vagina		0.26
CFL1	ENSG00000172757.8	rs3903072	0.2	0.051	Blood		-0.051
KRT8 / rs902774-A	rs902774-A
Gene Symbol	Gencode Id	SNP	P-Value	Effect Size	Tissue
KRT8	ENSG00000170421.7	rs902774	0.45	-0.15	Adipose Subcutaneous
KRT8	ENSG00000170421.7	rs902774	NaN	-0.66	Adipose Visceral
KRT8	ENSG00000170421.7	rs902774	0.43	0.23	Adrenal Gland
KRT8	ENSG00000170421.7	rs902774	0.24	-0.35	Artery Aorta
KRT8	ENSG00000170421.7	rs902774	0.88	-0.052	Artery Coronary
KRT8	ENSG00000170421.7	rs902774	0.37	0.15	Artery Tibial
KRT8	ENSG00000170421.7	rs902774	0.76	0.25	Brain Amygdala
KRT8	ENSG00000170421.7	rs902774	0.19	-0.45	Brain Caudate Basal Ganglia
KRT8	ENSG00000170421.7	rs902774	0.68	0.41	Brain Cerebellar Hemisphere
KRT8	ENSG00000170421.7	rs902774	0.31	0.69	Brain Cerebellum
KRT8	ENSG00000170421.7	rs902774	0.8	-0.38	Brain Cortex
KRT8	ENSG00000170421.7	rs902774	0.48	-0.4	Brain Frontal Cortex
KRT8	ENSG00000170421.7	rs902774	0.55	0.47	Brain Hippocampus
KRT8	ENSG00000170421.7	rs902774	0.43	-0.16	Brain Hypothalamus
KRT8	ENSG00000170421.7	rs902774	0.014	-1.1	Brain Nucleus Accumbens
KRT8	ENSG00000170421.7	rs902774	0.37	-0.95	Brain Putamen
KRT8	ENSG00000170421.7	rs902774	0.73	0.3	Brain Substantia Nigr
KRT8	ENSG00000170421.7	rs902774	0.9	0.017	Breast
KRT8	ENSG00000170421.7	rs902774	0.32	0.48	Cell Line EBV Lymphocytes
KRT8	ENSG00000170421.7	rs902774	0.37	0.13	Colon Transverse
KRT8	ENSG00000170421.7	rs902774	0.29	-0.19	Esophagus Muscularis
KRT8	ENSG00000170421.7	rs902774	0.17	-0.92	Heart Atrial Appendage
KRT8	ENSG00000170421.7	rs902774	0.44	-0.13	Heart Left Ventricle
KRT8	ENSG00000170421.7	rs902774	0.7	0.25	Liver
KRT8	ENSG00000170421.7	rs902774	0.65	0.061	Lung
KRT8	ENSG00000170421.7	rs902774	0.19	-0.21	Muscle Skeletal
KRT8	ENSG00000170421.7	rs902774	0.98	-0.0066	Nerve Tibial
KRT8	ENSG00000170421.7	rs902774	0.92	-0.033	Ovary
KRT8	ENSG00000170421.7	rs902774	0.088	0.24	Pancreas
KRT8	ENSG00000170421.7	rs902774	NaN	-0.4	Pituitary
KRT8	ENSG00000170421.7	rs902774	0.72	0.064	Prostate
KRT8	ENSG00000170421.7	rs902774	0.88	-0.083	Skin Not Sun Exposed
KRT8	ENSG00000170421.7	rs902774	0.99	-0.0019	Skin Sun Exposed
KRT8	ENSG00000170421.7	rs902774	0.88	-0.14	Spleen
KRT8	ENSG00000170421.7	rs902774	0.47	0.089	Stomach
KRT8	ENSG00000170421.7	rs902774	0.18	-0.43	Testis
KRT8	ENSG00000170421.7	rs902774	0.36	-0.14	Thyroid
KRT8	ENSG00000170421.7	rs902774	0.89	0.081	Uterus
KRT8	ENSG00000170421.7	rs902774	0.59	-0.2	Vagina
KRT8	ENSG00000170421.7	rs902774	0.015	-0.32	Blood
ACTA2 / rs4406737-G	rs4406737-G
Gene Symbol	Gencode Id	SNP	P-Value	Effect Size	Tissue
ACTA2	ENSG00000107796.8	rs4406737	0.45	0.049	Adipose Subcutaneous
ACTA2	ENSG00000107796.8	rs4406737	NaN	4.3	Adipose Visceral
ACTA2	ENSG00000107796.8	rs4406737	0.015	-0.47	Adrenal Gland
ACTA2	ENSG00000107796.8	rs4406737	0.28	0.082	Artery Aorta
ACTA2	ENSG00000107796.8	rs4406737	0.45	0.13	Artery Coronary
ACTA2	ENSG00000107796.8	rs4406737	0.73	-0.02	Artery Tibial
ACTA2	ENSG00000107796.8	rs4406737	0.13	-3.6	Brain Amygdala
ACTA2	ENSG00000107796.8	rs4406737	0.3	-0.48	Brain Caudate Basal Ganglia
ACTA2	ENSG00000107796.8	rs4406737	0.19	0.99	Brain Cerebellar Hemisphere
ACTA2	ENSG00000107796.8	rs4406737	0.47	0.23	Brain Cerebellum
ACTA2	ENSG00000107796.8	rs4406737	0.82	0.18	Brain Cortex
ACTA2	ENSG00000107796.8	rs4406737	0.73	-0.24	Brain Frontal Cortex
ACTA2	ENSG00000107796.8	rs4406737	0.67	0.32	Brain Hippocampus
ACTA2	ENSG00000107796.8	rs4406737	0.57	0.067	Brain Hypothalamus
ACTA2	ENSG00000107796.8	rs4406737	0.12	-0.6	Brain Nucleus Accumbens
ACTA2	ENSG00000107796.8	rs4406737	0.35	-0.89	Brain Putamen
ACTA2	ENSG00000107796.8	rs4406737	0.26	-0.64	Brain Substantia Nigr
ACTA2	ENSG00000107796.8	rs4406737	0.95	0.009	Breast
ACTA2	ENSG00000107796.8	rs4406737	0.12	0.33	Cell Line EBV Lymphocytes
ACTA2	ENSG00000107796.8	rs4406737	0.88	-0.013	Colon Transverse
ACTA2	ENSG00000107796.8	rs4406737	0.17	-0.096	Esophagus Muscularis
ACTA2	ENSG00000107796.8	rs4406737	0.16	-1.1	Heart Atrial Appendage
ACTA2	ENSG00000107796.8	rs4406737	0.41	-0.096	Heart Left Ventricle
ACTA2	ENSG00000107796.8	rs4406737	0.7	0.076	Liver
ACTA2	ENSG00000107796.8	rs4406737	0.98	-0.0028	Lung
ACTA2	ENSG00000107796.8	rs4406737	0.65	0.041	Muscle Skeletal
ACTA2	ENSG00000107796.8	rs4406737	0.76	0.033	Nerve Tibial
ACTA2	ENSG00000107796.8	rs4406737	0.6	-0.24	Ovary
ACTA2	ENSG00000107796.8	rs4406737	0.65	0.071	Pancreas
ACTA2	ENSG00000107796.8	rs4406737	NaN	1.7	Pituitary
ACTA2	ENSG00000107796.8	rs4406737	0.8	-0.026	Prostate
ACTA2	ENSG00000107796.8	rs4406737	0.29	-0.54	Skin Not Sun Exposed
ACTA2	ENSG00000107796.8	rs4406737	0.0056	0.24	Skin Sun Exposed
ACTA2	ENSG00000107796.8	rs4406737	0.99	0.0049	Spleen
ACTA2	ENSG00000107796.8	rs4406737	0.4	0.062	Stomach
ACTA2	ENSG00000107796.8	rs4406737	0.78	-0.044	Testis
ACTA2	ENSG00000107796.8	rs4406737	0.57	-0.054	Thyroid
ACTA2	ENSG00000107796.8	rs4406737	0.87	-0.022	Uterus
ACTA2	ENSG00000107796.8	rs4406737	0.92	0.017	Vagina
ACTA2	ENSG00000107796.8	rs4406737	9.2e-07	0.34	Blood
ACTC1 / rs543686-T	rs543686-T
Gene Symbol	Gencode Id	SNP	P-Value	Effect Size	Tissue
ACTC1	ENSG00000159251.6	rs543686	0.086	-0.18	Adipose Subcutaneous
ACTC1	ENSG00000159251.6	rs543686	NaN	1.5	Adipose Visceral
ACTC1	ENSG00000159251.6	rs543686	0.14	0.44	Adrenal Gland
ACTC1	ENSG00000159251.6	rs543686	0.93	0.0093	Artery Aorta
ACTC1	ENSG00000159251.6	rs543686	0.0085	0.69	Artery Coronary
ACTC1	ENSG00000159251.6	rs543686	0.78	-0.029	Artery Tibial
ACTC1	ENSG00000159251.6	rs543686	0.58	1.1	Brain Amygdala
ACTC1	ENSG00000159251.6	rs543686	0.32	0.26	Brain Caudate Basal Ganglia
ACTC1	ENSG00000159251.6	rs543686	0.32	0.45	Brain Cerebellar Hemisphere
ACTC1	ENSG00000159251.6	rs543686	0.098	0.69	Brain Cerebellum
ACTC1	ENSG00000159251.6	rs543686	0.26	-2.8	Brain Cortex
ACTC1	ENSG00000159251.6	rs543686	0.47	-0.37	Brain Frontal Cortex
ACTC1	ENSG00000159251.6	rs543686	0.067	-0.65	Brain Hippocampus
ACTC1	ENSG00000159251.6	rs543686	0.87	-0.062	Brain Hypothalamus
ACTC1	ENSG00000159251.6	rs543686	0.72	0.19	Brain Nucleus Accumbens
ACTC1	ENSG00000159251.6	rs543686	0.24	0.75	Brain Putamen
ACTC1	ENSG00000159251.6	rs543686	0.49	0.69	Brain Substantia Nigr
ACTC1	ENSG00000159251.6	rs543686	0.63	-0.1	Breast
ACTC1	ENSG00000159251.6	rs543686	0.81	-0.073	Cell Line EBV Lymphocytes
ACTC1	ENSG00000159251.6	rs543686	0.058	-0.25	Colon Transverse
ACTC1	ENSG00000159251.6	rs543686	0.5	-0.079	Esophagus Muscularis
ACTC1	ENSG00000159251.6	rs543686	0.26	-0.36	Heart Atrial Appendage
ACTC1	ENSG00000159251.6	rs543686	0.26	-0.095	Heart Left Ventricle
ACTC1	ENSG00000159251.6	rs543686	0.82	-0.093	Liver
ACTC1	ENSG00000159251.6	rs543686	0.17	-0.16	Lung
ACTC1	ENSG00000159251.6	rs543686	0.73	-0.032	Muscle Skeletal
ACTC1	ENSG00000159251.6	rs543686	0.47	-0.096	Nerve Tibial
ACTC1	ENSG00000159251.6	rs543686	0.27	-0.43	Ovary
ACTC1	ENSG00000159251.6	rs543686	0.12	-0.29	Pancreas
ACTC1	ENSG00000159251.6	rs543686	NaN	0.66	Pituitary
ACTC1	ENSG00000159251.6	rs543686	0.56	0.18	Prostate
ACTC1	ENSG00000159251.6	rs543686	0.61	-0.21	Skin Not Sun Exposed
ACTC1	ENSG00000159251.6	rs543686	0.00025	-0.44	Skin Sun Exposed
ACTC1	ENSG00000159251.6	rs543686	0.37	-0.5	Spleen
ACTC1	ENSG00000159251.6	rs543686	0.39	-0.091	Stomach
ACTC1	ENSG00000159251.6	rs543686	0.8	-0.054	Testis
ACTC1	ENSG00000159251.6	rs543686	0.27	0.12	Thyroid
ACTC1	ENSG00000159251.6	rs543686	0.55	0.29	Uterus
ACTC1	ENSG00000159251.6	rs543686	0.84	-0.09	Vagina
ACTC1	ENSG00000159251.6	rs543686	0.52	-0.061	Blood
KRT5 / rs11170164-T
Gene Symbol	Gencode Id	SNP	P-Value	Effect Size	Tissue
KRT5	ENSG00000186081.7	rs11170164	0.84	0.051	Adipose Subcutaneous
KRT5	ENSG00000186081.7	rs11170164	NaN	2	Adipose Visceral
KRT5	ENSG00000186081.7	rs11170164	0.78	-0.12	Adrenal Gland
KRT5	ENSG00000186081.7	rs11170164	0.049	-0.82	Artery Aorta
KRT5	ENSG00000186081.7	rs11170164	0.77	-0.29	Artery Coronary
KRT5	ENSG00000186081.7	rs11170164	0.37	0.23	Artery Tibial
KRT5	ENSG00000186081.7	rs11170164	0.35	0.78	Brain Amygdala
KRT5	ENSG00000186081.7	rs11170164	0.23	0.44	Brain Caudate Basal Ganglia
KRT5	ENSG00000186081.7	rs11170164	0.26	0.82	Brain Cerebellar Hemisphere
KRT5	ENSG00000186081.7	rs11170164	0.92	-0.046	Brain Cerebellum
KRT5	ENSG00000186081.7	rs11170164	0.94	0.094	Brain Cortex
KRT5	ENSG00000186081.7	rs11170164	0.51	0.34	Brain Frontal Cortex
KRT5	ENSG00000186081.7	rs11170164	0.85	0.18	Brain Hippocampus
KRT5	ENSG00000186081.7	rs11170164	0.54	0.62	Brain Hypothalamus
KRT5	ENSG00000186081.7	rs11170164	0.77	-0.43	Brain Nucleus Accumbens
KRT5	ENSG00000186081.7	rs11170164	0.089	1.3	Brain Putamen
KRT5	ENSG00000186081.7	rs11170164	0.15	0.5	Brain Substantia Nigr
KRT5	ENSG00000186081.7	rs11170164	0.94	-0.014	Breast
KRT5	ENSG00000186081.7	rs11170164	0.45	0.31	Cell Line EBV Lymphocytes
KRT5	ENSG00000186081.7	rs11170164	0.68	0.21	Colon Transverse
KRT5	ENSG00000186081.7	rs11170164	0.31	-0.34	Esophagus Muscularis
KRT5	ENSG00000186081.7	rs11170164	0.87	-0.21	Heart Atrial Appendage
KRT5	ENSG00000186081.7	rs11170164	0.79	-0.093	Heart Left Ventricle
KRT5	ENSG00000186081.7	rs11170164	0.69	-0.65	Liver
KRT5	ENSG00000186081.7	rs11170164	0.82	-0.053	Lung
KRT5	ENSG00000186081.7	rs11170164	0.85	-0.042	Muscle Skeletal
KRT5	ENSG00000186081.7	rs11170164	0.0042	0.84	Nerve Tibial
KRT5	ENSG00000186081.7	rs11170164	0.62	0.79	Ovary
KRT5	ENSG00000186081.7	rs11170164	0.84	0.079	Pancreas
KRT5	ENSG00000186081.7	rs11170164	NaN	-79	Pituitary
KRT5	ENSG00000186081.7	rs11170164	0.54	-0.23	Prostate
KRT5	ENSG00000186081.7	rs11170164	0.3	-0.71	Skin Not Sun Exposed
KRT5	ENSG00000186081.7	rs11170164	0.047	-0.32	Skin Sun Exposed
KRT5	ENSG00000186081.7	rs11170164	0.68	-0.38	Spleen
KRT5	ENSG00000186081.7	rs11170164	0.63	-0.18	Stomach
KRT5	ENSG00000186081.7	rs11170164	0.42	-0.28	Testis
KRT5	ENSG00000186081.7	rs11170164	0.9	-0.036	Thyroid
KRT5	ENSG00000186081.7	rs11170164	0.97	0.034	Uterus
KRT5	ENSG00000186081.7	rs11170164	0.63	-0.35	Vagina
KRT5	ENSG00000186081.7	rs11170164	0.72	0.07	Blood

## Sheet: Metabolic group
DLST/rs732765-G	rs732765-G
Gene Symbol	Gencode Id	SNP	P-Value	Effect Size	Tissue
DLST	ENSG00000119689.10	rs732765	0.79	-0.03	Adipose Subcutaneous
DLST	ENSG00000119689.10	rs732765	NaN	4.8	Adipose Visceral
DLST	ENSG00000119689.10	rs732765	0.8	-0.065	Adrenal Gland
DLST	ENSG00000119689.10	rs732765	0.85	-0.032	Artery Aorta
DLST	ENSG00000119689.10	rs732765	0.5	-0.24	Artery Coronary
DLST	ENSG00000119689.10	rs732765	0.14	-0.12	Artery Tibial
DLST	ENSG00000119689.10	rs732765	0.92	-0.027	Brain Amygdala
DLST	ENSG00000119689.10	rs732765	0.18	-0.41	Brain Caudate Basal Ganglia
DLST	ENSG00000119689.10	rs732765	0.068	0.81	Brain Cerebellar Hemisphere
DLST	ENSG00000119689.10	rs732765	0.46	0.44	Brain Cerebellum
DLST	ENSG00000119689.10	rs732765	0.93	0.09	Brain Cortex
DLST	ENSG00000119689.10	rs732765	0.38	-0.32	Brain Frontal Cortex
DLST	ENSG00000119689.10	rs732765	0.18	-0.37	Brain Hippocampus
DLST	ENSG00000119689.10	rs732765	0.92	0.038	Brain Hypothalamus
DLST	ENSG00000119689.10	rs732765	0.85	-0.082	Brain Nucleus Accumbens
DLST	ENSG00000119689.10	rs732765	0.62	0.27	Brain Putamen
DLST	ENSG00000119689.10	rs732765	0.092	-0.47	Brain Substantia Nigr
DLST	ENSG00000119689.10	rs732765	0.96	-0.01	Breast
DLST	ENSG00000119689.10	rs732765	0.044	-0.98	Cell Line EBV Lymphocytes
DLST	ENSG00000119689.10	rs732765	0.28	0.14	Colon Transverse
DLST	ENSG00000119689.10	rs732765	0.083	-0.25	Esophagus Muscularis
DLST	ENSG00000119689.10	rs732765	0.02	-0.77	Heart Atrial Appendage
DLST	ENSG00000119689.10	rs732765	0.098	-0.16	Heart Left Ventricle
DLST	ENSG00000119689.10	rs732765	0.12	0.88	Liver
DLST	ENSG00000119689.10	rs732765	0.84	-0.028	Lung
DLST	ENSG00000119689.10	rs732765	0.0027	-0.26	Muscle Skeletal
DLST	ENSG00000119689.10	rs732765	0.26	-0.12	Nerve Tibial
DLST	ENSG00000119689.10	rs732765	0.39	-0.53	Ovary
DLST	ENSG00000119689.10	rs732765	0.66	0.035	Pancreas
DLST	ENSG00000119689.10	rs732765	NaN	-1	Pituitary
DLST	ENSG00000119689.10	rs732765	0.045	-0.5	Prostate
DLST	ENSG00000119689.10	rs732765	0.13	-0.54	Skin Not Sun Exposed
DLST	ENSG00000119689.10	rs732765	0.62	-0.044	Skin Sun Exposed
DLST	ENSG00000119689.10	rs732765	0.53	-0.17	Spleen
DLST	ENSG00000119689.10	rs732765	0.2	-0.15	Stomach
DLST	ENSG00000119689.10	rs732765	0.69	-0.039	Testis
DLST	ENSG00000119689.10	rs732765	0.43	-0.1	Thyroid
DLST	ENSG00000119689.10	rs732765	0.69	-0.074	Uterus
DLST	ENSG00000119689.10	rs732765	0.61	-0.21	Vagina
DLST	ENSG00000119689.10	rs732765	0.41	-0.029	Blood
TFRC	rs4927850-A , A is minor allele
Gene Symbol	Gencode Id	SNP	P-Value	Effect Size	Tissue
TFRC	ENSG00000072274.8	rs4927850	0.5	0.051	Adipose Subcutaneous
TFRC	ENSG00000072274.8	rs4927850	NaN	-1.3	Adipose Visceral
TFRC	ENSG00000072274.8	rs4927850	0.69	0.073	Adrenal Gland
TFRC	ENSG00000072274.8	rs4927850	0.75	-0.041	Artery Aorta
TFRC	ENSG00000072274.8	rs4927850	0.47	0.1	Artery Coronary
TFRC	ENSG00000072274.8	rs4927850	0.16	0.13	Artery Tibial
TFRC	ENSG00000072274.8	rs4927850	0.35	0.63	Brain Amygdala
TFRC	ENSG00000072274.8	rs4927850	0.78	-0.12	Brain Caudate Basal Ganglia
TFRC	ENSG00000072274.8	rs4927850	0.052	-0.51	Brain Cerebellar Hemisphere
TFRC	ENSG00000072274.8	rs4927850	0.064	-0.46	Brain Cerebellum
TFRC	ENSG00000072274.8	rs4927850	0.78	-0.45	Brain Cortex
TFRC	ENSG00000072274.8	rs4927850	0.41	0.63	Brain Frontal Cortex
TFRC	ENSG00000072274.8	rs4927850	0.67	-0.24	Brain Hippocampus
TFRC	ENSG00000072274.8	rs4927850	0.97	0.017	Brain Hypothalamus
TFRC	ENSG00000072274.8	rs4927850	0.22	-0.58	Brain Nucleus Accumbens
TFRC	ENSG00000072274.8	rs4927850	0.73	0.19	Brain Putamen
TFRC	ENSG00000072274.8	rs4927850	0.62	0.26	Brain Substantia Nigr
TFRC	ENSG00000072274.8	rs4927850	0.17	0.21	Breast
TFRC	ENSG00000072274.8	rs4927850	0.28	0.23	Cell Line EBV Lymphocytes
TFRC	ENSG00000072274.8	rs4927850	0.64	0.071	Colon Transverse
TFRC	ENSG00000072274.8	rs4927850	1	8.7e-05	Esophagus Muscularis
TFRC	ENSG00000072274.8	rs4927850	0.83	-0.14	Heart Atrial Appendage
TFRC	ENSG00000072274.8	rs4927850	0.038	0.21	Heart Left Ventricle
TFRC	ENSG00000072274.8	rs4927850	0.84	0.068	Liver
TFRC	ENSG00000072274.8	rs4927850	0.064	0.19	Lung
TFRC	ENSG00000072274.8	rs4927850	0.65	-0.04	Muscle Skeletal
TFRC	ENSG00000072274.8	rs4927850	0.67	0.036	Nerve Tibial
TFRC	ENSG00000072274.8	rs4927850	0.085	-0.43	Ovary
TFRC	ENSG00000072274.8	rs4927850	0.45	-0.15	Pancreas
TFRC	ENSG00000072274.8	rs4927850	NaN	-0.54	Pituitary
TFRC	ENSG00000072274.8	rs4927850	0.33	0.2	Prostate
TFRC	ENSG00000072274.8	rs4927850	0.68	0.16	Skin Not Sun Exposed
TFRC	ENSG00000072274.8	rs4927850	0.16	-0.14	Skin Sun Exposed
TFRC	ENSG00000072274.8	rs4927850	0.3	-0.4	Spleen
TFRC	ENSG00000072274.8	rs4927850	0.7	-0.035	Stomach
TFRC	ENSG00000072274.8	rs4927850	0.3	-0.16	Testis
TFRC	ENSG00000072274.8	rs4927850	0.85	0.02	Thyroid
TFRC	ENSG00000072274.8	rs4927850	0.95	-0.032	Uterus
TFRC	ENSG00000072274.8	rs4927850	0.45	0.25	Vagina
TFRC	ENSG00000072274.8	rs4927850	0.65	0.017	Blood
CPS1	rs2371030-G , G is REF
Gene Symbol	Gencode Id	SNP	P-Value	Effect Size	Tissue
CPS1	ENSG00000021826.10	rs2371030	0.0098	0.25	Adipose Subcutaneous			-0.25
CPS1	ENSG00000021826.10	rs2371030	NaN	0.95	Adipose Visceral			-0.95
CPS1	ENSG00000021826.10	rs2371030	0.99	0.0025	Adrenal Gland			-0.0025
CPS1	ENSG00000021826.10	rs2371030	0.23	0.14	Artery Aorta			-0.14
CPS1	ENSG00000021826.10	rs2371030	0.95	0.015	Artery Coronary			-0.015
CPS1	ENSG00000021826.10	rs2371030	0.98	0.0022	Artery Tibial			-0.0022
CPS1	ENSG00000021826.10	rs2371030	0.95	-0.039	Brain Amygdala			0.039
CPS1	ENSG00000021826.10	rs2371030	0.89	-0.036	Brain Caudate Basal Ganglia			0.036
CPS1	ENSG00000021826.10	rs2371030	0.93	0.036	Brain Cerebellar Hemisphere			-0.036
CPS1	ENSG00000021826.10	rs2371030	0.5	0.36	Brain Cerebellum			-0.36
CPS1	ENSG00000021826.10	rs2371030	0.68	0.26	Brain Cortex			-0.26
CPS1	ENSG00000021826.10	rs2371030	0.27	0.54	Brain Frontal Cortex			-0.54
CPS1	ENSG00000021826.10	rs2371030	0.08	-0.58	Brain Hippocampus			0.58
CPS1	ENSG00000021826.10	rs2371030	0.22	-0.44	Brain Hypothalamus			0.44
CPS1	ENSG00000021826.10	rs2371030	0.25	-0.3	Brain Nucleus Accumbens			0.3
CPS1	ENSG00000021826.10	rs2371030	0.17	-0.21	Brain Putamen			0.21
CPS1	ENSG00000021826.10	rs2371030	0.14	-0.73	Brain Substantia Nigr			0.73
CPS1	ENSG00000021826.10	rs2371030	0.57	-0.11	Breast			0.11
CPS1	ENSG00000021826.10	rs2371030	0.82	0.071	Cell Line EBV Lymphocytes			-0.071
CPS1	ENSG00000021826.10	rs2371030	0.019	0.34	Colon Transverse			-0.34
CPS1	ENSG00000021826.10	rs2371030	0.13	0.17	Esophagus Muscularis			-0.17
CPS1	ENSG00000021826.10	rs2371030	0.8	0.27	Heart Atrial Appendage			-0.27
CPS1	ENSG00000021826.10	rs2371030	0.1	0.16	Heart Left Ventricle			-0.16
CPS1	ENSG00000021826.10	rs2371030	0.22	-0.57	Liver			0.57
CPS1	ENSG00000021826.10	rs2371030	0.025	0.19	Lung			-0.19
CPS1	ENSG00000021826.10	rs2371030	0.62	0.046	Muscle Skeletal			-0.046
CPS1	ENSG00000021826.10	rs2371030	0.98	-0.0021	Nerve Tibial			0.0021
CPS1	ENSG00000021826.10	rs2371030	0.6	0.2	Ovary			-0.2
CPS1	ENSG00000021826.10	rs2371030	0.4	0.15	Pancreas			-0.15
CPS1	ENSG00000021826.10	rs2371030	NaN	-0.35	Pituitary			0.35
CPS1	ENSG00000021826.10	rs2371030	0.75	-0.086	Prostate			0.086
CPS1	ENSG00000021826.10	rs2371030	0.43	0.24	Skin Not Sun Exposed			-0.24
CPS1	ENSG00000021826.10	rs2371030	0.6	0.041	Skin Sun Exposed			-0.041
CPS1	ENSG00000021826.10	rs2371030	0.63	0.15	Spleen			-0.15
CPS1	ENSG00000021826.10	rs2371030	0.87	-0.017	Stomach			0.017
CPS1	ENSG00000021826.10	rs2371030	0.079	0.18	Testis			-0.18
CPS1	ENSG00000021826.10	rs2371030	0.7	0.042	Thyroid			-0.042
CPS1	ENSG00000021826.10	rs2371030	0.22	0.5	Uterus			-0.5
CPS1	ENSG00000021826.10	rs2371030	0.98	-0.0067	Vagina			0.0067
CPS1	ENSG00000021826.10	rs2371030	0.63	0.044	Blood			-0.044
MTHFD1L / rs4869742-T	rs4869742-T
Gene Symbol	Gencode Id	SNP	P-Value	Effect Size	Tissue
MTHFD1L	ENSG00000120254.11	rs4869742	0.44	-0.062	Adipose Subcutaneous
MTHFD1L	ENSG00000120254.11	rs4869742	NaN	-0.14	Adipose Visceral
MTHFD1L	ENSG00000120254.11	rs4869742	0.39	-0.2	Adrenal Gland
MTHFD1L	ENSG00000120254.11	rs4869742	0.95	-0.011	Artery Aorta
MTHFD1L	ENSG00000120254.11	rs4869742	0.33	-0.32	Artery Coronary
MTHFD1L	ENSG00000120254.11	rs4869742	0.62	-0.05	Artery Tibial
MTHFD1L	ENSG00000120254.11	rs4869742	0.35	0.36	Brain Amygdala
MTHFD1L	ENSG00000120254.11	rs4869742	0.25	0.23	Brain Caudate Basal Ganglia
MTHFD1L	ENSG00000120254.11	rs4869742	0.87	0.047	Brain Cerebellar Hemisphere
MTHFD1L	ENSG00000120254.11	rs4869742	0.39	-0.44	Brain Cerebellum
MTHFD1L	ENSG00000120254.11	rs4869742	0.27	0.67	Brain Cortex
MTHFD1L	ENSG00000120254.11	rs4869742	0.83	0.075	Brain Frontal Cortex
MTHFD1L	ENSG00000120254.11	rs4869742	0.7	0.21	Brain Hippocampus
MTHFD1L	ENSG00000120254.11	rs4869742	0.034	-1.1	Brain Hypothalamus
MTHFD1L	ENSG00000120254.11	rs4869742	0.63	-0.17	Brain Nucleus Accumbens
MTHFD1L	ENSG00000120254.11	rs4869742	0.94	-0.094	Brain Putamen
MTHFD1L	ENSG00000120254.11	rs4869742	0.0024	0.88	Brain Substantia Nigr
MTHFD1L	ENSG00000120254.11	rs4869742	0.76	0.038	Breast
MTHFD1L	ENSG00000120254.11	rs4869742	0.042	0.38	Cell Line EBV Lymphocytes
MTHFD1L	ENSG00000120254.11	rs4869742	0.52	-0.11	Colon Transverse
MTHFD1L	ENSG00000120254.11	rs4869742	0.81	-0.016	Esophagus Muscularis
MTHFD1L	ENSG00000120254.11	rs4869742	0.97	0.004	Heart Atrial Appendage
MTHFD1L	ENSG00000120254.11	rs4869742	0.42	-0.072	Heart Left Ventricle
MTHFD1L	ENSG00000120254.11	rs4869742	0.4	-0.16	Liver
MTHFD1L	ENSG00000120254.11	rs4869742	0.17	-0.11	Lung
MTHFD1L	ENSG00000120254.11	rs4869742	0.53	-0.044	Muscle Skeletal
MTHFD1L	ENSG00000120254.11	rs4869742	0.41	0.074	Nerve Tibial
MTHFD1L	ENSG00000120254.11	rs4869742	0.88	0.099	Ovary
MTHFD1L	ENSG00000120254.11	rs4869742	0.54	-0.086	Pancreas
MTHFD1L	ENSG00000120254.11	rs4869742	NaN	-0.55	Pituitary
MTHFD1L	ENSG00000120254.11	rs4869742	0.88	0.024	Prostate
MTHFD1L	ENSG00000120254.11	rs4869742	0.91	-0.039	Skin Not Sun Exposed
MTHFD1L	ENSG00000120254.11	rs4869742	0.22	-0.12	Skin Sun Exposed
MTHFD1L	ENSG00000120254.11	rs4869742	0.32	0.44	Spleen
MTHFD1L	ENSG00000120254.11	rs4869742	0.65	0.058	Stomach
MTHFD1L	ENSG00000120254.11	rs4869742	0.21	-0.19	Testis
MTHFD1L	ENSG00000120254.11	rs4869742	0.26	-0.13	Thyroid
MTHFD1L	ENSG00000120254.11	rs4869742	0.42	-0.4	Uterus
MTHFD1L	ENSG00000120254.11	rs4869742	0.66	-0.11	Vagina
MTHFD1L	ENSG00000120254.11	rs4869742	0.69	-0.023	Blood
ALDH2 / rs4767364-A	rs4767364-A
Gene Symbol	Gencode Id	SNP	P-Value	Effect Size	Tissue
ALDH2	ENSG00000111275.8	rs4767364	0.16	-0.092	Adipose Subcutaneous
ALDH2	ENSG00000111275.8	rs4767364	NaN	-0.26	Adipose Visceral
ALDH2	ENSG00000111275.8	rs4767364	0.73	0.067	Adrenal Gland
ALDH2	ENSG00000111275.8	rs4767364	0.068	-0.21	Artery Aorta
ALDH2	ENSG00000111275.8	rs4767364	0.58	-0.095	Artery Coronary
ALDH2	ENSG00000111275.8	rs4767364	0.00017	-0.33	Artery Tibial
ALDH2	ENSG00000111275.8	rs4767364	0.21	-0.58	Brain Amygdala
ALDH2	ENSG00000111275.8	rs4767364	0.74	0.13	Brain Caudate Basal Ganglia
ALDH2	ENSG00000111275.8	rs4767364	0.61	0.24	Brain Cerebellar Hemisphere
ALDH2	ENSG00000111275.8	rs4767364	0.25	-0.46	Brain Cerebellum
ALDH2	ENSG00000111275.8	rs4767364	0.44	-0.83	Brain Cortex
ALDH2	ENSG00000111275.8	rs4767364	0.69	-0.12	Brain Frontal Cortex
ALDH2	ENSG00000111275.8	rs4767364	0.13	0.46	Brain Hippocampus
ALDH2	ENSG00000111275.8	rs4767364	0.56	-0.26	Brain Hypothalamus
ALDH2	ENSG00000111275.8	rs4767364	0.99	-0.0025	Brain Nucleus Accumbens
ALDH2	ENSG00000111275.8	rs4767364	0.86	0.19	Brain Putamen
ALDH2	ENSG00000111275.8	rs4767364	0.092	0.9	Brain Substantia Nigr
ALDH2	ENSG00000111275.8	rs4767364	0.31	-0.1	Breast
ALDH2	ENSG00000111275.8	rs4767364	0.77	0.079	Cell Line EBV Lymphocytes
ALDH2	ENSG00000111275.8	rs4767364	0.47	0.16	Colon Transverse
ALDH2	ENSG00000111275.8	rs4767364	0.0071	-0.28	Esophagus Muscularis
ALDH2	ENSG00000111275.8	rs4767364	0.55	0.43	Heart Atrial Appendage
ALDH2	ENSG00000111275.8	rs4767364	0.0058	-0.24	Heart Left Ventricle
ALDH2	ENSG00000111275.8	rs4767364	0.54	-0.34	Liver
ALDH2	ENSG00000111275.8	rs4767364	0.1	-0.15	Lung
ALDH2	ENSG00000111275.8	rs4767364	0.11	-0.18	Muscle Skeletal
ALDH2	ENSG00000111275.8	rs4767364	0.05	-0.17	Nerve Tibial
ALDH2	ENSG00000111275.8	rs4767364	0.21	-0.38	Ovary
ALDH2	ENSG00000111275.8	rs4767364	0.59	-0.085	Pancreas
ALDH2	ENSG00000111275.8	rs4767364	NaN	-2	Pituitary
ALDH2	ENSG00000111275.8	rs4767364	0.2	-0.31	Prostate
ALDH2	ENSG00000111275.8	rs4767364	0.13	-1	Skin Not Sun Exposed
ALDH2	ENSG00000111275.8	rs4767364	0.0076	-0.25	Skin Sun Exposed
ALDH2	ENSG00000111275.8	rs4767364	0.64	-0.17	Spleen
ALDH2	ENSG00000111275.8	rs4767364	0.016	-0.29	Stomach
ALDH2	ENSG00000111275.8	rs4767364	0.26	-0.24	Testis
ALDH2	ENSG00000111275.8	rs4767364	0.0072	-0.2	Thyroid
ALDH2	ENSG00000111275.8	rs4767364	0.076	-0.68	Uterus
ALDH2	ENSG00000111275.8	rs4767364	0.59	0.17	Vagina
ALDH2	ENSG00000111275.8	rs4767364	0.63	0.04	Blood
ALDH7A1	rs7089814-C	C IS REF
Gene Symbol	Gencode Id	SNP	P-Value	Effect Size	Tissue
ALDH7A1	ENSG00000164904.11	rs7089814	0.47	-0.06	Adipose Subcutaneous		0.06
ALDH7A1	ENSG00000164904.11	rs7089814	NaN	1.3	Adipose Visceral		-1.3
ALDH7A1	ENSG00000164904.11	rs7089814	0.15	0.18	Adrenal Gland		-0.18
ALDH7A1	ENSG00000164904.11	rs7089814	0.37	0.079	Artery Aorta		-0.079
ALDH7A1	ENSG00000164904.11	rs7089814	0.92	0.013	Artery Coronary		-0.013
ALDH7A1	ENSG00000164904.11	rs7089814	0.26	0.093	Artery Tibial		-0.093
ALDH7A1	ENSG00000164904.11	rs7089814	0.12	-0.27	Brain Amygdala		0.27
ALDH7A1	ENSG00000164904.11	rs7089814	0.42	-0.17	Brain Caudate Basal Ganglia		0.17
ALDH7A1	ENSG00000164904.11	rs7089814	0.26	0.55	Brain Cerebellar Hemisphere		-0.55
ALDH7A1	ENSG00000164904.11	rs7089814	0.2	-0.25	Brain Cerebellum		0.25
ALDH7A1	ENSG00000164904.11	rs7089814	0.4	-0.29	Brain Cortex		0.29
ALDH7A1	ENSG00000164904.11	rs7089814	0.53	-0.31	Brain Frontal Cortex		0.31
ALDH7A1	ENSG00000164904.11	rs7089814	0.95	-0.027	Brain Hippocampus		0.027
ALDH7A1	ENSG00000164904.11	rs7089814	0.44	-0.2	Brain Hypothalamus		0.2
ALDH7A1	ENSG00000164904.11	rs7089814	0.37	-0.27	Brain Nucleus Accumbens		0.27
ALDH7A1	ENSG00000164904.11	rs7089814	0.18	-5.7	Brain Putamen		5.7
ALDH7A1	ENSG00000164904.11	rs7089814	0.95	-0.02	Brain Substantia Nigr		0.02
ALDH7A1	ENSG00000164904.11	rs7089814	0.16	-0.14	Breast		0.14
ALDH7A1	ENSG00000164904.11	rs7089814	0.64	0.12	Cell Line EBV Lymphocytes		-0.12
ALDH7A1	ENSG00000164904.11	rs7089814	0.97	-0.0049	Colon Transverse		0.0049
ALDH7A1	ENSG00000164904.11	rs7089814	0.2	0.13	Esophagus Muscularis		-0.13
ALDH7A1	ENSG00000164904.11	rs7089814	0.64	-0.18	Heart Atrial Appendage		0.18
ALDH7A1	ENSG00000164904.11	rs7089814	0.65	-0.037	Heart Left Ventricle		0.037
ALDH7A1	ENSG00000164904.11	rs7089814	0.91	-0.022	Liver		0.022
ALDH7A1	ENSG00000164904.11	rs7089814	0.22	0.084	Lung		-0.084
ALDH7A1	ENSG00000164904.11	rs7089814	0.29	-0.075	Muscle Skeletal		0.075
ALDH7A1	ENSG00000164904.11	rs7089814	0.33	-0.065	Nerve Tibial		0.065
ALDH7A1	ENSG00000164904.11	rs7089814	0.26	-0.45	Ovary		0.45
ALDH7A1	ENSG00000164904.11	rs7089814	0.41	-0.1	Pancreas		0.1
ALDH7A1	ENSG00000164904.11	rs7089814	NaN	0.3	Pituitary		-0.3
ALDH7A1	ENSG00000164904.11	rs7089814	0.9	-0.033	Prostate		0.033
ALDH7A1	ENSG00000164904.11	rs7089814	0.9	-0.041	Skin Not Sun Exposed		0.041
ALDH7A1	ENSG00000164904.11	rs7089814	0.75	0.033	Skin Sun Exposed		-0.033
ALDH7A1	ENSG00000164904.11	rs7089814	0.51	0.32	Spleen		-0.32
ALDH7A1	ENSG00000164904.11	rs7089814	0.83	0.02	Stomach		-0.02
ALDH7A1	ENSG00000164904.11	rs7089814	0.3	-0.11	Testis		0.11
ALDH7A1	ENSG00000164904.11	rs7089814	0.52	0.047	Thyroid		-0.047
ALDH7A1	ENSG00000164904.11	rs7089814	0.55	-0.2	Uterus		0.2
ALDH7A1	ENSG00000164904.11	rs7089814	0.42	-0.32	Vagina		0.32
ALDH7A1	ENSG00000164904.11	rs7089814	0.29	-0.075	Blood		0.075
ALDH1A2	rs3784262-A	A is RISK and A is REFERENCE ALLELE
Gene Symbol	Gencode Id	SNP	P-Value	Effect Size	Tissue
ALDH1A2	ENSG00000128918.10	rs3784262	0.65	0.059	Adipose Subcutaneous		-0.059
ALDH1A2	ENSG00000128918.10	rs3784262	NaN	0.26	Adipose Visceral		-0.26
ALDH1A2	ENSG00000128918.10	rs3784262	0.01	-0.55	Adrenal Gland		0.55
ALDH1A2	ENSG00000128918.10	rs3784262	0.045	-0.3	Artery Aorta		0.3
ALDH1A2	ENSG00000128918.10	rs3784262	0.92	-0.033	Artery Coronary		0.033
ALDH1A2	ENSG00000128918.10	rs3784262	0.029	-0.17	Artery Tibial		0.17
ALDH1A2	ENSG00000128918.10	rs3784262	0.74	0.18	Brain Amygdala		-0.18
ALDH1A2	ENSG00000128918.10	rs3784262	0.86	0.077	Brain Caudate Basal Ganglia		-0.077
ALDH1A2	ENSG00000128918.10	rs3784262	0.39	0.57	Brain Cerebellar Hemisphere		-0.57
ALDH1A2	ENSG00000128918.10	rs3784262	0.36	0.35	Brain Cerebellum		-0.35
ALDH1A2	ENSG00000128918.10	rs3784262	0.71	-0.33	Brain Cortex		0.33
ALDH1A2	ENSG00000128918.10	rs3784262	0.29	-0.53	Brain Frontal Cortex		0.53
ALDH1A2	ENSG00000128918.10	rs3784262	0.23	-1	Brain Hippocampus		1
ALDH1A2	ENSG00000128918.10	rs3784262	0.55	0.61	Brain Hypothalamus		-0.61
ALDH1A2	ENSG00000128918.10	rs3784262	0.42	-0.29	Brain Nucleus Accumbens		0.29
ALDH1A2	ENSG00000128918.10	rs3784262	0.93	0.077	Brain Putamen		-0.077
ALDH1A2	ENSG00000128918.10	rs3784262	0.28	1.2	Brain Substantia Nigr		-1.2
ALDH1A2	ENSG00000128918.10	rs3784262	0.53	0.09	Breast		-0.09
ALDH1A2	ENSG00000128918.10 not sufficiently expressed	rs3784262	NaN	NaN	Blood		#VALUE!
ALDH1A2	ENSG00000128918.10	rs3784262	0.039	0.38	Colon Transverse		-0.38
ALDH1A2	ENSG00000128918.10	rs3784262	0.18	-0.15	Esophagus Muscularis		0.15
ALDH1A2	ENSG00000128918.10	rs3784262	0.32	-0.65	Heart Atrial Appendage		0.65
ALDH1A2	ENSG00000128918.10	rs3784262	0.098	-0.15	Heart Left Ventricle		0.15
ALDH1A2	ENSG00000128918.10	rs3784262	0.25	-0.38	Liver		0.38
ALDH1A2	ENSG00000128918.10	rs3784262	0.73	-0.039	Lung		0.039
ALDH1A2	ENSG00000128918.10	rs3784262	0.056	-0.18	Muscle Skeletal		0.18
ALDH1A2	ENSG00000128918.10	rs3784262	0.014	-0.31	Nerve Tibial		0.31
ALDH1A2	ENSG00000128918.10	rs3784262	0.4	0.28	Ovary		-0.28
ALDH1A2	ENSG00000128918.10	rs3784262	0.56	-0.11	Pancreas		0.11
ALDH1A2	ENSG00000128918.10	rs3784262	NaN	-2.1	Pituitary		2.1
ALDH1A2	ENSG00000128918.10	rs3784262	0.5	0.17	Prostate		-0.17
ALDH1A2	ENSG00000128918.10	rs3784262	0.081	-0.62	Skin Not Sun Exposed		0.62
ALDH1A2	ENSG00000128918.10	rs3784262	0.03	-0.21	Skin Sun Exposed		0.21
ALDH1A2	ENSG00000128918.10	rs3784262	0.59	0.43	Spleen		-0.43
ALDH1A2	ENSG00000128918.10	rs3784262	0.77	-0.026	Stomach		0.026
ALDH1A2	ENSG00000128918.10	rs3784262	0.77	-0.032	Testis		0.032
ALDH1A2	ENSG00000128918.10	rs3784262	0.0099	-0.28	Thyroid		0.28
ALDH1A2	ENSG00000128918.10	rs3784262	0.48	0.14	Uterus		-0.14
ALDH1A2	ENSG00000128918.10	rs3784262	0.23	-0.26	Vagina		0.26
ALDH1A2	ENSG00000128918.10	rs3784262	0.68	0.037	Blood		-0.037
ATP6V1A / rs7611694-A		A is RISK and REF
Gene Symbol	Gencode Id	SNP	P-Value	Effect Size	Tissue
ATP6V1A	ENSG00000114573.5	rs7611694	0.62	0.042	Adipose Subcutaneous		-0.042
ATP6V1A	ENSG00000114573.5	rs7611694	NaN	0.25	Adipose Visceral		-0.25
ATP6V1A	ENSG00000114573.5	rs7611694	0.97	0.0063	Adrenal Gland		-0.0063
ATP6V1A	ENSG00000114573.5	rs7611694	0.99	0.00059	Artery Aorta		-0.00059
ATP6V1A	ENSG00000114573.5	rs7611694	0.93	-0.012	Artery Coronary		0.012
ATP6V1A	ENSG00000114573.5	rs7611694	0.92	0.0074	Artery Tibial		-0.0074
ATP6V1A	ENSG00000114573.5	rs7611694	0.49	0.13	Brain Amygdala		-0.13
ATP6V1A	ENSG00000114573.5	rs7611694	0.026	-0.23	Brain Caudate Basal Ganglia		0.23
ATP6V1A	ENSG00000114573.5	rs7611694	0.71	0.077	Brain Cerebellar Hemisphere		-0.077
ATP6V1A	ENSG00000114573.5	rs7611694	0.42	-0.18	Brain Cerebellum		0.18
ATP6V1A	ENSG00000114573.5	rs7611694	0.18	0.66	Brain Cortex		-0.66
ATP6V1A	ENSG00000114573.5	rs7611694	0.58	0.099	Brain Frontal Cortex		-0.099
ATP6V1A	ENSG00000114573.5	rs7611694	0.22	-0.32	Brain Hippocampus		0.32
ATP6V1A	ENSG00000114573.5	rs7611694	0.42	-0.072	Brain Hypothalamus		0.072
ATP6V1A	ENSG00000114573.5	rs7611694	0.68	0.073	Brain Nucleus Accumbens		-0.073
ATP6V1A	ENSG00000114573.5	rs7611694	0.95	-0.043	Brain Putamen		0.043
ATP6V1A	ENSG00000114573.5	rs7611694	0.17	0.8	Brain Substantia Nigr		-0.8
ATP6V1A	ENSG00000114573.5	rs7611694	0.24	0.17	Breast		-0.17
ATP6V1A	ENSG00000114573.5	rs7611694	0.31	-0.2	Cell Line EBV Lymphocytes		0.2
ATP6V1A	ENSG00000114573.5	rs7611694	0.14	0.15	Colon Transverse		-0.15
ATP6V1A	ENSG00000114573.5	rs7611694	0.45	0.054	Esophagus Muscularis		-0.054
ATP6V1A	ENSG00000114573.5	rs7611694	0.68	0.11	Heart Atrial Appendage		-0.11
ATP6V1A	ENSG00000114573.5	rs7611694	0.083	0.1	Heart Left Ventricle		-0.1
ATP6V1A	ENSG00000114573.5	rs7611694	0.7	0.18	Liver		-0.18
ATP6V1A	ENSG00000114573.5	rs7611694	0.087	0.079	Lung		-0.079
ATP6V1A	ENSG00000114573.5	rs7611694	0.8	0.016	Muscle Skeletal		-0.016
ATP6V1A	ENSG00000114573.5	rs7611694	0.69	0.032	Nerve Tibial		-0.032
ATP6V1A	ENSG00000114573.5	rs7611694	0.79	-0.066	Ovary		0.066
ATP6V1A	ENSG00000114573.5	rs7611694	0.73	0.032	Pancreas		-0.032
ATP6V1A	ENSG00000114573.5	rs7611694	NaN	-0.64	Pituitary		0.64
ATP6V1A	ENSG00000114573.5	rs7611694	0.86	0.046	Prostate		-0.046
ATP6V1A	ENSG00000114573.5	rs7611694	0.54	0.15	Skin Not Sun Exposed		-0.15
ATP6V1A	ENSG00000114573.5	rs7611694	0.43	-0.059	Skin Sun Exposed		0.059
ATP6V1A	ENSG00000114573.5	rs7611694	0.61	-0.05	Spleen		0.05
ATP6V1A	ENSG00000114573.5	rs7611694	0.088	0.1	Stomach		-0.1
ATP6V1A	ENSG00000114573.5	rs7611694	0.11	0.25	Testis		-0.25
ATP6V1A	ENSG00000114573.5	rs7611694	0.11	0.083	Thyroid		-0.083
ATP6V1A	ENSG00000114573.5	rs7611694	0.6	-0.099	Uterus		0.099
ATP6V1A	ENSG00000114573.5	rs7611694	0.58	0.095	Vagina		-0.095
ATP6V1A	ENSG00000114573.5	rs7611694	0.089	-0.061	Blood		0.061
SUCLA2 / rs7999699-A	rs7999699-A		A IS RISK AND A IS REF
Gene Symbol	Gencode Id	SNP	P-Value	Effect Size	Tissue
SUCLA2	ENSG00000136143.9	rs7999699	0.91	-0.0088	Adipose Subcutaneous		0.0088
SUCLA2	ENSG00000136143.9	rs7999699	NaN	0.78	Adipose Visceral		-0.78
SUCLA2	ENSG00000136143.9	rs7999699	0.065	-0.23	Adrenal Gland		0.23
SUCLA2	ENSG00000136143.9	rs7999699	0.44	0.08	Artery Aorta		-0.08
SUCLA2	ENSG00000136143.9	rs7999699	0.44	-0.16	Artery Coronary		0.16
SUCLA2	ENSG00000136143.9	rs7999699	0.32	0.057	Artery Tibial		-0.057
SUCLA2	ENSG00000136143.9	rs7999699	0.8	0.048	Brain Amygdala		-0.048
SUCLA2	ENSG00000136143.9	rs7999699	0.4	-0.097	Brain Caudate Basal Ganglia		0.097
SUCLA2	ENSG00000136143.9	rs7999699	0.7	-0.06	Brain Cerebellar Hemisphere		0.06
SUCLA2	ENSG00000136143.9	rs7999699	0.27	-0.25	Brain Cerebellum		0.25
SUCLA2	ENSG00000136143.9	rs7999699	0.46	0.49	Brain Cortex		-0.49
SUCLA2	ENSG00000136143.9	rs7999699	0.069	-0.34	Brain Frontal Cortex		0.34
SUCLA2	ENSG00000136143.9	rs7999699	0.97	0.0077	Brain Hippocampus		-0.0077
SUCLA2	ENSG00000136143.9	rs7999699	0.82	-0.086	Brain Hypothalamus		0.086
SUCLA2	ENSG00000136143.9	rs7999699	0.42	-0.14	Brain Nucleus Accumbens		0.14
SUCLA2	ENSG00000136143.9	rs7999699	0.36	-0.23	Brain Putamen		0.23
SUCLA2	ENSG00000136143.9	rs7999699	0.85	0.028	Brain Substantia Nigr		-0.028
SUCLA2	ENSG00000136143.9	rs7999699	0.63	-0.065	Breast		0.065
SUCLA2	ENSG00000136143.9	rs7999699	0.5	0.075	Cell Line EBV Lymphocytes		-0.075
SUCLA2	ENSG00000136143.9	rs7999699	0.52	-0.1	Colon Transverse		0.1
SUCLA2	ENSG00000136143.9	rs7999699	0.96	0.0042	Esophagus Muscularis		-0.0042
SUCLA2	ENSG00000136143.9	rs7999699	0.61	0.099	Heart Atrial Appendage		-0.099
SUCLA2	ENSG00000136143.9	rs7999699	0.78	0.013	Heart Left Ventricle		-0.013
SUCLA2	ENSG00000136143.9	rs7999699	0.44	0.25	Liver		-0.25
SUCLA2	ENSG00000136143.9	rs7999699	0.046	0.1	Lung		-0.1
SUCLA2	ENSG00000136143.9	rs7999699	0.45	-0.036	Muscle Skeletal		0.036
SUCLA2	ENSG00000136143.9	rs7999699	0.011	-0.18	Nerve Tibial		0.18
SUCLA2	ENSG00000136143.9	rs7999699	0.66	0.13	Ovary		-0.13
SUCLA2	ENSG00000136143.9	rs7999699	0.15	-0.15	Pancreas		0.15
SUCLA2	ENSG00000136143.9	rs7999699	NaN	-4.6	Pituitary		4.6
SUCLA2	ENSG00000136143.9	rs7999699	0.51	-0.11	Prostate		0.11
SUCLA2	ENSG00000136143.9	rs7999699	0.37	0.077	Skin Not Sun Exposed		-0.077
SUCLA2	ENSG00000136143.9	rs7999699	0.93	-0.0049	Skin Sun Exposed		0.0049
SUCLA2	ENSG00000136143.9	rs7999699	0.45	-0.7	Spleen		0.7
SUCLA2	ENSG00000136143.9	rs7999699	0.48	0.076	Stomach		-0.076
SUCLA2	ENSG00000136143.9	rs7999699	0.6	-0.088	Testis		0.088
SUCLA2	ENSG00000136143.9	rs7999699	0.13	-0.076	Thyroid		0.076
SUCLA2	ENSG00000136143.9	rs7999699	0.44	0.21	Uterus		-0.21
SUCLA2	ENSG00000136143.9	rs7999699	0.072	0.75	Vagina		-0.75
SUCLA2	ENSG00000136143.9	rs7999699	0.31	0.035	Blood		-0.035
RAD23B	rs817826-C	Risk allele is Ref Allele ©
Gene Symbol	Gencode Id	SNP	P-Value	Effect Size	Tissue
RAD23B	ENSG00000119318.8	rs817826	0.16	-0.15	Adipose Subcutaneous		0.15
RAD23B	ENSG00000119318.8	rs817826	NaN	-2.5	Adipose Visceral		2.5
RAD23B	ENSG00000119318.8	rs817826	0.18	-0.21	Adrenal Gland		0.21
RAD23B	ENSG00000119318.8	rs817826	0.21	0.14	Artery Aorta		-0.14
RAD23B	ENSG00000119318.8	rs817826	0.5	-0.1	Artery Coronary		0.1
RAD23B	ENSG00000119318.8	rs817826	0.68	0.032	Artery Tibial		-0.032
RAD23B	ENSG00000119318.8	rs817826	0.4	0.33	Brain Amygdala		-0.33
RAD23B	ENSG00000119318.8	rs817826	0.87	0.026	Brain Caudate Basal Ganglia		-0.026
RAD23B	ENSG00000119318.8	rs817826	0.85	0.086	Brain Cerebellar Hemisphere		-0.086
RAD23B	ENSG00000119318.8	rs817826	0.17	-0.37	Brain Cerebellum		0.37
RAD23B	ENSG00000119318.8	rs817826	0.59	-0.2	Brain Cortex		0.2
RAD23B	ENSG00000119318.8	rs817826	0.9	0.023	Brain Frontal Cortex		-0.023
RAD23B	ENSG00000119318.8	rs817826	0.042	0.39	Brain Hippocampus		-0.39
RAD23B	ENSG00000119318.8	rs817826	0.97	-0.0066	Brain Hypothalamus		0.0066
RAD23B	ENSG00000119318.8	rs817826	0.57	-0.28	Brain Nucleus Accumbens		0.28
RAD23B	ENSG00000119318.8	rs817826	0.73	-0.46	Brain Putamen		0.46
RAD23B	ENSG00000119318.8	rs817826	0.53	0.29	Brain Substantia Nigr		-0.29
RAD23B	ENSG00000119318.8	rs817826	0.64	-0.07	Breast		0.07
RAD23B	ENSG00000119318.8	rs817826	0.6	-0.16	Cell Line EBV Lymphocytes		0.16
RAD23B	ENSG00000119318.8	rs817826	0.64	-0.057	Colon Transverse		0.057
RAD23B	ENSG00000119318.8	rs817826	0.81	-0.02	Esophagus Muscularis		0.02
RAD23B	ENSG00000119318.8	rs817826	0.099	0.85	Heart Atrial Appendage		-0.85
RAD23B	ENSG00000119318.8	rs817826	0.57	0.036	Heart Left Ventricle		-0.036
RAD23B	ENSG00000119318.8	rs817826	0.25	-0.41	Liver		0.41
RAD23B	ENSG00000119318.8	rs817826	0.46	0.055	Lung		-0.055
RAD23B	ENSG00000119318.8	rs817826	0.55	-0.045	Muscle Skeletal		0.045
RAD23B	ENSG00000119318.8	rs817826	0.19	0.15	Nerve Tibial		-0.15
RAD23B	ENSG00000119318.8	rs817826	1	0.00027	Ovary		-0.00027
RAD23B	ENSG00000119318.8	rs817826	0.56	0.07	Pancreas		-0.07
RAD23B	ENSG00000119318.8	rs817826	NaN	-1.2	Pituitary		1.2
RAD23B	ENSG00000119318.8	rs817826	0.58	-0.11	Prostate		0.11
RAD23B	ENSG00000119318.8	rs817826	0.37	-0.32	Skin Not Sun Exposed		0.32
RAD23B	ENSG00000119318.8	rs817826	0.21	0.12	Skin Sun Exposed		-0.12
RAD23B	ENSG00000119318.8	rs817826	0.21	0.9	Spleen		-0.9
RAD23B	ENSG00000119318.8	rs817826	0.0011	0.17	Stomach		-0.17
RAD23B	ENSG00000119318.8	rs817826	0.28	-0.18	Testis		0.18
RAD23B	ENSG00000119318.8	rs817826	0.88	-0.018	Thyroid		0.018
RAD23B	ENSG00000119318.8	rs817826	0.55	-0.11	Uterus		0.11
RAD23B	ENSG00000119318.8	rs817826	0.54	-0.13	Vagina		0.13
RAD23B	ENSG00000119318.8	rs817826	0.27	-0.065	Blood		0.065
		Risk allele is REF allele
Gene Symbol	Gencode Id	SNP	P-Value	Effect Size	Tissue
RAD23B	ENSG00000119318.8	rs865686	0.77	0.021	Adipose Subcutaneous		-0.021
RAD23B	ENSG00000119318.8	rs865686	NaN	0.33	Adipose Visceral		-0.33
RAD23B	ENSG00000119318.8	rs865686	0.74	-0.032	Adrenal Gland		0.032
RAD23B	ENSG00000119318.8	rs865686	0.22	-0.11	Artery Aorta		0.11
RAD23B	ENSG00000119318.8	rs865686	0.64	0.043	Artery Coronary		-0.043
RAD23B	ENSG00000119318.8	rs865686	0.55	0.033	Artery Tibial		-0.033
RAD23B	ENSG00000119318.8	rs865686	0.36	0.31	Brain Amygdala		-0.31
RAD23B	ENSG00000119318.8	rs865686	0.49	0.095	Brain Caudate Basal Ganglia		-0.095
RAD23B	ENSG00000119318.8	rs865686	0.66	-0.15	Brain Cerebellar Hemisphere		0.15
RAD23B	ENSG00000119318.8	rs865686	0.83	-0.055	Brain Cerebellum		0.055
RAD23B	ENSG00000119318.8	rs865686	0.19	0.4	Brain Cortex		-0.4
RAD23B	ENSG00000119318.8	rs865686	0.56	0.13	Brain Frontal Cortex		-0.13
RAD23B	ENSG00000119318.8	rs865686	0.35	0.18	Brain Hippocampus		-0.18
RAD23B	ENSG00000119318.8	rs865686	0.5	0.042	Brain Hypothalamus		-0.042
RAD23B	ENSG00000119318.8	rs865686	0.93	-0.04	Brain Nucleus Accumbens		0.04
RAD23B	ENSG00000119318.8	rs865686	0.12	-0.43	Brain Putamen		0.43
RAD23B	ENSG00000119318.8	rs865686	0.28	0.56	Brain Substantia Nigr		-0.56
RAD23B	ENSG00000119318.8	rs865686	0.52	0.091	Breast		-0.091
RAD23B	ENSG00000119318.8	rs865686	0.98	-0.0041	Cell Line EBV Lymphocytes		0.0041
RAD23B	ENSG00000119318.8	rs865686	0.052	-0.13	Colon Transverse		0.13
RAD23B	ENSG00000119318.8	rs865686	0.24	-0.077	Esophagus Muscularis		0.077
RAD23B	ENSG00000119318.8	rs865686	0.57	0.13	Heart Atrial Appendage		-0.13
RAD23B	ENSG00000119318.8	rs865686	0.81	-0.01	Heart Left Ventricle		0.01
RAD23B	ENSG00000119318.8	rs865686	0.76	0.1	Liver		-0.1
RAD23B	ENSG00000119318.8	rs865686	0.0049	0.14	Lung		-0.14
RAD23B	ENSG00000119318.8	rs865686	0.2	-0.077	Muscle Skeletal		0.077
RAD23B	ENSG00000119318.8	rs865686	0.86	-0.016	Nerve Tibial		0.016
RAD23B	ENSG00000119318.8	rs865686	0.8	0.098	Ovary		-0.098
RAD23B	ENSG00000119318.8	rs865686	0.31	0.092	Pancreas		-0.092
RAD23B	ENSG00000119318.8	rs865686	NaN	2.9	Pituitary		-2.9
RAD23B	ENSG00000119318.8	rs865686	0.69	-0.072	Prostate		0.072
RAD23B	ENSG00000119318.8	rs865686	0.095	-0.42	Skin Not Sun Exposed		0.42
RAD23B	ENSG00000119318.8	rs865686	0.2	-0.081	Skin Sun Exposed		0.081
RAD23B	ENSG00000119318.8	rs865686	0.56	-0.23	Spleen		0.23
RAD23B	ENSG00000119318.8	rs865686	0.23	0.055	Stomach		-0.055
RAD23B	ENSG00000119318.8	rs865686	0.62	-0.06	Testis		0.06
RAD23B	ENSG00000119318.8	rs865686	0.43	-0.061	Thyroid		0.061
RAD23B	ENSG00000119318.8	rs865686	0.29	-0.16	Uterus		0.16
RAD23B	ENSG00000119318.8	rs865686	0.71	-0.077	Vagina		0.077
RAD23B	ENSG00000119318.8	rs865686	0.44	-0.035	Blood		0.035

## Sheet: eQTL Data Lists - Cancer
Intrinsic Apoptosis Cluster
	SNP-risk allele	In Network	Positive or Negative Regulator of Apoptosis	eQTL Data
APCDD1	rs11080466-C	Y	Tumor Suppressor
ATM	rs1801516-?	Y	Pro-apoptotic	x
BAK1	rs210134-G	Y	Pro-apoptotic	X
BAK1	rs210138-G	Y	Pro-apoptotic	X
BAK1	rs210142-C	Y	Pro-apoptotic	X
BCL2	rs4987852-C	Y	Anti-apoptotic	x
BCL2	rs4987855-G	Y	Anti-apoptotic	x
BCL2L11	rs13401811-G	Y	Pro-apoptotic	x
BCL2L11	rs1439287-A	Y	Pro-apoptotic	x
CASP8	rs13016963-A	Y	Pro-apoptotic
CASP8	rs3769825-T	Y	Pro-apoptotic	x
CDH13	rs8056064-G	Y	Pro-apoptotic	x
FHIT	rs11919041-T	Y	Pro-apoptotic	x
PMAIP1	rs4368253-C	Y	Pro-apoptotic	x
DCLK1	rs34065801-C	Y	Anti-apoptotic	x
ERBB4	rs13393577-T	Y	Anti-apoptotic	x
BMF	rs4924410-A	Y	Unclear
BMF	rs8023845-G	Y	Unclear
DDX1	rs3755132-G	Y	Unclear
DDX1	rs807624-A	Y	Unclear
XBP1	rs2239815-T	Y	Both (isoform specific)
CYCS	rs39453-?	Y	Both (context dependent)	x
MCL1	rs7412746-T	Y	Both (isoform specific)	x
TERT	rs10069690-A	Y	Anti-apoptotic
TERT	rs10069690-T	Y	Anti-apoptotic
TERT	rs2242652-G	Y	Anti-apoptotic
TERT	rs2736100-C	Y	Anti-apoptotic
TERT	rs2736100-G	Y	Anti-apoptotic
TERT	rs2736100-T	Y	Anti-apoptotic
TERT	rs2853676-A	Y	Anti-apoptotic
TERT	rs2853677-C	Y	Anti-apoptotic
TERT	rs401681-A	Y	Anti-apoptotic
TERT	rs401681-C	Y	Anti-apoptotic
TERT	rs402710-C	Y	Anti-apoptotic
TERT	rs4635969-T	Y	Anti-apoptotic
Metabolic Cluster
	SNP-risk allele	In Network		eQTL Data
DLST	rs732765-G	Y		x
HAO1	rs2423279-C	Y		no data
TFRC	rs4927850-A	Y		x
CPS1	rs2371030-G	Y		x
MTHFD1L	rs4869742-T	Y		x
ALDH2	rs4767364-A	Y		x
ALDH2	rs671-A	Y		no data
ALDH7A1	rs7089814-C	Y		x
ALDH1A2	rs3784262-A	Y		x
ATP6V1A	rs7611694-A	Y		x
SUCLA2	rs7999699-A	Y		x
RAD23B	rs817826-C	Y		x
RAD23B	rs865686-T	Y		x
Cytoskeleton
	SNP-risk allele	In Network		eQTL Data
FBN1	rs1876206-?	Y	Minor allele assumed	x
ACTA2	rs1800682-A	Y		x
ACTA2	rs4406737-G	Y
ACTC1	rs543686-?	Y
PDLIM5	rs12500426-?	Y		x
PDLIM5	rs17021918-?	Y		x
STK35	rs59586681-T	Y		x
ACTN1	rs7141529-G	Y		x
CFL1	rs3903072-G	Y		x
KRT8	rs902774-A	Y		x
KRT5	rs11170164-T	Y		x
ACAD10	rs11066015-A	N
ACTA2	rs1926203-?	Y
ADO	rs224278-C	N
ADO	rs7089814-C	N
ALB	rs1894292-G	Y
ANK2	rs7694725-?	Y
AS3MT	rs3850699-A	N
ATP5SL	rs11672691-G	N
C12orf5	rs10774214-T	N
C12orf5	rs10849033-G	N
C2	rs9267673-?	N
CATSPER3	rs3805663-T	N
CATSPER3	rs647161-A	N
COMTD1	rs10466033-G	Y
COX11	rs6504950-G	Y
COX18	rs1894292-G	Y
DEFB112	chr6:50202617-A	N
DPF1	rs8102476-C	N
ECHDC1	rs2180341-G	N
EEFSEC	rs10934853-A	N
EMID1	rs132390-C	N
FADS2	rs174537-G	Y
FDFT1	rs174537-G	Y
GALC	rs4322600-G	N		x
GSDMC	rs2128382-?	N
GSDMC	rs4295627-G	N
HSD17B12	rs11037575-C	N
INSIG1	rs2969540-?	Y
KIF1B	rs17401966-A	N		x
LACE1	rs2273669-G	Y
MIPEP	rs753955-G	N		x
MMADHC	rs7578361-C	N
MRPS30	rs10941679-G	N		x
MRPS30	rs4415084-T	N		x
MRPS30	rs7716600-A	N		x
MSRA	rs2055729-G	N		x
PLA2G6	rs2284063-?	Y
PLA2G6	rs6001027-?	Y
POLD3	rs3824999-?	Y
PRPH	rs10875943-C	N
PYGL	rs7142143-C	N
RSPH3	rs12216499-?	N
SLC25A28	rs1035209-T	N		x
SLC25A44	rs2072499-G	N		x
SQRDL	rs4775302-?	N		x
STK19	rs3096702-A	N
TSEN2	rs6766510-?	Y
