# Supplementary material for: Network analysis of mitonuclear GWAS reveals functional networks and tissue expression profiles of disease-associated genes
Source: Hum Genet. 2016 Oct 4;136(1):55–65. doi: 10.1007/s00439-016-1736-9 (PMC5214989; doi:10.1007/s00439-016-1736-9)
Supplement: Supplementary file 10 — Supplementary material 10 (XLSX 36 kb) [file 439_2016_1736_MOESM10_ESM.xlsx]

## Sheet: Sheet1
New GWAS Associations from Mitocarta2.0
ABCB9	Psychiatric (Schizophrenia)	1
ACSM2A	Not disease
ARF5	Metabolic Disease (Diabetes)	1
ARMS2	Neurodegenerative (Age-related macular degeneration)	9	Metabolic Disease (T2D)	1
ATXN2	Cardiovascular Disease, Inflammatory Disease	2
CBR3	Not disease
COX19	Not disease
ECI2	Not disease
FUNDC1	Not disease
HTATIP2	Metabolic Disease (Obesity)	1
LAMC1	Cancer (Colorectal)	2	Inflammatory Disease (Lupus)
LYRM9	Not disease
METAP1D	Cancer (Breast)	1
METTL15	Psychiatric (Bipolar disorder)	1
MPV17L2	Neurodegenerative (MS)	1
MSRB3	Metabolic Disease (T2 Diabetic Nephropathy)	1
NCEH1	Metabolic Disease (Obesity)	1
NDUFAF6	Neurodegenerative (Alzheimer's)	1
NUCB2	Not disease
OSBPL1A	Not disease
PABPC5	Not disease
SLC25A48	Metabolic Disease (Obesity)	1
STX17	Not disease
TKT	Not disease
VWA8	Infectious
WDR81	Neurodegenerative (MS)	1	Infectious
